# Supplementary material for: Upstream open reading frame inactivation augments GATA4 translation and cardiomyocyte hypertrophy in mice
Source: bioRxiv. 2025 May 18:2025.05.18.654700. Preprint. [Version 1] doi: 10.1101/2025.05.18.654700 (PMC12132206; doi:10.1101/2025.05.18.654700)
Supplement: Supplement 2 — Table S2. Marker genes of 14 cell sub-type clusters in snRNA-seq & snATAC-seq. [file media-2.xlsx]

## Sheet: Marker genes of cell clusters
Table S2. Marker genes of 14 cell sub-type clusters in snRNA-seq & snATAC-seq
	p_val	avg_log2FC	pct.1	pct.2	p_val_adj	cell cluster	gene symbol
Htra3	0	4.15494	0.597	0.057	0	Fibroblast1	Htra3
Tnxb	0	3.51985	0.613	0.087	0	Fibroblast1	Tnxb
Meg3	0	3.41932	0.634	0.097	0	Fibroblast1	Meg3
Pcsk6	0	3.30839	0.451	0.06	0	Fibroblast1	Pcsk6
Abca8a	0	3.30365	0.84	0.139	0	Fibroblast1	Abca8a
Scn7a	0	3.2733	0.511	0.074	0	Fibroblast1	Scn7a
Slc1a5	0	3.25923	0.557	0.087	0	Fibroblast1	Slc1a5
Adamts10	0	2.98169	0.757	0.168	0	Fibroblast1	Adamts10
Pcdh9	0	2.8773	0.532	0.071	0	Fibroblast1	Pcdh9
Gpc6	0	1.86795	0.728	0.189	0	Fibroblast1	Gpc6
Zeb1	1.50E-297	2.23641	0.785	0.363	4.86E-293	Fibroblast1	Zeb1
Rora	6.94E-290	1.66924	0.899	0.568	2.24E-285	Fibroblast1	Rora
Negr1	3.81E-250	2.84323	0.423	0.07	1.23E-245	Fibroblast1	Negr1
Bicc1	1.78E-246	2.72483	0.49	0.11	5.75E-242	Fibroblast1	Bicc1
Gsn	2.01E-239	2.99123	0.427	0.079	6.48E-235	Fibroblast1	Gsn
Hmcn2	2.43E-231	3.60977	0.335	0.041	7.85E-227	Fibroblast1	Hmcn2
Podn	2.20E-222	3.0035	0.41	0.081	7.09E-218	Fibroblast1	Podn
Mrc2	2.13E-207	2.78277	0.375	0.067	6.87E-203	Fibroblast1	Mrc2
C1qtnf7	2.09E-206	3.09771	0.334	0.049	6.74E-202	Fibroblast1	C1qtnf7
Axl	4.95E-204	2.79186	0.381	0.071	1.60E-199	Fibroblast1	Axl
Kcnt2	1.41E-201	2.11203	0.472	0.115	4.55E-197	Fibroblast1	Kcnt2
Pi16	8.40E-200	3.74383	0.295	0.036	2.71E-195	Fibroblast1	Pi16
Abca8b	1.64E-197	2.86997	0.346	0.057	5.28E-193	Fibroblast1	Abca8b
D630003M21Rik	4.63E-197	3.29501	0.295	0.037	1.49E-192	Fibroblast1	D630003M21Rik
Dcn	1.36E-194	2.7655	0.358	0.065	4.38E-190	Fibroblast1	Dcn
Sdc2	1.15E-192	2.54775	0.412	0.095	3.73E-188	Fibroblast1	Sdc2
Col6a1	1.86E-191	3.02754	0.323	0.05	6.00E-187	Fibroblast1	Col6a1
Slc43a3	3.86E-191	2.19074	0.489	0.138	1.25E-186	Fibroblast1	Slc43a3
Tenm3	4.76E-191	2.80331	0.344	0.059	1.54E-186	Fibroblast1	Tenm3
Col6a3	9.66E-189	3.59616	0.266	0.029	3.12E-184	Fibroblast1	Col6a3
Dnm1	1.07E-186	2.87076	0.331	0.056	3.45E-182	Fibroblast1	Dnm1
Lama2	1.56E-181	1.6774	0.708	0.388	5.04E-177	Fibroblast1	Lama2
Gm17167	1.71E-180	3.2233	0.282	0.037	5.52E-176	Fibroblast1	Gm17167
Col15a1	5.19E-177	2.85233	0.322	0.057	1.68E-172	Fibroblast1	Col15a1
Lrp1	5.44E-174	2.25824	0.425	0.112	1.76E-169	Fibroblast1	Lrp1
Abca6	4.05E-173	2.98001	0.301	0.048	1.31E-168	Fibroblast1	Abca6
Sox5	9.50E-171	1.82736	0.49	0.145	3.07E-166	Fibroblast1	Sox5
Gnao1	2.08E-170	3.16005	0.315	0.059	6.72E-166	Fibroblast1	Gnao1
Lmo7	6.04E-168	-4.52056	0.023	0.424	1.95E-163	Fibroblast1	Lmo7
Sulf1	1.19E-165	2.19987	0.373	0.084	3.85E-161	Fibroblast1	Sulf1
Coro6	8.03E-164	-3.84173	0.104	0.488	2.59E-159	Fibroblast1	Coro6
Mhrt	6.62E-163	-5.49652	0.018	0.405	2.14E-158	Fibroblast1	Mhrt
Gm31251	9.00E-163	-5.48125	0.02	0.407	2.91E-158	Fibroblast1	Gm31251
Tnnt2	6.58E-161	-5.27873	0.11	0.482	2.13E-156	Fibroblast1	Tnnt2
Sorbs1	7.60E-160	-3.23541	0.102	0.488	2.45E-155	Fibroblast1	Sorbs1
Col27a1	9.79E-160	3.17342	0.287	0.049	3.16E-155	Fibroblast1	Col27a1
Smoc2	1.24E-158	3.19958	0.287	0.051	3.99E-154	Fibroblast1	Smoc2
Mir100hg	1.70E-158	2.3277	0.451	0.151	5.50E-154	Fibroblast1	Mir100hg
Col5a1	2.79E-158	2.98742	0.275	0.044	9.00E-154	Fibroblast1	Col5a1
Col1a2	3.07E-158	3.01936	0.264	0.039	9.91E-154	Fibroblast1	Col1a2
Rbms3	1.19E-155	1.68096	0.558	0.217	3.83E-151	Fibroblast1	Rbms3
Obscn	6.82E-154	-5.00021	0.01	0.382	2.20E-149	Fibroblast1	Obscn
Myh6	6.30E-153	-4.76477	0.189	0.53	2.03E-148	Fibroblast1	Myh6
Gucy1a2	1.06E-150	1.18749	0.51	0.159	3.42E-146	Fibroblast1	Gucy1a2
Fhl2	1.48E-150	-5.04286	0.065	0.43	4.78E-146	Fibroblast1	Fhl2
Rbm20	7.70E-150	-4.6497	0.034	0.4	2.49E-145	Fibroblast1	Rbm20
Ryr2	1.16E-149	-4.69833	0.082	0.441	3.75E-145	Fibroblast1	Ryr2
Cacna1c	3.08E-149	-3.43277	0.161	0.508	9.95E-145	Fibroblast1	Cacna1c
Bmp1	1.75E-147	2.18272	0.491	0.202	5.64E-143	Fibroblast1	Bmp1
Mybpc3	2.05E-146	-4.88425	0.023	0.385	6.61E-142	Fibroblast1	Mybpc3
Ttn	2.55E-146	-5.34559	0.214	0.537	8.25E-142	Fibroblast1	Ttn
Ddr2	1.54E-144	2.54679	0.304	0.063	4.97E-140	Fibroblast1	Ddr2
Col3a1	1.98E-144	2.90281	0.272	0.049	6.41E-140	Fibroblast1	Col3a1
Pde4dip	2.30E-144	-3.67646	0.062	0.422	7.44E-140	Fibroblast1	Pde4dip
Ltbp4	1.72E-143	1.44702	0.585	0.236	5.56E-139	Fibroblast1	Ltbp4
Myom1	4.10E-143	-3.84944	0.023	0.383	1.32E-138	Fibroblast1	Myom1
Nexn	1.39E-142	-3.92807	0.083	0.434	4.48E-138	Fibroblast1	Nexn
Celf2	1.51E-142	1.50876	0.671	0.39	4.87E-138	Fibroblast1	Celf2
Tnni3	2.31E-142	-3.35572	0.055	0.424	7.45E-138	Fibroblast1	Tnni3
Pde1a	6.90E-140	2.30609	0.32	0.072	2.23E-135	Fibroblast1	Pde1a
Lsp1	1.44E-136	2.64661	0.336	0.09	4.64E-132	Fibroblast1	Lsp1
Palld	2.41E-135	-3.9613	0.042	0.387	7.78E-131	Fibroblast1	Palld
Cdh13	4.07E-135	-3.38344	0.042	0.396	1.31E-130	Fibroblast1	Cdh13
Dmd	5.70E-134	-3.35832	0.13	0.465	1.84E-129	Fibroblast1	Dmd
Rnf207	1.54E-131	-4.13741	0.018	0.353	4.96E-127	Fibroblast1	Rnf207
Trdn	4.58E-131	-4.07558	0.028	0.364	1.48E-126	Fibroblast1	Trdn
Abi3bp	5.28E-129	2.87388	0.255	0.049	1.70E-124	Fibroblast1	Abi3bp
Fhod3	4.84E-128	-4.22538	0.02	0.349	1.56E-123	Fibroblast1	Fhod3
Nav1	2.49E-127	1.67762	0.484	0.186	8.02E-123	Fibroblast1	Nav1
Ctnna3	8.55E-127	-3.16191	0.08	0.417	2.76E-122	Fibroblast1	Ctnna3
Sorbs2	1.53E-123	-3.4908	0.026	0.353	4.95E-119	Fibroblast1	Sorbs2
Lamc1	8.07E-121	2.16632	0.373	0.123	2.61E-116	Fibroblast1	Lamc1
Mylk3	9.08E-121	-4.28682	0.012	0.324	2.93E-116	Fibroblast1	Mylk3
Ldb3	2.15E-119	-3.55908	0.023	0.34	6.94E-115	Fibroblast1	Ldb3
Fbln2	3.43E-118	2.39498	0.265	0.058	1.11E-113	Fibroblast1	Fbln2
Gab2	9.43E-118	1.33023	0.632	0.347	3.05E-113	Fibroblast1	Gab2
Atp2a2	4.63E-117	-2.43751	0.154	0.473	1.50E-112	Fibroblast1	Atp2a2
Fgf13	1.41E-115	-3.97287	0.035	0.343	4.54E-111	Fibroblast1	Fgf13
Naaladl2	3.74E-115	2.27398	0.255	0.053	1.21E-110	Fibroblast1	Naaladl2
Myl2	1.48E-114	-2.6	0.112	0.437	4.79E-110	Fibroblast1	Myl2
Cacnb2	6.98E-114	-2.94364	0.055	0.374	2.25E-109	Fibroblast1	Cacnb2
Arhgap26	1.85E-113	-3.25952	0.028	0.337	5.98E-109	Fibroblast1	Arhgap26
Tnni3k	1.88E-113	-3.95564	0.016	0.315	6.06E-109	Fibroblast1	Tnni3k
Lsamp	7.35E-113	1.79425	0.322	0.088	2.37E-108	Fibroblast1	Lsamp
Myocd	7.85E-112	-4.83995	0.009	0.3	2.54E-107	Fibroblast1	Myocd
Lgals4	3.83E-111	-3.06975	0.047	0.358	1.24E-106	Fibroblast1	Lgals4
Ebf2	1.37E-110	1.92612	0.322	0.091	4.41E-106	Fibroblast1	Ebf2
Corin	4.10E-110	-4.12528	0.01	0.3	1.32E-105	Fibroblast1	Corin
Ccdc80	1.17E-109	2.56755	0.26	0.061	3.78E-105	Fibroblast1	Ccdc80
Ivns1abp	1.28E-108	-2.4574	0.297	0.55	4.14E-104	Fibroblast1	Ivns1abp
Cpt1b	3.62E-107	-3.70163	0.011	0.297	1.17E-102	Fibroblast1	Cpt1b
Ccdc141	9.59E-107	-2.96171	0.043	0.344	3.10E-102	Fibroblast1	Ccdc141
Dgkz	5.45E-106	-2.90291	0.032	0.33	1.76E-101	Fibroblast1	Dgkz
Ppip5k2	1.18E-105	-2.86803	0.053	0.356	3.81E-101	Fibroblast1	Ppip5k2
Fry	1.97E-105	-2.5657	0.062	0.375	6.37E-101	Fibroblast1	Fry
Dmpk	6.49E-105	-2.60612	0.081	0.388	2.10E-100	Fibroblast1	Dmpk
Pkd1	8.05E-105	1.78043	0.454	0.204	2.60E-100	Fibroblast1	Pkd1
Pde4d	7.79E-104	-2.54893	0.161	0.454	2.51E-99	Fibroblast1	Pde4d
D830005E20Rik	9.82E-104	-4.06022	0.014	0.291	3.17E-99	Fibroblast1	D830005E20Rik
Limch1	5.46E-103	-2.24563	0.078	0.389	1.76E-98	Fibroblast1	Limch1
Plxdc2	7.01E-103	1.6853	0.372	0.127	2.26E-98	Fibroblast1	Plxdc2
Nebl	1.47E-102	-3.87894	0.012	0.287	4.74E-98	Fibroblast1	Nebl
Rbm24	7.40E-101	-4.40191	0.005	0.271	2.39E-96	Fibroblast1	Rbm24
Lmod2	7.51E-101	-4.54554	0.005	0.271	2.42E-96	Fibroblast1	Lmod2
Pln	1.56E-100	-3.11378	0.03	0.313	5.04E-96	Fibroblast1	Pln
Actg1	4.73E-100	-2.40068	0.058	0.359	1.53E-95	Fibroblast1	Actg1
Fblim1	1.74E-98	-2.50181	0.048	0.34	5.63E-94	Fibroblast1	Fblim1
Arhgap29	3.57E-98	-2.17877	0.083	0.39	1.15E-93	Fibroblast1	Arhgap29
Cpeb3	1.40E-97	-2.95229	0.056	0.341	4.52E-93	Fibroblast1	Cpeb3
Acacb	1.82E-97	-2.89666	0.036	0.316	5.86E-93	Fibroblast1	Acacb
Eda	4.38E-97	2.06717	0.281	0.079	1.41E-92	Fibroblast1	Eda
Sgcd	5.86E-97	2.28166	0.458	0.242	1.89E-92	Fibroblast1	Sgcd
Fgfr1	2.88E-96	2.16851	0.284	0.084	9.30E-92	Fibroblast1	Fgfr1
Arhgap24	3.00E-96	2.62348	0.258	0.071	9.70E-92	Fibroblast1	Arhgap24
Txlnb	3.23E-96	-3.94215	0.007	0.265	1.04E-91	Fibroblast1	Txlnb
Akap6	7.36E-96	-3.1111	0.023	0.294	2.38E-91	Fibroblast1	Akap6
Thsd7a	1.05E-95	1.99632	0.305	0.095	3.40E-91	Fibroblast1	Thsd7a
Scn5a	3.21E-95	-4.16916	0.006	0.261	1.04E-90	Fibroblast1	Scn5a
Kcnd2	3.07E-94	-3.75185	0.024	0.288	9.92E-90	Fibroblast1	Kcnd2
Art1	3.31E-94	-3.89367	0.009	0.264	1.07E-89	Fibroblast1	Art1
Slit3	5.88E-94	2.24572	0.281	0.083	1.90E-89	Fibroblast1	Slit3
Foxp2	5.90E-94	2.12798	0.265	0.074	1.90E-89	Fibroblast1	Foxp2
Smtn	7.73E-93	-2.19317	0.089	0.381	2.50E-88	Fibroblast1	Smtn
Actc1	2.43E-91	-2.72525	0.05	0.324	7.86E-87	Fibroblast1	Actc1
Tacc2	2.54E-91	-2.27396	0.084	0.369	8.19E-87	Fibroblast1	Tacc2
Rhoj	1.38E-90	1.53839	0.402	0.161	4.45E-86	Fibroblast1	Rhoj
Plekha6	2.09E-90	1.74669	0.504	0.301	6.75E-86	Fibroblast1	Plekha6
Lrrfip2	3.07E-90	-2.19402	0.071	0.355	9.92E-86	Fibroblast1	Lrrfip2
Prune2	3.45E-90	-4.07828	0.011	0.257	1.11E-85	Fibroblast1	Prune2
Ank3	4.75E-90	-2.66262	0.026	0.287	1.53E-85	Fibroblast1	Ank3
Chrm2	6.98E-90	-3.69728	0.013	0.261	2.25E-85	Fibroblast1	Chrm2
Actn2	7.52E-90	-2.99263	0.024	0.282	2.43E-85	Fibroblast1	Actn2
Casz1	7.80E-90	-3.7577	0.009	0.254	2.52E-85	Fibroblast1	Casz1
Cd36	1.09E-89	-3.04408	0.021	0.276	3.53E-85	Fibroblast1	Cd36
Gulp1	1.67E-88	1.73254	0.297	0.094	5.38E-84	Fibroblast1	Gulp1
Xirp2	2.03E-88	-3.67297	0.011	0.256	6.55E-84	Fibroblast1	Xirp2
Ppargc1b	2.33E-88	-2.84597	0.022	0.276	7.52E-84	Fibroblast1	Ppargc1b
Speg	3.42E-88	-2.45998	0.038	0.305	1.11E-83	Fibroblast1	Speg
Tshz3	7.63E-88	1.97943	0.275	0.083	2.46E-83	Fibroblast1	Tshz3
Asb2	3.78E-87	-3.20648	0.018	0.266	1.22E-82	Fibroblast1	Asb2
Myzap	4.73E-87	-3.31133	0.015	0.259	1.53E-82	Fibroblast1	Myzap
Myo18b	1.16E-86	-3.26275	0.011	0.253	3.74E-82	Fibroblast1	Myo18b
Mgp	1.41E-86	2.2638	0.252	0.071	4.55E-82	Fibroblast1	Mgp
Alpk3	2.55E-86	-2.59787	0.029	0.285	8.24E-82	Fibroblast1	Alpk3
Adcy6	2.74E-86	-1.82064	0.115	0.41	8.84E-82	Fibroblast1	Adcy6
Nav2	3.21E-86	-2.64023	0.023	0.273	1.04E-81	Fibroblast1	Nav2
Mecom	5.17E-86	1.05779	0.469	0.203	1.67E-81	Fibroblast1	Mecom
Cpq	8.26E-84	1.45371	0.561	0.366	2.67E-79	Fibroblast1	Cpq
Ppargc1a	8.65E-84	-3.44552	0.017	0.255	2.79E-79	Fibroblast1	Ppargc1a
Ghr	4.24E-83	1.36147	0.604	0.411	1.37E-78	Fibroblast1	Ghr
Hk2	1.71E-82	-3.07013	0.019	0.257	5.51E-78	Fibroblast1	Hk2
Rilpl1	8.92E-82	-3.02682	0.025	0.264	2.88E-77	Fibroblast1	Rilpl1
Cmya5	9.91E-82	-3.1472	0.016	0.25	3.20E-77	Fibroblast1	Cmya5
Myo18a	3.52E-81	-2.3146	0.047	0.302	1.14E-76	Fibroblast1	Myo18a
Ralgapa2	2.79E-80	-2.23469	0.061	0.32	9.00E-76	Fibroblast1	Ralgapa2
B3galt1	6.60E-80	2.02513	0.286	0.099	2.13E-75	Fibroblast1	B3galt1
Art3	1.52E-79	-2.69481	0.026	0.263	4.92E-75	Fibroblast1	Art3
Rcan2	1.10E-78	-2.32594	0.063	0.315	3.54E-74	Fibroblast1	Rcan2
Prex2	2.92E-77	0.955358	0.517	0.251	9.43E-73	Fibroblast1	Prex2
Epb41	5.92E-76	-2.78228	0.023	0.25	1.91E-71	Fibroblast1	Epb41
Ankrd12	1.13E-75	1.17668	0.574	0.359	3.66E-71	Fibroblast1	Ankrd12
Tpm1	7.33E-75	-1.6209	0.127	0.397	2.37E-70	Fibroblast1	Tpm1
Lrrfip1	4.42E-74	-1.92598	0.065	0.317	1.43E-69	Fibroblast1	Lrrfip1
Erbb4	1.41E-73	-2.28652	0.031	0.257	4.56E-69	Fibroblast1	Erbb4
Ror1	4.82E-72	1.732	0.371	0.177	1.55E-67	Fibroblast1	Ror1
Slc27a1	1.12E-69	-2.06897	0.035	0.258	3.62E-65	Fibroblast1	Slc27a1
Pde4b	2.04E-69	-1.9711	0.068	0.305	6.60E-65	Fibroblast1	Pde4b
Slc4a3	2.80E-69	-1.82356	0.13	0.376	9.05E-65	Fibroblast1	Slc4a3
Filip1l	8.85E-69	-1.5255	0.139	0.398	2.86E-64	Fibroblast1	Filip1l
Cobll1	8.60E-67	-2.18337	0.041	0.259	2.78E-62	Fibroblast1	Cobll1
Ogdh	8.73E-67	-1.88432	0.068	0.302	2.82E-62	Fibroblast1	Ogdh
Ebf1	1.88E-66	0.80249	0.543	0.275	6.06E-62	Fibroblast1	Ebf1
Tbc1d4	3.15E-66	-1.75871	0.089	0.329	1.02E-61	Fibroblast1	Tbc1d4
Xdh	3.05E-65	1.02431	0.402	0.183	9.84E-61	Fibroblast1	Xdh
Slk	1.10E-64	-1.38777	0.151	0.41	3.55E-60	Fibroblast1	Slk
Cyp27a1	1.72E-64	1.82036	0.263	0.099	5.54E-60	Fibroblast1	Cyp27a1
Clip1	2.57E-64	-1.45879	0.143	0.393	8.31E-60	Fibroblast1	Clip1
Tns1	3.27E-64	-1.12859	0.239	0.508	1.06E-59	Fibroblast1	Tns1
Abcc9	2.22E-63	-2.81504	0.042	0.25	7.18E-59	Fibroblast1	Abcc9
Kcnq1ot1	6.33E-63	1.19504	0.458	0.246	2.04E-58	Fibroblast1	Kcnq1ot1
Pfkm	8.08E-63	-1.83911	0.046	0.26	2.61E-58	Fibroblast1	Pfkm
Crip2	3.28E-62	-1.42235	0.109	0.351	1.06E-57	Fibroblast1	Crip2
Camta1	1.40E-61	-1.57278	0.085	0.315	4.53E-57	Fibroblast1	Camta1
Hmcn1	2.32E-61	-1.51758	0.133	0.383	7.49E-57	Fibroblast1	Hmcn1
Arhgef25	2.61E-61	1.57627	0.25	0.089	8.43E-57	Fibroblast1	Arhgef25
Rhobtb1	3.04E-61	-1.67926	0.063	0.283	9.82E-57	Fibroblast1	Rhobtb1
Pdlim5	3.15E-61	-1.61985	0.105	0.339	1.02E-56	Fibroblast1	Pdlim5
Slc25a4	8.05E-61	-1.65029	0.058	0.275	2.60E-56	Fibroblast1	Slc25a4
Xpo6	9.19E-61	-1.76115	0.047	0.257	2.97E-56	Fibroblast1	Xpo6
Pitpnc1	3.84E-60	-2.34056	0.05	0.254	1.24E-55	Fibroblast1	Pitpnc1
Cluh	3.92E-59	-1.72963	0.055	0.264	1.27E-54	Fibroblast1	Cluh
Lhfp	4.26E-59	1.4667	0.38	0.203	1.38E-54	Fibroblast1	Lhfp
Agmo	6.67E-59	1.34804	0.292	0.117	2.15E-54	Fibroblast1	Agmo
Tbx20	2.69E-58	2.10722	0.253	0.102	8.69E-54	Fibroblast1	Tbx20
Mast2	3.91E-58	-1.35214	0.128	0.367	1.26E-53	Fibroblast1	Mast2
Rmdn1	1.02E-56	-1.64534	0.074	0.286	3.28E-52	Fibroblast1	Rmdn1
Ablim1	1.31E-55	-1.07914	0.267	0.512	4.24E-51	Fibroblast1	Ablim1
Pcdh7	1.99E-54	-1.58884	0.211	0.417	6.41E-50	Fibroblast1	Pcdh7
Gpcpd1	2.18E-54	-1.39597	0.161	0.388	7.05E-50	Fibroblast1	Gpcpd1
Agrn	1.56E-53	-1.60468	0.06	0.257	5.03E-49	Fibroblast1	Agrn
Vegfa	8.28E-53	-1.42653	0.235	0.435	2.67E-48	Fibroblast1	Vegfa
Mef2a	2.39E-52	-1.1417	0.196	0.44	7.71E-48	Fibroblast1	Mef2a
Vav3	4.71E-52	1.10961	0.334	0.155	1.52E-47	Fibroblast1	Vav3
Mical3	4.75E-52	-1.50809	0.075	0.278	1.53E-47	Fibroblast1	Mical3
Plscr4	8.16E-52	1.3777	0.264	0.108	2.63E-47	Fibroblast1	Plscr4
Mef2c	6.00E-51	-1.68165	0.077	0.274	1.94E-46	Fibroblast1	Mef2c
Aco2	9.92E-51	-1.28309	0.085	0.292	3.20E-46	Fibroblast1	Aco2
Rbpms	3.93E-50	-1.09149	0.169	0.403	1.27E-45	Fibroblast1	Rbpms
Mitf	8.39E-49	-1.39307	0.067	0.258	2.71E-44	Fibroblast1	Mitf
Ank	5.64E-48	-1.43818	0.067	0.255	1.82E-43	Fibroblast1	Ank
Filip1	2.73E-47	-1.37768	0.085	0.279	8.82E-43	Fibroblast1	Filip1
Qk	5.43E-47	-1.25294	0.1	0.302	1.75E-42	Fibroblast1	Qk
Cep112	2.17E-46	1.42951	0.284	0.135	6.99E-42	Fibroblast1	Cep112
Clasp1	2.48E-46	-1.34864	0.071	0.257	7.99E-42	Fibroblast1	Clasp1
Gls	7.54E-46	1.4434	0.275	0.129	2.44E-41	Fibroblast1	Gls
Stk39	7.97E-46	-1.22591	0.132	0.338	2.57E-41	Fibroblast1	Stk39
Ctnna1	9.14E-46	-1.20765	0.097	0.296	2.95E-41	Fibroblast1	Ctnna1
Ptprm	1.32E-45	-1.13411	0.282	0.506	4.25E-41	Fibroblast1	Ptprm
Magi1	5.04E-45	-1.65319	0.082	0.265	1.63E-40	Fibroblast1	Magi1
Slc8a1	1.08E-44	-1.13675	0.266	0.466	3.48E-40	Fibroblast1	Slc8a1
Ktn1	1.17E-44	-0.946733	0.257	0.479	3.77E-40	Fibroblast1	Ktn1
Esrrg	3.95E-44	-1.16163	0.084	0.27	1.27E-39	Fibroblast1	Esrrg
Phldb1	4.59E-44	1.20137	0.452	0.318	1.48E-39	Fibroblast1	Phldb1
Zbtb20	1.60E-43	0.626056	0.731	0.616	5.15E-39	Fibroblast1	Zbtb20
Cfh	7.23E-43	0.681286	0.363	0.186	2.34E-38	Fibroblast1	Cfh
Msi2	1.08E-42	-0.984367	0.193	0.404	3.48E-38	Fibroblast1	Msi2
Camk2d	5.65E-42	-1.03935	0.112	0.306	1.83E-37	Fibroblast1	Camk2d
Anapc5	5.88E-41	1.04553	0.489	0.362	1.90E-36	Fibroblast1	Anapc5
Epb41l2	8.63E-41	1.012	0.335	0.176	2.79E-36	Fibroblast1	Epb41l2
Dot1l	8.70E-41	-1.00967	0.083	0.262	2.81E-36	Fibroblast1	Dot1l
Mir99ahg	9.67E-41	0.931163	0.529	0.403	3.12E-36	Fibroblast1	Mir99ahg
Plekhm2	2.58E-40	-1.17571	0.08	0.257	8.34E-36	Fibroblast1	Plekhm2
Rasal2	5.87E-40	-1.28776	0.143	0.333	1.89E-35	Fibroblast1	Rasal2
Ptprg	9.88E-40	-1.24663	0.222	0.432	3.19E-35	Fibroblast1	Ptprg
Tcf4	1.09E-39	0.581657	0.587	0.409	3.52E-35	Fibroblast1	Tcf4
Ahnak	2.15E-39	0.784789	0.516	0.362	6.93E-35	Fibroblast1	Ahnak
Cpeb1	2.53E-39	1.92453	0.265	0.142	8.16E-35	Fibroblast1	Cpeb1
Wipf1	3.80E-38	1.0159	0.302	0.155	1.23E-33	Fibroblast1	Wipf1
Neat1	4.06E-38	-0.949422	0.8	0.803	1.31E-33	Fibroblast1	Neat1
Xist	4.23E-37	0.593934	0.723	0.645	1.36E-32	Fibroblast1	Xist
Atrnl1	4.98E-37	1.21972	0.386	0.254	1.61E-32	Fibroblast1	Atrnl1
Rapgef2	8.23E-37	-1.24396	0.147	0.329	2.66E-32	Fibroblast1	Rapgef2
Foxn3	8.72E-37	-0.842859	0.175	0.377	2.81E-32	Fibroblast1	Foxn3
Dock10	7.46E-36	1.00294	0.26	0.125	2.41E-31	Fibroblast1	Dock10
Psme4	1.68E-35	-0.851647	0.188	0.383	5.42E-31	Fibroblast1	Psme4
Ppp1r12b	1.63E-34	-0.960768	0.12	0.294	5.27E-30	Fibroblast1	Ppp1r12b
Oxct1	2.70E-34	-0.959482	0.117	0.289	8.72E-30	Fibroblast1	Oxct1
Chchd3	5.81E-34	-0.83514	0.129	0.308	1.88E-29	Fibroblast1	Chchd3
Kidins220	1.23E-33	-0.909422	0.12	0.293	3.98E-29	Fibroblast1	Kidins220
Fbxl7	3.00E-33	0.813834	0.292	0.152	9.68E-29	Fibroblast1	Fbxl7
Nfix	7.40E-33	1.41868	0.317	0.201	2.39E-28	Fibroblast1	Nfix
Maml2	1.26E-32	0.793564	0.367	0.216	4.08E-28	Fibroblast1	Maml2
Thrb	3.19E-32	-0.857621	0.1	0.259	1.03E-27	Fibroblast1	Thrb
Plod2	3.64E-32	1.45829	0.278	0.163	1.17E-27	Fibroblast1	Plod2
Foxp1	6.44E-32	-0.918908	0.2	0.384	2.08E-27	Fibroblast1	Foxp1
9530026P05Rik	4.68E-30	-1.10504	0.148	0.31	1.51E-25	Fibroblast1	9530026P05Rik
Fndc3b	5.95E-30	1.15507	0.39	0.284	1.92E-25	Fibroblast1	Fndc3b
Ccdc88a	2.12E-29	1.06908	0.269	0.148	6.85E-25	Fibroblast1	Ccdc88a
Gse1	2.56E-29	-0.58637	0.167	0.347	8.26E-25	Fibroblast1	Gse1
Zmynd8	2.78E-29	-0.675793	0.171	0.352	8.99E-25	Fibroblast1	Zmynd8
Mia2	3.52E-29	-0.780901	0.102	0.256	1.14E-24	Fibroblast1	Mia2
Prkce	4.44E-29	-0.689131	0.182	0.362	1.43E-24	Fibroblast1	Prkce
Arl15	1.42E-28	0.903067	0.348	0.226	4.57E-24	Fibroblast1	Arl15
Flna	5.90E-28	0.6175	0.362	0.223	1.90E-23	Fibroblast1	Flna
Svil	3.56E-27	-0.601568	0.22	0.401	1.15E-22	Fibroblast1	Svil
Appl2	5.36E-27	-0.701042	0.135	0.295	1.73E-22	Fibroblast1	Appl2
Nfia	1.85E-26	0.7599	0.506	0.409	5.98E-22	Fibroblast1	Nfia
Pakap.1	5.79E-26	-1.02927	0.177	0.334	1.87E-21	Fibroblast1	Pakap.1
Ptprd	1.00E-25	1.46853	0.255	0.156	3.24E-21	Fibroblast1	Ptprd
Ldlrad4	1.20E-25	1.05026	0.334	0.226	3.87E-21	Fibroblast1	Ldlrad4
Dnmt3a	4.75E-25	-0.627141	0.128	0.278	1.53E-20	Fibroblast1	Dnmt3a
Insr	5.19E-25	-0.549537	0.11	0.256	1.68E-20	Fibroblast1	Insr
Cacna2d1	8.42E-25	-0.690609	0.161	0.316	2.72E-20	Fibroblast1	Cacna2d1
Hnrnpl	8.81E-25	-0.649054	0.13	0.28	2.84E-20	Fibroblast1	Hnrnpl
Pik3r1	9.83E-25	-0.690581	0.11	0.25	3.17E-20	Fibroblast1	Pik3r1
Ube2e2	9.97E-25	0.95652	0.423	0.33	3.22E-20	Fibroblast1	Ube2e2
BC005537	2.06E-24	-0.811641	0.115	0.255	6.65E-20	Fibroblast1	BC005537
Stox2	2.77E-24	-1.28185	0.119	0.251	8.93E-20	Fibroblast1	Stox2
4930402H24Rik	4.35E-24	-0.585582	0.124	0.271	1.41E-19	Fibroblast1	4930402H24Rik
Mast4	8.29E-24	0.581268	0.458	0.338	2.68E-19	Fibroblast1	Mast4
Hjurp	2.25E-23	0.945643	0.251	0.147	7.28E-19	Fibroblast1	Hjurp
Chd9	5.60E-23	0.871937	0.434	0.35	1.81E-18	Fibroblast1	Chd9
Ubr3	9.48E-23	-0.539567	0.142	0.289	3.06E-18	Fibroblast1	Ubr3
Wnk1	1.04E-22	-0.589119	0.24	0.414	3.36E-18	Fibroblast1	Wnk1
Setbp1	1.33E-22	1.07758	0.341	0.252	4.31E-18	Fibroblast1	Setbp1
Anks1	1.89E-22	-0.735994	0.122	0.257	6.12E-18	Fibroblast1	Anks1
Slc25a3	2.30E-22	-0.539873	0.238	0.408	7.42E-18	Fibroblast1	Slc25a3
Zfpm2	1.01E-21	0.785736	0.464	0.376	3.28E-17	Fibroblast1	Zfpm2
Arhgap21	1.86E-21	1.18019	0.367	0.295	6.00E-17	Fibroblast1	Arhgap21
Ddx17	3.56E-21	0.647636	0.496	0.421	1.15E-16	Fibroblast1	Ddx17
Tgfbr3	1.07E-20	1.23386	0.291	0.206	3.46E-16	Fibroblast1	Tgfbr3
Nktr	4.36E-20	0.88201	0.403	0.325	1.41E-15	Fibroblast1	Nktr
Atxn1	1.88E-19	-0.557161	0.216	0.367	6.08E-15	Fibroblast1	Atxn1
Chd6	2.12E-19	-0.514256	0.241	0.398	6.84E-15	Fibroblast1	Chd6
Pard3b	3.20E-19	0.760506	0.395	0.311	1.03E-14	Fibroblast1	Pard3b
Slc38a2	5.99E-19	-0.589063	0.155	0.287	1.93E-14	Fibroblast1	Slc38a2
Apbb2	1.43E-18	-0.839498	0.165	0.291	4.63E-14	Fibroblast1	Apbb2
Rgl2	9.70E-18	-0.768185	0.135	0.253	3.13E-13	Fibroblast1	Rgl2
Ogt	2.31E-16	0.876349	0.354	0.283	7.47E-12	Fibroblast1	Ogt
Nrp1	3.67E-16	-0.598149	0.176	0.301	1.19E-11	Fibroblast1	Nrp1
Plcb4	4.68E-15	-1.14913	0.194	0.299	1.51E-10	Fibroblast1	Plcb4
Nisch	7.03E-15	0.57111	0.499	0.45	2.27E-10	Fibroblast1	Nisch
Cdk8	8.29E-15	0.711768	0.425	0.374	2.68E-10	Fibroblast1	Cdk8
Pam	1.33E-14	0.880044	0.287	0.216	4.28E-10	Fibroblast1	Pam
Hnrnph1	1.49E-14	0.641036	0.415	0.347	4.82E-10	Fibroblast1	Hnrnph1
Lama4	3.36E-14	0.776496	0.281	0.203	1.09E-09	Fibroblast1	Lama4
Ptprs	8.23E-14	1.1357	0.258	0.194	2.66E-09	Fibroblast1	Ptprs
Rrbp1	1.01E-12	0.704597	0.314	0.245	3.25E-08	Fibroblast1	Rrbp1
Per3	1.05E-12	0.971197	0.28	0.219	3.39E-08	Fibroblast1	Per3
Pdzd2	1.11E-12	-0.500561	0.215	0.329	3.58E-08	Fibroblast1	Pdzd2
Ttc28	4.55E-12	0.591059	0.286	0.209	1.47E-07	Fibroblast1	Ttc28
Hspg2	2.08E-11	0.581824	0.353	0.293	6.70E-07	Fibroblast1	Hspg2
Dlgap4	2.79E-11	0.884218	0.272	0.212	9.01E-07	Fibroblast1	Dlgap4
Srsf11	4.40E-11	0.605907	0.439	0.404	1.42E-06	Fibroblast1	Srsf11
Atp2b1	2.16E-10	-0.636712	0.175	0.266	6.98E-06	Fibroblast1	Atp2b1
Atp1a2	4.05E-10	0.939794	0.336	0.299	1.31E-05	Fibroblast1	Atp1a2
Eif4g3	9.56E-10	0.706064	0.294	0.239	3.09E-05	Fibroblast1	Eif4g3
Hivep2	1.84E-09	0.7422	0.339	0.299	5.93E-05	Fibroblast1	Hivep2
Stk3	2.59E-09	0.647935	0.254	0.192	8.38E-05	Fibroblast1	Stk3
Fam172a	2.65E-09	0.608349	0.326	0.268	8.56E-05	Fibroblast1	Fam172a
Nbea	4.80E-09	0.671014	0.297	0.246	0.000154949	Fibroblast1	Nbea
Itpr1	5.78E-09	0.764172	0.342	0.307	0.000186682	Fibroblast1	Itpr1
Ski	6.58E-09	0.61468	0.25	0.192	0.000212587	Fibroblast1	Ski
Tns2	7.23E-09	0.692053	0.332	0.29	0.000233485	Fibroblast1	Tns2
Nr1d2	1.34E-08	0.709475	0.342	0.307	0.00043139	Fibroblast1	Nr1d2
Tef	2.11E-08	0.610715	0.418	0.403	0.000682776	Fibroblast1	Tef
Arhgef1	1.01E-07	0.614278	0.295	0.249	0.00326156	Fibroblast1	Arhgef1
Akap13	3.13E-07	0.518712	0.418	0.403	0.0101143	Fibroblast1	Akap13
Ewsr1	2.62E-06	0.573969	0.317	0.287	0.084609	Fibroblast1	Ewsr1
Dnajc1	2.79E-06	0.61435	0.291	0.255	0.0900287	Fibroblast1	Dnajc1
Trip10	3.09E-06	0.922529	0.279	0.256	0.0997994	Fibroblast1	Trip10
Igf1r	3.18E-06	0.673416	0.275	0.239	0.102777	Fibroblast1	Igf1r
Myo9a	9.30E-06	0.58941	0.258	0.222	0.300189	Fibroblast1	Myo9a
Stag1	1.51E-05	0.562748	0.265	0.229	0.487273	Fibroblast1	Stag1
Zmynd11	2.74E-05	0.567571	0.263	0.231	0.885886	Fibroblast1	Zmynd11
Hnrnpa2b1	5.10E-05	0.575323	0.271	0.242	1	Fibroblast1	Hnrnpa2b1
Cox16	0.000140314	0.634977	0.314	0.298	1	Fibroblast1	Cox16
Akap9	0.000140589	0.600239	0.344	0.339	1	Fibroblast1	Akap9
Ttc3	0.000157688	0.626245	0.313	0.301	1	Fibroblast1	Ttc3
Fus	0.000449445	0.624654	0.276	0.262	1	Fibroblast1	Fus
Per1	0.000614284	0.518516	0.257	0.233	1	Fibroblast1	Per1
Eif4g1	0.00248777	0.602637	0.264	0.255	1	Fibroblast1	Eif4g1
Srek1	0.00296077	0.569561	0.328	0.335	1	Fibroblast1	Srek1
Nedd4	0.00566177	0.532487	0.29	0.291	1	Fibroblast1	Nedd4
Ggnbp2	0.00735357	0.57617	0.277	0.275	1	Fibroblast1	Ggnbp2
Fhl2.1	0	2.79212	0.99	0.233	0	Ventri.CM1	Fhl2
Myocd.1	0	2.78687	0.844	0.125	0	Ventri.CM1	Myocd
Fhod3.1	0	2.72451	0.932	0.157	0	Ventri.CM1	Fhod3
Fgf13.1	0	2.67181	0.931	0.155	0	Ventri.CM1	Fgf13
Ppara	0	2.64334	0.731	0.1	0	Ventri.CM1	Ppara
Rbm20.1	0	2.63147	0.986	0.198	0	Ventri.CM1	Rbm20
Ryr2.1	0	2.61009	0.991	0.248	0	Ventri.CM1	Ryr2
Kbtbd12	0	2.56318	0.507	0.064	0	Ventri.CM1	Kbtbd12
D830005E20Rik.1	0	2.52925	0.832	0.12	0	Ventri.CM1	D830005E20Rik
Trdn.1	0	2.5008	0.951	0.17	0	Ventri.CM1	Trdn
Tnni3k.1	0	2.49969	0.864	0.137	0	Ventri.CM1	Tnni3k
Palld.1	0	2.48516	0.963	0.193	0	Ventri.CM1	Palld
Chrm2.1	0	2.48127	0.762	0.105	0	Ventri.CM1	Chrm2
Corin.1	0	2.47268	0.824	0.129	0	Ventri.CM1	Corin
Lmod2.1	0	2.40399	0.742	0.116	0	Ventri.CM1	Lmod2
Pde4d.1	0	2.39774	0.98	0.282	0	Ventri.CM1	Pde4d
Ldb3.1	0	2.38628	0.895	0.157	0	Ventri.CM1	Ldb3
Kcng2	0	2.38237	0.644	0.091	0	Ventri.CM1	Kcng2
Sbk1	0	2.37204	0.598	0.081	0	Ventri.CM1	Sbk1
Kcnd2.1	0	2.3622	0.786	0.128	0	Ventri.CM1	Kcnd2
Rbm24.1	0	2.35851	0.755	0.113	0	Ventri.CM1	Rbm24
Lrrc2	0	2.35543	0.647	0.1	0	Ventri.CM1	Lrrc2
Cacna1c.1	0	2.34743	0.985	0.331	0	Ventri.CM1	Cacna1c
Hs3st5	0	2.34433	0.54	0.072	0	Ventri.CM1	Hs3st5
Cpeb3.1	0	2.34153	0.859	0.172	0	Ventri.CM1	Cpeb3
Kcnn2	0	2.33314	0.674	0.096	0	Ventri.CM1	Kcnn2
Kcnd3	0	2.33242	0.565	0.076	0	Ventri.CM1	Kcnd3
Fgf14	0	2.31751	0.582	0.09	0	Ventri.CM1	Fgf14
Jph2	0	2.31086	0.688	0.112	0	Ventri.CM1	Jph2
Alpk3.1	0	2.30582	0.78	0.128	0	Ventri.CM1	Alpk3
Esrrg.1	0	2.27755	0.765	0.131	0	Ventri.CM1	Esrrg
Ctnna3.1	0	2.27564	0.97	0.228	0	Ventri.CM1	Ctnna3
Mylk3.1	0	2.27464	0.841	0.148	0	Ventri.CM1	Mylk3
Prdm16	0	2.26886	0.554	0.076	0	Ventri.CM1	Prdm16
Ppargc1a.1	0	2.26031	0.715	0.11	0	Ventri.CM1	Ppargc1a
Ttn.1	0	2.25586	0.997	0.369	0	Ventri.CM1	Ttn
Nebl.1	0	2.24653	0.761	0.129	0	Ventri.CM1	Nebl
Txlnb.1	0	2.22574	0.716	0.116	0	Ventri.CM1	Txlnb
Pln.1	0	2.2187	0.823	0.146	0	Ventri.CM1	Pln
Mlip	0	2.21859	0.609	0.088	0	Ventri.CM1	Mlip
Dmd.1	0	2.21119	0.978	0.284	0	Ventri.CM1	Dmd
Cmya5.1	0	2.2058	0.683	0.11	0	Ventri.CM1	Cmya5
Pde4dip.1	0	2.20033	0.981	0.227	0	Ventri.CM1	Pde4dip
Rcan2.1	0	2.19594	0.83	0.156	0	Ventri.CM1	Rcan2
Myo18b.1	0	2.17895	0.687	0.111	0	Ventri.CM1	Myo18b
Atcayos	0	2.17742	0.6	0.094	0	Ventri.CM1	Atcayos
Cdh2	0	2.17663	0.667	0.105	0	Ventri.CM1	Cdh2
Slc38a3	0	2.17616	0.683	0.1	0	Ventri.CM1	Slc38a3
Ppip5k2.1	0	2.16289	0.888	0.18	0	Ventri.CM1	Ppip5k2
Cacnb2.1	0	2.14669	0.896	0.196	0	Ventri.CM1	Cacnb2
Erbb4.1	0	2.14069	0.733	0.111	0	Ventri.CM1	Erbb4
Nexn.1	0	2.12771	0.993	0.241	0	Ventri.CM1	Nexn
Obscn.1	0	2.11415	0.949	0.182	0	Ventri.CM1	Obscn
Actn2.1	0	2.10541	0.746	0.13	0	Ventri.CM1	Actn2
Ank3.1	0	2.09801	0.743	0.136	0	Ventri.CM1	Ank3
Xirp2.1	0	2.08277	0.686	0.114	0	Ventri.CM1	Xirp2
Rilpl1.1	0	2.07849	0.695	0.123	0	Ventri.CM1	Rilpl1
Ank.1	0	2.07675	0.684	0.128	0	Ventri.CM1	Ank
Asb2.1	0	2.07038	0.699	0.123	0	Ventri.CM1	Asb2
Ccdc141.1	0	2.07025	0.843	0.174	0	Ventri.CM1	Ccdc141
Gm31251.1	0	2.0612	0.975	0.203	0	Ventri.CM1	Gm31251
Mhrt.1	0	2.05982	0.981	0.2	0	Ventri.CM1	Mhrt
Art1.1	0	2.04197	0.697	0.119	0	Ventri.CM1	Art1
Slc27a1.1	0	2.03469	0.687	0.121	0	Ventri.CM1	Slc27a1
Sorbs1.1	0	2.03415	0.971	0.3	0	Ventri.CM1	Sorbs1
Scn5a.1	0	2.02427	0.686	0.117	0	Ventri.CM1	Scn5a
Pde4b.1	0	2.01123	0.771	0.158	0	Ventri.CM1	Pde4b
Myzap.1	0	2.01011	0.673	0.12	0	Ventri.CM1	Myzap
Tacc2.1	0	1.98954	0.887	0.201	0	Ventri.CM1	Tacc2
Pcdh7.1	0	1.98486	0.954	0.265	0	Ventri.CM1	Pcdh7
Tnnt2.1	0	1.96061	0.995	0.292	0	Ventri.CM1	Tnnt2
Myom1.1	0	1.95382	0.914	0.192	0	Ventri.CM1	Myom1
Ppargc1b.1	0	1.9464	0.711	0.131	0	Ventri.CM1	Ppargc1b
Nav2.1	0	1.94596	0.698	0.13	0	Ventri.CM1	Nav2
Fblim1.1	0	1.94454	0.835	0.174	0	Ventri.CM1	Fblim1
Atp2a2.1	0	1.93084	0.974	0.298	0	Ventri.CM1	Atp2a2
Sorbs2.1	0	1.92219	0.863	0.175	0	Ventri.CM1	Sorbs2
Cpt1b.1	0	1.91985	0.757	0.138	0	Ventri.CM1	Cpt1b
Myh6.1	0	1.91873	0.996	0.357	0	Ventri.CM1	Myh6
Lmo7.1	0	1.90968	0.938	0.226	0	Ventri.CM1	Lmo7
Ivns1abp.1	0	1.9032	0.99	0.404	0	Ventri.CM1	Ivns1abp
Vegfa.1	0	1.89791	0.972	0.284	0	Ventri.CM1	Vegfa
Rnf207.1	0	1.87859	0.877	0.171	0	Ventri.CM1	Rnf207
Acacb.1	0	1.8531	0.775	0.159	0	Ventri.CM1	Acacb
Dmpk.1	0	1.8507	0.918	0.211	0	Ventri.CM1	Dmpk
Speg.1	0	1.84439	0.763	0.152	0	Ventri.CM1	Speg
Slc4a3.1	0	1.79376	0.897	0.217	0	Ventri.CM1	Slc4a3
Lgals4.1	0	1.79163	0.872	0.183	0	Ventri.CM1	Lgals4
Actc1.1	0	1.77014	0.773	0.17	0	Ventri.CM1	Actc1
Coro6.1	0	1.71801	0.99	0.297	0	Ventri.CM1	Coro6
Tnni3.1	0	1.65078	0.955	0.231	0	Ventri.CM1	Tnni3
Myl2.1	0	1.60433	0.948	0.259	0	Ventri.CM1	Myl2
Mybpc3.1	0	1.55242	0.907	0.196	0	Ventri.CM1	Mybpc3
Slc8a1.1	4.68E-306	1.73927	0.934	0.328	1.51E-301	Ventri.CM1	Slc8a1
Akap6.1	5.15E-306	1.83564	0.727	0.145	1.66E-301	Ventri.CM1	Akap6
Sox6	7.33E-305	1.88842	0.664	0.12	2.37E-300	Ventri.CM1	Sox6
Itgb1bp2	3.33E-304	1.9813	0.612	0.101	1.07E-299	Ventri.CM1	Itgb1bp2
Vldlr	3.83E-304	2.10395	0.612	0.103	1.24E-299	Ventri.CM1	Vldlr
Smtn.1	4.65E-301	1.61595	0.858	0.219	1.50E-296	Ventri.CM1	Smtn
Arhgap26.1	7.62E-301	1.7838	0.777	0.177	2.46E-296	Ventri.CM1	Arhgap26
Casz1.1	3.09E-296	1.79552	0.65	0.118	9.97E-292	Ventri.CM1	Casz1
Prune2.1	4.51E-296	2.08185	0.648	0.122	1.46E-291	Ventri.CM1	Prune2
Fgf1	1.70E-294	2.46577	0.492	0.062	5.49E-290	Ventri.CM1	Fgf1
Hk2.1	3.14E-291	1.85907	0.654	0.123	1.01E-286	Ventri.CM1	Hk2
Limch1.1	6.19E-291	1.61555	0.849	0.225	2.00E-286	Ventri.CM1	Limch1
Carns1	8.21E-286	1.91933	0.6	0.105	2.65E-281	Ventri.CM1	Carns1
Grm1	1.42E-283	2.55815	0.487	0.065	4.57E-279	Ventri.CM1	Grm1
Usp2	5.56E-281	1.8527	0.635	0.121	1.80E-276	Ventri.CM1	Usp2
Thrb.1	1.44E-280	1.88591	0.68	0.14	4.66E-276	Ventri.CM1	Thrb
Tecrl	5.15E-280	2.32256	0.501	0.071	1.66E-275	Ventri.CM1	Tecrl
Aldh9a1	6.18E-277	1.89439	0.586	0.101	2.00E-272	Ventri.CM1	Aldh9a1
Trabd2b	1.12E-276	2.04182	0.58	0.1	3.62E-272	Ventri.CM1	Trabd2b
Ppp1r3a	1.47E-276	2.45369	0.47	0.061	4.75E-272	Ventri.CM1	Ppp1r3a
Rhobtb1.1	2.92E-275	1.77824	0.7	0.15	9.43E-271	Ventri.CM1	Rhobtb1
Lrrfip2.1	3.76E-275	1.53786	0.803	0.2	1.21E-270	Ventri.CM1	Lrrfip2
Magi2	5.71E-274	1.60998	0.943	0.361	1.84E-269	Ventri.CM1	Magi2
Pfkm.1	6.90E-274	1.68952	0.661	0.131	2.23E-269	Ventri.CM1	Pfkm
Smyd1	1.40E-273	2.19529	0.488	0.067	4.52E-269	Ventri.CM1	Smyd1
Mypn	1.37E-271	2.17085	0.515	0.077	4.43E-267	Ventri.CM1	Mypn
Actg1.1	4.51E-270	1.58365	0.788	0.202	1.46E-265	Ventri.CM1	Actg1
Ckmt2	7.50E-268	1.86766	0.607	0.114	2.42E-263	Ventri.CM1	Ckmt2
Ces1d	2.29E-267	1.95863	0.565	0.097	7.38E-263	Ventri.CM1	Ces1d
Mast2.1	5.06E-267	1.53944	0.829	0.221	1.63E-262	Ventri.CM1	Mast2
Kcnip2	7.14E-267	2.14399	0.512	0.078	2.31E-262	Ventri.CM1	Kcnip2
Nrap	1.19E-266	1.90679	0.543	0.089	3.84E-262	Ventri.CM1	Nrap
Tnnc1	4.01E-266	1.86495	0.612	0.118	1.30E-261	Ventri.CM1	Tnnc1
Agl	1.82E-265	1.89209	0.583	0.107	5.88E-261	Ventri.CM1	Agl
Wnk2	1.27E-264	2.2888	0.49	0.072	4.10E-260	Ventri.CM1	Wnk2
Filip1l.1	1.47E-264	1.59849	0.849	0.249	4.74E-260	Ventri.CM1	Filip1l
Gm30382	1.15E-262	2.3695	0.442	0.056	3.71E-258	Ventri.CM1	Gm30382
Gm17428	3.81E-262	1.99978	0.521	0.083	1.23E-257	Ventri.CM1	Gm17428
Gpcpd1.1	6.69E-262	1.63163	0.838	0.247	2.16E-257	Ventri.CM1	Gpcpd1
Mlf1	3.71E-260	2.02074	0.511	0.08	1.20E-255	Ventri.CM1	Mlf1
Ralgapa2.1	7.09E-260	1.60419	0.74	0.176	2.29E-255	Ventri.CM1	Ralgapa2
Trim7	7.17E-260	1.90487	0.547	0.093	2.32E-255	Ventri.CM1	Trim7
Clip1.1	7.38E-258	1.52705	0.848	0.245	2.38E-253	Ventri.CM1	Clip1
Rbm38	3.01E-257	2.05503	0.502	0.078	9.72E-253	Ventri.CM1	Rbm38
Casq2	6.91E-257	1.9499	0.532	0.089	2.23E-252	Ventri.CM1	Casq2
Trim63	1.67E-255	2.17129	0.49	0.075	5.40E-251	Ventri.CM1	Trim63
Tbc1d4.1	4.62E-255	1.5723	0.755	0.189	1.49E-250	Ventri.CM1	Tbc1d4
Cluh.1	8.37E-255	1.69372	0.652	0.138	2.70E-250	Ventri.CM1	Cluh
5430431A17Rik	1.15E-252	1.92732	0.504	0.079	3.72E-248	Ventri.CM1	5430431A17Rik
Acyp2	7.79E-252	1.59266	0.813	0.237	2.51E-247	Ventri.CM1	Acyp2
Plin4	8.24E-252	1.93201	0.524	0.087	2.66E-247	Ventri.CM1	Plin4
Aco2.1	1.10E-250	1.56947	0.703	0.163	3.54E-246	Ventri.CM1	Aco2
Car14	2.28E-249	2.13574	0.476	0.072	7.36E-245	Ventri.CM1	Car14
Dsg2	1.16E-247	2.06423	0.498	0.08	3.74E-243	Ventri.CM1	Dsg2
Pde1c	4.95E-246	2.02572	0.592	0.121	1.60E-241	Ventri.CM1	Pde1c
Lpin1	6.85E-245	2.00895	0.531	0.095	2.21E-240	Ventri.CM1	Lpin1
Rpl3l	2.14E-244	2.11267	0.452	0.064	6.92E-240	Ventri.CM1	Rpl3l
Oxct1.1	7.49E-244	1.62495	0.7	0.169	2.42E-239	Ventri.CM1	Oxct1
Pip5k1b	2.71E-242	2.00357	0.486	0.077	8.74E-238	Ventri.CM1	Pip5k1b
Shld1	4.73E-240	2.14666	0.474	0.075	1.53E-235	Ventri.CM1	Shld1
Pkp2	4.74E-240	2.04794	0.485	0.079	1.53E-235	Ventri.CM1	Pkp2
Gm20619	5.72E-240	2.45138	0.377	0.042	1.85E-235	Ventri.CM1	Gm20619
Ndrg4	6.24E-240	1.80893	0.558	0.107	2.01E-235	Ventri.CM1	Ndrg4
Rmdn1.1	1.12E-239	1.68553	0.678	0.16	3.62E-235	Ventri.CM1	Rmdn1
Camta1.1	8.47E-238	1.56802	0.717	0.182	2.73E-233	Ventri.CM1	Camta1
Ogdh.1	2.05E-237	1.59141	0.697	0.169	6.61E-233	Ventri.CM1	Ogdh
Myh7b	5.64E-236	1.77467	0.52	0.091	1.82E-231	Ventri.CM1	Myh7b
Ggnbp1	2.02E-235	1.55609	0.58	0.115	6.52E-231	Ventri.CM1	Ggnbp1
Myom2	2.32E-235	2.00703	0.487	0.081	7.48E-231	Ventri.CM1	Myom2
Stk39.1	3.20E-235	1.50588	0.763	0.207	1.03E-230	Ventri.CM1	Stk39
Atp1a1	6.04E-235	1.81372	0.525	0.094	1.95E-230	Ventri.CM1	Atp1a1
Plscr2	1.80E-232	1.75768	0.535	0.1	5.80E-228	Ventri.CM1	Plscr2
Pygb	3.97E-231	1.74059	0.569	0.115	1.28E-226	Ventri.CM1	Pygb
Pdlim5.1	5.75E-231	1.51843	0.75	0.203	1.86E-226	Ventri.CM1	Pdlim5
Pdzrn4	5.89E-231	2.25433	0.443	0.068	1.90E-226	Ventri.CM1	Pdzrn4
Asb14	6.73E-231	1.88499	0.482	0.08	2.17E-226	Ventri.CM1	Asb14
Macrod1	2.49E-230	2.01674	0.442	0.066	8.03E-226	Ventri.CM1	Macrod1
D830032E09Rik	6.05E-230	2.49529	0.39	0.049	1.95E-225	Ventri.CM1	D830032E09Rik
Idh2	9.23E-230	1.55779	0.6	0.128	2.98E-225	Ventri.CM1	Idh2
Pygm	1.59E-228	1.6063	0.583	0.122	5.13E-224	Ventri.CM1	Pygm
Slc25a4.1	6.99E-228	1.46318	0.65	0.15	2.26E-223	Ventri.CM1	Slc25a4
Dtna	3.03E-227	1.99639	0.461	0.074	9.80E-223	Ventri.CM1	Dtna
Mlxipl	1.14E-226	1.77883	0.511	0.094	3.68E-222	Ventri.CM1	Mlxipl
Psme4.1	2.84E-225	1.45804	0.818	0.252	9.17E-221	Ventri.CM1	Psme4
Kcnj3	1.70E-223	1.58966	0.431	0.063	5.49E-219	Ventri.CM1	Kcnj3
Lama5	5.65E-223	1.474	0.576	0.12	1.82E-218	Ventri.CM1	Lama5
Gramd1b	8.71E-223	2.01506	0.45	0.072	2.81E-218	Ventri.CM1	Gramd1b
Dpf3	3.64E-222	1.91795	0.466	0.078	1.18E-217	Ventri.CM1	Dpf3
Cdh13.1	5.78E-221	1.18281	0.804	0.23	1.87E-216	Ventri.CM1	Cdh13
Slc47a1	1.26E-220	2.14655	0.399	0.054	4.08E-216	Ventri.CM1	Slc47a1
Lrrfip1.1	1.78E-219	1.39304	0.705	0.181	5.75E-215	Ventri.CM1	Lrrfip1
Ppp1r12b.1	1.42E-217	1.5521	0.688	0.177	4.58E-213	Ventri.CM1	Ppp1r12b
Zfp612	3.38E-217	1.88017	0.443	0.071	1.09E-212	Ventri.CM1	Zfp612
Tpm1.1	1.84E-216	1.37153	0.815	0.251	5.94E-212	Ventri.CM1	Tpm1
Cacna2d1.1	2.01E-216	1.50688	0.726	0.201	6.49E-212	Ventri.CM1	Cacna2d1
Mylk4	4.59E-215	2.29178	0.395	0.056	1.48E-210	Ventri.CM1	Mylk4
Usp13	3.01E-214	1.76079	0.496	0.093	9.72E-210	Ventri.CM1	Usp13
Tmod1	5.02E-214	1.71278	0.485	0.088	1.62E-209	Ventri.CM1	Tmod1
Neat1.1	7.08E-214	1.18419	0.992	0.768	2.28E-209	Ventri.CM1	Neat1
Dsp	1.66E-213	1.93765	0.424	0.066	5.37E-209	Ventri.CM1	Dsp
Naca	4.57E-213	1.58718	0.531	0.106	1.48E-208	Ventri.CM1	Naca
Myoz2	7.48E-213	2.02326	0.406	0.06	2.41E-208	Ventri.CM1	Myoz2
Slc16a10	2.96E-212	1.97868	0.428	0.068	9.56E-208	Ventri.CM1	Slc16a10
Snta1	6.46E-212	2.04518	0.405	0.06	2.09E-207	Ventri.CM1	Snta1
Alpk2	3.75E-211	2.17968	0.382	0.052	1.21E-206	Ventri.CM1	Alpk2
Adk	2.36E-209	1.50315	0.635	0.153	7.63E-205	Ventri.CM1	Adk
Gm12381	4.07E-209	2.86295	0.369	0.051	1.31E-204	Ventri.CM1	Gm12381
Echdc2	9.64E-209	1.56118	0.539	0.111	3.11E-204	Ventri.CM1	Echdc2
Synpo2	2.18E-208	1.71096	0.531	0.109	7.03E-204	Ventri.CM1	Synpo2
Phyhd1	1.47E-207	1.5138	0.555	0.119	4.73E-203	Ventri.CM1	Phyhd1
Pfkfb2	3.21E-207	1.75434	0.481	0.089	1.04E-202	Ventri.CM1	Pfkfb2
Ppp1r14c	1.34E-206	2.21118	0.353	0.044	4.31E-202	Ventri.CM1	Ppp1r14c
Esrra	1.63E-204	1.53023	0.54	0.115	5.27E-200	Ventri.CM1	Esrra
Tmem38a	1.50E-203	1.90883	0.421	0.069	4.86E-199	Ventri.CM1	Tmem38a
Shroom3	1.65E-203	1.95406	0.415	0.066	5.32E-199	Ventri.CM1	Shroom3
Slk.1	5.42E-203	1.2116	0.833	0.265	1.75E-198	Ventri.CM1	Slk
Lrtm1	4.28E-202	2.40528	0.362	0.049	1.38E-197	Ventri.CM1	Lrtm1
Ppm1l	7.50E-202	1.79649	0.428	0.072	2.42E-197	Ventri.CM1	Ppm1l
Gm35330	1.34E-201	2.24914	0.366	0.05	4.32E-197	Ventri.CM1	Gm35330
Msi2.1	1.60E-201	1.32705	0.827	0.272	5.16E-197	Ventri.CM1	Msi2
Eef1a2	6.79E-201	1.78979	0.418	0.068	2.19E-196	Ventri.CM1	Eef1a2
Mfn1	2.54E-200	1.51818	0.542	0.116	8.19E-196	Ventri.CM1	Mfn1
Cyfip2	2.85E-199	2.08364	0.384	0.057	9.20E-195	Ventri.CM1	Cyfip2
Acss1	5.61E-198	1.70419	0.463	0.087	1.81E-193	Ventri.CM1	Acss1
Gja1	1.60E-196	1.81088	0.434	0.077	5.17E-192	Ventri.CM1	Gja1
Gm26862	2.15E-196	2.35223	0.325	0.039	6.94E-192	Ventri.CM1	Gm26862
Gpsm1	3.58E-196	1.43884	0.623	0.156	1.16E-191	Ventri.CM1	Gpsm1
Gm17276	3.66E-196	2.0837	0.373	0.055	1.18E-191	Ventri.CM1	Gm17276
Fbxo32	1.74E-193	1.94149	0.414	0.07	5.63E-189	Ventri.CM1	Fbxo32
Larp1b	2.40E-193	1.60126	0.477	0.094	7.74E-189	Ventri.CM1	Larp1b
Clasp1.1	7.43E-193	1.46442	0.596	0.147	2.40E-188	Ventri.CM1	Clasp1
Gm24474	3.02E-192	2.27861	0.322	0.039	9.76E-188	Ventri.CM1	Gm24474
Ndrg2	2.16E-191	1.23057	0.696	0.192	6.99E-187	Ventri.CM1	Ndrg2
Chchd3.1	3.97E-191	1.27199	0.693	0.191	1.28E-186	Ventri.CM1	Chchd3
Reep1	7.98E-191	2.17667	0.364	0.054	2.58E-186	Ventri.CM1	Reep1
Plekhm2.1	8.19E-191	1.45232	0.597	0.149	2.64E-186	Ventri.CM1	Plekhm2
Esrrb	1.04E-190	2.3232	0.325	0.041	3.35E-186	Ventri.CM1	Esrrb
Xpo6.1	6.95E-190	1.34876	0.586	0.142	2.24E-185	Ventri.CM1	Xpo6
Ank2	1.09E-189	1.25815	0.904	0.371	3.52E-185	Ventri.CM1	Ank2
Cd36.1	2.11E-189	1.14668	0.611	0.149	6.81E-185	Ventri.CM1	Cd36
Mical3.1	2.43E-189	1.3252	0.627	0.162	7.84E-185	Ventri.CM1	Mical3
Doc2g	7.36E-188	1.52737	0.475	0.095	2.38E-183	Ventri.CM1	Doc2g
Asb11	2.25E-187	2.09497	0.344	0.048	7.27E-183	Ventri.CM1	Asb11
Samd4	2.89E-187	1.25783	0.797	0.269	9.35E-183	Ventri.CM1	Samd4
Stau2	2.40E-186	1.52211	0.528	0.12	7.74E-182	Ventri.CM1	Stau2
Klhl38	3.30E-186	2.45439	0.313	0.039	1.06E-181	Ventri.CM1	Klhl38
Cux2	6.90E-186	2.01085	0.376	0.06	2.23E-181	Ventri.CM1	Cux2
Popdc2	1.23E-185	2.00978	0.365	0.055	3.96E-181	Ventri.CM1	Popdc2
Strip2	2.62E-184	1.99987	0.37	0.058	8.45E-180	Ventri.CM1	Strip2
Gm36827	1.43E-183	2.19592	0.331	0.045	4.62E-179	Ventri.CM1	Gm36827
Miga2	2.83E-183	1.59931	0.434	0.081	9.12E-179	Ventri.CM1	Miga2
Rarb	3.39E-183	1.47473	0.488	0.103	1.09E-178	Ventri.CM1	Rarb
Abcd3	8.34E-183	1.44541	0.528	0.119	2.69E-178	Ventri.CM1	Abcd3
Crip2.1	3.07E-182	1.17614	0.73	0.219	9.91E-178	Ventri.CM1	Crip2
Slc25a13	3.24E-181	1.9398	0.374	0.06	1.04E-176	Ventri.CM1	Slc25a13
Grb14	1.37E-180	1.77675	0.408	0.073	4.43E-176	Ventri.CM1	Grb14
Coq8a	1.93E-180	1.80907	0.369	0.058	6.22E-176	Ventri.CM1	Coq8a
Adcy6.1	3.09E-179	1.06342	0.804	0.262	9.99E-175	Ventri.CM1	Adcy6
Rbfox1	1.22E-177	1.00378	0.559	0.137	3.95E-173	Ventri.CM1	Rbfox1
Cyc1	1.59E-177	1.28461	0.519	0.117	5.14E-173	Ventri.CM1	Cyc1
Art3.1	2.43E-177	1.31325	0.575	0.144	7.86E-173	Ventri.CM1	Art3
Dot1l.1	1.78E-175	1.23338	0.597	0.155	5.76E-171	Ventri.CM1	Dot1l
Got1	1.84E-172	1.67418	0.42	0.082	5.95E-168	Ventri.CM1	Got1
Usp28	1.29E-171	1.57702	0.442	0.091	4.18E-167	Ventri.CM1	Usp28
Acsl1	3.49E-171	1.39101	0.456	0.095	1.13E-166	Ventri.CM1	Acsl1
Pla2g4e	3.63E-171	2.19151	0.31	0.042	1.17E-166	Ventri.CM1	Pla2g4e
Mitf.1	5.35E-171	1.21362	0.582	0.149	1.73E-166	Ventri.CM1	Mitf
Rgs6	7.76E-171	1.17797	0.553	0.136	2.50E-166	Ventri.CM1	Rgs6
Lpl	9.92E-171	1.25087	0.547	0.133	3.20E-166	Ventri.CM1	Lpl
Pde7a	1.60E-170	1.53589	0.47	0.102	5.15E-166	Ventri.CM1	Pde7a
Filip1.1	5.25E-170	1.23704	0.613	0.167	1.69E-165	Ventri.CM1	Filip1
Pacsin3	1.31E-169	1.41384	0.43	0.085	4.23E-165	Ventri.CM1	Pacsin3
Arhgap29.1	1.45E-169	1.01739	0.756	0.243	4.67E-165	Ventri.CM1	Arhgap29
Prkn	7.17E-169	1.19702	0.672	0.198	2.31E-164	Ventri.CM1	Prkn
Prodh	1.90E-168	1.59805	0.378	0.066	6.15E-164	Ventri.CM1	Prodh
Adamtsl5	2.23E-168	1.13404	0.621	0.169	7.20E-164	Ventri.CM1	Adamtsl5
Lrrc10	2.57E-168	2.29405	0.282	0.034	8.29E-164	Ventri.CM1	Lrrc10
Ktn1.1	7.16E-167	1.13601	0.871	0.35	2.31E-162	Ventri.CM1	Ktn1
Kcnh2	9.52E-167	1.71908	0.369	0.064	3.07E-162	Ventri.CM1	Kcnh2
Trim55	1.02E-166	1.97747	0.33	0.05	3.29E-162	Ventri.CM1	Trim55
Svil.1	1.50E-166	1.11381	0.806	0.28	4.83E-162	Ventri.CM1	Svil
Tmem117	2.28E-166	2.25305	0.29	0.037	7.35E-162	Ventri.CM1	Tmem117
Grip2	6.28E-164	1.63032	0.387	0.071	2.03E-159	Ventri.CM1	Grip2
Tnik	1.57E-163	1.30514	0.529	0.13	5.07E-159	Ventri.CM1	Tnik
Kcnq1	3.17E-163	1.97821	0.315	0.047	1.02E-158	Ventri.CM1	Kcnq1
Nckap5	3.53E-163	1.25679	0.547	0.138	1.14E-158	Ventri.CM1	Nckap5
Mir133a-1hg	9.43E-163	2.1175	0.296	0.04	3.04E-158	Ventri.CM1	Mir133a-1hg
Kcnk3	2.82E-162	2.27996	0.286	0.037	9.09E-158	Ventri.CM1	Kcnk3
Dgat2	7.81E-162	2.10002	0.307	0.044	2.52E-157	Ventri.CM1	Dgat2
Agtpbp1	7.01E-161	1.3988	0.511	0.127	2.26E-156	Ventri.CM1	Agtpbp1
Acadm	2.21E-160	1.3481	0.452	0.099	7.14E-156	Ventri.CM1	Acadm
Nipsnap2	1.08E-159	1.43766	0.437	0.094	3.49E-155	Ventri.CM1	Nipsnap2
Sgca	1.79E-159	2.06349	0.306	0.045	5.78E-155	Ventri.CM1	Sgca
Tns1.1	4.84E-159	1.04552	0.898	0.367	1.56E-154	Ventri.CM1	Tns1
Tmem150a	1.17E-157	1.35885	0.447	0.099	3.78E-153	Ventri.CM1	Tmem150a
Immp2l	5.36E-157	1.18681	0.48	0.11	1.73E-152	Ventri.CM1	Immp2l
Crhr2	1.53E-156	2.04007	0.289	0.04	4.95E-152	Ventri.CM1	Crhr2
Tmem82	8.74E-156	1.73003	0.339	0.057	2.82E-151	Ventri.CM1	Tmem82
Hdac4	1.39E-155	1.3572	0.481	0.115	4.49E-151	Ventri.CM1	Hdac4
Col4a5	8.31E-155	1.29381	0.498	0.124	2.68E-150	Ventri.CM1	Col4a5
Dag1	9.45E-155	1.64356	0.39	0.078	3.05E-150	Ventri.CM1	Dag1
Tango2	1.26E-154	1.48243	0.429	0.093	4.08E-150	Ventri.CM1	Tango2
Cobll1.1	2.22E-154	1.16021	0.554	0.148	7.16E-150	Ventri.CM1	Cobll1
Tfdp2	4.28E-154	1.35808	0.467	0.108	1.38E-149	Ventri.CM1	Tfdp2
Ano4	1.16E-153	1.71599	0.384	0.076	3.73E-149	Ventri.CM1	Ano4
Srl	1.40E-153	1.88596	0.299	0.044	4.53E-149	Ventri.CM1	Srl
Asb15	2.49E-153	2.04584	0.305	0.047	8.04E-149	Ventri.CM1	Asb15
Tcap	2.95E-153	1.41456	0.425	0.092	9.53E-149	Ventri.CM1	Tcap
Mpp5	4.33E-153	1.41053	0.449	0.103	1.40E-148	Ventri.CM1	Mpp5
Trim54	5.51E-153	1.92905	0.31	0.049	1.78E-148	Ventri.CM1	Trim54
Tsnax	7.83E-153	1.49936	0.398	0.081	2.53E-148	Ventri.CM1	Tsnax
Enah	1.60E-152	1.41659	0.4	0.081	5.15E-148	Ventri.CM1	Enah
Wnt2	2.23E-152	1.71951	0.362	0.068	7.20E-148	Ventri.CM1	Wnt2
Ybx2	4.31E-152	1.43202	0.395	0.079	1.39E-147	Ventri.CM1	Ybx2
Retreg1	1.08E-151	1.61531	0.404	0.085	3.49E-147	Ventri.CM1	Retreg1
Bag3	1.29E-151	1.65655	0.373	0.072	4.16E-147	Ventri.CM1	Bag3
Myh7	1.68E-151	2.01998	0.275	0.037	5.42E-147	Ventri.CM1	Myh7
Lgr6	5.83E-151	1.84	0.322	0.053	1.88E-146	Ventri.CM1	Lgr6
Ppip5k1	4.23E-150	1.21663	0.444	0.101	1.36E-145	Ventri.CM1	Ppip5k1
Fign	1.03E-149	1.83621	0.314	0.051	3.31E-145	Ventri.CM1	Fign
Cap2	2.01E-149	1.50507	0.39	0.08	6.48E-145	Ventri.CM1	Cap2
Ablim1.1	4.61E-149	0.910517	0.899	0.378	1.49E-144	Ventri.CM1	Ablim1
Nfyc	4.63E-149	1.29241	0.459	0.108	1.49E-144	Ventri.CM1	Nfyc
Mfn2	5.45E-149	1.4859	0.386	0.078	1.76E-144	Ventri.CM1	Mfn2
Atp5a1	1.53E-148	1.21926	0.485	0.119	4.95E-144	Ventri.CM1	Atp5a1
Sacs	2.48E-148	1.33214	0.425	0.094	8.02E-144	Ventri.CM1	Sacs
Synj2	2.55E-148	1.47398	0.398	0.083	8.23E-144	Ventri.CM1	Synj2
Qk.1	4.34E-147	1.08503	0.631	0.189	1.40E-142	Ventri.CM1	Qk
Myo18a.1	7.57E-147	0.920631	0.613	0.179	2.44E-142	Ventri.CM1	Myo18a
Pank1	8.77E-147	1.87119	0.308	0.05	2.83E-142	Ventri.CM1	Pank1
Pdzrn3	6.08E-146	1.5143	0.423	0.096	1.96E-141	Ventri.CM1	Pdzrn3
Kmt5a	8.58E-145	1.64458	0.343	0.064	2.77E-140	Ventri.CM1	Kmt5a
Camk2a	1.85E-144	1.91588	0.29	0.045	5.96E-140	Ventri.CM1	Camk2a
Ehbp1	5.17E-144	1.02963	0.674	0.215	1.67E-139	Ventri.CM1	Ehbp1
Ndufaf4	7.82E-144	1.47274	0.371	0.074	2.52E-139	Ventri.CM1	Ndufaf4
Gse1.1	9.78E-144	1.03211	0.701	0.236	3.16E-139	Ventri.CM1	Gse1
Asph	1.29E-143	1.2665	0.492	0.128	4.17E-139	Ventri.CM1	Asph
Metap1d	6.55E-143	0.921058	0.631	0.189	2.12E-138	Ventri.CM1	Metap1d
Ppp1r9a	1.11E-142	1.01003	0.611	0.185	3.60E-138	Ventri.CM1	Ppp1r9a
Myo5c	1.59E-142	1.75038	0.286	0.044	5.14E-138	Ventri.CM1	Myo5c
Slc36a2	7.41E-142	1.74005	0.279	0.041	2.39E-137	Ventri.CM1	Slc36a2
Slc12a7	2.44E-141	1.2766	0.428	0.1	7.87E-137	Ventri.CM1	Slc12a7
Ankrd9	1.12E-140	1.9572	0.263	0.037	3.61E-136	Ventri.CM1	Ankrd9
Asb10	1.46E-139	1.85512	0.288	0.045	4.70E-135	Ventri.CM1	Asb10
Gpc1	4.69E-139	1.88891	0.271	0.04	1.51E-134	Ventri.CM1	Gpc1
Csrp3	1.61E-138	1.51165	0.358	0.072	5.20E-134	Ventri.CM1	Csrp3
Clybl	3.41E-138	1.48594	0.345	0.067	1.10E-133	Ventri.CM1	Clybl
Kidins220.1	3.59E-138	1.07284	0.609	0.191	1.16E-133	Ventri.CM1	Kidins220
Rmnd1	8.66E-138	1.18669	0.448	0.109	2.80E-133	Ventri.CM1	Rmnd1
Camk2d.1	2.87E-137	1.04402	0.626	0.197	9.28E-133	Ventri.CM1	Camk2d
Asb18	2.27E-136	2.13333	0.251	0.035	7.34E-132	Ventri.CM1	Asb18
Fxyd1	8.27E-136	1.36765	0.38	0.082	2.67E-131	Ventri.CM1	Fxyd1
Plxnb1	9.78E-135	1.32302	0.358	0.073	3.16E-130	Ventri.CM1	Plxnb1
Pik3r1.1	1.09E-134	1.12129	0.548	0.159	3.50E-130	Ventri.CM1	Pik3r1
Myl3	1.72E-134	1.10667	0.439	0.107	5.54E-130	Ventri.CM1	Myl3
Tead1	3.09E-134	1.04163	0.599	0.189	9.97E-130	Ventri.CM1	Tead1
Intu	4.99E-134	1.74124	0.289	0.048	1.61E-129	Ventri.CM1	Intu
Nceh1	6.24E-134	1.79166	0.285	0.047	2.01E-129	Ventri.CM1	Nceh1
Insr.1	1.76E-133	1.03681	0.557	0.163	5.68E-129	Ventri.CM1	Insr
Syde2	2.74E-133	1.5922	0.324	0.061	8.83E-129	Ventri.CM1	Syde2
Snhg14	2.82E-133	1.5186	0.349	0.071	9.12E-129	Ventri.CM1	Snhg14
Garem1	4.73E-133	1.4879	0.335	0.066	1.53E-128	Ventri.CM1	Garem1
Ctnna1.1	5.68E-133	0.983835	0.605	0.188	1.83E-128	Ventri.CM1	Ctnna1
Slc2a4	1.94E-132	1.60719	0.301	0.053	6.26E-128	Ventri.CM1	Slc2a4
Mtus2	2.50E-132	1.92789	0.288	0.049	8.08E-128	Ventri.CM1	Mtus2
Large1	5.13E-132	1.01672	0.693	0.24	1.66E-127	Ventri.CM1	Large1
Mapt	7.99E-132	1.41419	0.343	0.07	2.58E-127	Ventri.CM1	Mapt
Me3	3.22E-131	1.55336	0.311	0.058	1.04E-126	Ventri.CM1	Me3
Zfp697	3.03E-130	1.48638	0.336	0.068	9.79E-126	Ventri.CM1	Zfp697
Schip1	4.09E-130	1.1765	0.404	0.094	1.32E-125	Ventri.CM1	Schip1
Phkg1	4.90E-130	1.58373	0.327	0.064	1.58E-125	Ventri.CM1	Phkg1
Fabp3	5.36E-130	1.34015	0.362	0.078	1.73E-125	Ventri.CM1	Fabp3
Mia2.1	3.83E-129	1.00241	0.548	0.162	1.24E-124	Ventri.CM1	Mia2
Zfp827	5.23E-129	1.32911	0.334	0.067	1.69E-124	Ventri.CM1	Zfp827
Clip4	4.89E-128	1.60778	0.299	0.055	1.58E-123	Ventri.CM1	Clip4
Dip2c	1.28E-126	0.938828	0.745	0.277	4.12E-122	Ventri.CM1	Dip2c
Auts2	2.20E-126	0.832694	0.851	0.353	7.10E-122	Ventri.CM1	Auts2
Gata4	2.00E-125	1.29044	0.429	0.11	6.45E-121	Ventri.CM1	Gata4
Ank1	6.22E-125	1.60131	0.283	0.05	2.01E-120	Ventri.CM1	Ank1
Phtf2	8.89E-125	1.50842	0.31	0.06	2.87E-120	Ventri.CM1	Phtf2
Fbxw7	9.80E-125	1.25582	0.391	0.094	3.16E-120	Ventri.CM1	Fbxw7
Fyco1	4.42E-124	1.37017	0.361	0.082	1.43E-119	Ventri.CM1	Fyco1
Ptpn4	6.00E-124	1.16196	0.417	0.106	1.94E-119	Ventri.CM1	Ptpn4
Atad3a	1.46E-123	1.20698	0.365	0.082	4.70E-119	Ventri.CM1	Atad3a
Sesn1	3.83E-123	1.08177	0.498	0.144	1.24E-118	Ventri.CM1	Sesn1
Atp5b	1.73E-122	1.02933	0.465	0.128	5.57E-118	Ventri.CM1	Atp5b
Dnmt3a.1	1.91E-122	0.930185	0.578	0.184	6.16E-118	Ventri.CM1	Dnmt3a
Fsd1l	2.10E-122	1.2713	0.355	0.08	6.79E-118	Ventri.CM1	Fsd1l
Tecr	6.47E-122	1.08935	0.422	0.107	2.09E-117	Ventri.CM1	Tecr
Pitpnm2	1.55E-121	0.865998	0.507	0.147	5.00E-117	Ventri.CM1	Pitpnm2
Mdh1	1.69E-121	1.40665	0.319	0.065	5.46E-117	Ventri.CM1	Mdh1
Yipf7	1.92E-121	1.87663	0.271	0.048	6.20E-117	Ventri.CM1	Yipf7
Zfp536	1.93E-121	1.60417	0.29	0.054	6.24E-117	Ventri.CM1	Zfp536
Eno3	3.24E-121	1.21216	0.362	0.082	1.04E-116	Ventri.CM1	Eno3
Tom1	4.73E-121	1.15039	0.403	0.1	1.53E-116	Ventri.CM1	Tom1
Zfp385b	1.63E-120	1.76902	0.26	0.043	5.28E-116	Ventri.CM1	Zfp385b
Bcl9	2.57E-119	1.43684	0.321	0.067	8.30E-115	Ventri.CM1	Bcl9
Pcgf5	1.28E-118	1.19662	0.403	0.102	4.14E-114	Ventri.CM1	Pcgf5
Mapkapk2	3.92E-118	1.2339	0.38	0.093	1.27E-113	Ventri.CM1	Mapkapk2
Mrpl3	4.56E-118	1.271	0.316	0.065	1.47E-113	Ventri.CM1	Mrpl3
Epb41.1	1.51E-116	0.790925	0.499	0.146	4.87E-112	Ventri.CM1	Epb41
Ube2b	4.29E-116	0.891253	0.571	0.185	1.39E-111	Ventri.CM1	Ube2b
Tnfaip8	7.12E-116	0.955589	0.395	0.099	2.30E-111	Ventri.CM1	Tnfaip8
Ivd	7.26E-116	0.993585	0.474	0.136	2.35E-111	Ventri.CM1	Ivd
Sned1	1.17E-115	0.690036	0.537	0.166	3.78E-111	Ventri.CM1	Sned1
Trak2	3.64E-115	1.17721	0.363	0.086	1.18E-110	Ventri.CM1	Trak2
Ifrd1	6.04E-115	1.19746	0.367	0.089	1.95E-110	Ventri.CM1	Ifrd1
Ebf1.1	9.89E-115	-5.57841	0.019	0.391	3.19E-110	Ventri.CM1	Ebf1
Chpt1	2.72E-114	1.43056	0.298	0.06	8.78E-110	Ventri.CM1	Chpt1
Slc25a42	4.02E-114	1.58708	0.255	0.044	1.30E-109	Ventri.CM1	Slc25a42
Prkce.1	5.68E-114	0.851154	0.69	0.255	1.83E-109	Ventri.CM1	Prkce
Zbtb16	6.16E-114	0.83649	0.91	0.44	1.99E-109	Ventri.CM1	Zbtb16
Usp20	6.68E-114	1.21225	0.322	0.07	2.16E-109	Ventri.CM1	Usp20
Ldhb	8.65E-114	1.4381	0.281	0.054	2.79E-109	Ventri.CM1	Ldhb
Magi3	1.49E-113	0.849816	0.652	0.236	4.82E-109	Ventri.CM1	Magi3
Ubr3.1	5.50E-113	0.89767	0.584	0.197	1.78E-108	Ventri.CM1	Ubr3
Gata6	1.71E-112	1.31416	0.312	0.067	5.51E-108	Ventri.CM1	Gata6
Ppfia1	5.60E-112	0.845638	0.487	0.144	1.81E-107	Ventri.CM1	Ppfia1
Ppp2r3a	6.93E-112	0.779143	0.758	0.29	2.24E-107	Ventri.CM1	Ppp2r3a
Nr3c2	1.25E-110	0.847331	0.551	0.178	4.02E-106	Ventri.CM1	Nr3c2
Akap1	1.40E-110	1.17663	0.313	0.067	4.51E-106	Ventri.CM1	Akap1
Rbpms.1	1.84E-110	0.812713	0.732	0.283	5.94E-106	Ventri.CM1	Rbpms
D3Ertd751e	3.41E-110	1.60869	0.275	0.054	1.10E-105	Ventri.CM1	D3Ertd751e
Pptc7	5.14E-110	1.42013	0.282	0.056	1.66E-105	Ventri.CM1	Pptc7
Clcn1	1.22E-109	1.4881	0.269	0.051	3.95E-105	Ventri.CM1	Clcn1
Dgkz.1	3.41E-109	0.688008	0.599	0.204	1.10E-104	Ventri.CM1	Dgkz
Phactr2	4.33E-109	0.819517	0.478	0.143	1.40E-104	Ventri.CM1	Phactr2
Tead3	4.85E-109	1.29967	0.31	0.067	1.56E-104	Ventri.CM1	Tead3
Mpc1	1.13E-108	1.22812	0.334	0.078	3.66E-104	Ventri.CM1	Mpc1
Slc25a19	3.89E-108	1.2323	0.32	0.072	1.25E-103	Ventri.CM1	Slc25a19
Slc20a2	4.60E-108	1.37818	0.322	0.074	1.49E-103	Ventri.CM1	Slc20a2
Ptpn11	4.72E-108	1.23743	0.335	0.079	1.52E-103	Ventri.CM1	Ptpn11
Msrb3	5.25E-108	1.02626	0.436	0.125	1.69E-103	Ventri.CM1	Msrb3
Cox10	9.98E-108	1.63569	0.267	0.052	3.22E-103	Ventri.CM1	Cox10
Fxr1	1.63E-107	0.806082	0.484	0.146	5.27E-103	Ventri.CM1	Fxr1
Ckm	3.28E-107	1.41207	0.285	0.059	1.06E-102	Ventri.CM1	Ckm
Mb	6.12E-107	0.831572	0.433	0.122	1.98E-102	Ventri.CM1	Mb
Map3k7	6.72E-107	0.857713	0.445	0.127	2.17E-102	Ventri.CM1	Map3k7
Unc45b	7.83E-107	0.746554	0.413	0.112	2.53E-102	Ventri.CM1	Unc45b
Secisbp2	8.01E-107	0.84241	0.442	0.127	2.59E-102	Ventri.CM1	Secisbp2
Zmynd8.1	2.35E-106	0.749372	0.67	0.247	7.59E-102	Ventri.CM1	Zmynd8
Appl2.1	6.08E-106	0.716313	0.586	0.2	1.96E-101	Ventri.CM1	Appl2
Nampt	6.35E-106	1.02069	0.377	0.098	2.05E-101	Ventri.CM1	Nampt
Abhd18	2.29E-105	1.40508	0.294	0.064	7.38E-101	Ventri.CM1	Abhd18
Scarf1	4.46E-105	0.872202	0.42	0.118	1.44E-100	Ventri.CM1	Scarf1
Pcnt	1.96E-104	0.99459	0.426	0.124	6.32E-100	Ventri.CM1	Pcnt
Kif16b	2.86E-104	1.16987	0.357	0.091	9.22E-100	Ventri.CM1	Kif16b
Tomm40	4.62E-104	1.35093	0.289	0.062	1.49E-99	Ventri.CM1	Tomm40
Rhot1	5.95E-104	1.09418	0.384	0.104	1.92E-99	Ventri.CM1	Rhot1
Gk	8.15E-104	1.5829	0.252	0.048	2.63E-99	Ventri.CM1	Gk
Acox1	2.59E-103	0.80555	0.406	0.112	8.36E-99	Ventri.CM1	Acox1
Trak1	3.77E-103	0.777351	0.691	0.264	1.22E-98	Ventri.CM1	Trak1
Syt7	5.93E-103	1.07404	0.311	0.072	1.91E-98	Ventri.CM1	Syt7
Kansl2	1.64E-102	1.0636	0.339	0.083	5.29E-98	Ventri.CM1	Kansl2
Dysf	3.37E-102	0.683265	0.453	0.136	1.09E-97	Ventri.CM1	Dysf
Slc4a4	5.22E-102	1.29905	0.311	0.072	1.68E-97	Ventri.CM1	Slc4a4
Flcn	7.22E-102	0.899283	0.396	0.109	2.33E-97	Ventri.CM1	Flcn
Pde4a	7.90E-102	0.806807	0.443	0.132	2.55E-97	Ventri.CM1	Pde4a
Mef2d	1.11E-101	0.798235	0.488	0.155	3.58E-97	Ventri.CM1	Mef2d
Cox7b	2.51E-101	1.2287	0.291	0.065	8.10E-97	Ventri.CM1	Cox7b
Ltbp4.1	4.17E-101	-5.05556	0.025	0.364	1.35E-96	Ventri.CM1	Ltbp4
Tmx1	4.23E-101	1.29487	0.269	0.055	1.37E-96	Ventri.CM1	Tmx1
Fam214a	4.60E-101	0.932347	0.462	0.144	1.49E-96	Ventri.CM1	Fam214a
Bsg	7.43E-101	0.998866	0.369	0.097	2.40E-96	Ventri.CM1	Bsg
Pabpc4	1.83E-100	0.758635	0.51	0.166	5.91E-96	Ventri.CM1	Pabpc4
Prex2.1	2.51E-100	-4.61369	0.023	0.362	8.10E-96	Ventri.CM1	Prex2
Map3k20	3.56E-100	0.84684	0.417	0.119	1.15E-95	Ventri.CM1	Map3k20
Krba1	5.21E-100	1.15709	0.284	0.062	1.68E-95	Ventri.CM1	Krba1
Atp11a	1.54E-99	0.926018	0.391	0.109	4.96E-95	Ventri.CM1	Atp11a
Adamts10.1	1.74E-99	-5.57679	0.013	0.348	5.61E-95	Ventri.CM1	Adamts10
Tmem94	4.82E-99	1.04368	0.334	0.083	1.56E-94	Ventri.CM1	Tmem94
Cep85	5.74E-99	1.31598	0.272	0.058	1.85E-94	Ventri.CM1	Cep85
Vcl	7.54E-99	0.862586	0.403	0.115	2.43E-94	Ventri.CM1	Vcl
Slc6a8	1.98E-97	1.41161	0.252	0.05	6.39E-93	Ventri.CM1	Slc6a8
Pkm	7.77E-97	0.732144	0.429	0.128	2.51E-92	Ventri.CM1	Pkm
Chd6.1	8.83E-97	0.721903	0.726	0.297	2.85E-92	Ventri.CM1	Chd6
Dnaja2	9.34E-97	1.22566	0.309	0.074	3.02E-92	Ventri.CM1	Dnaja2
Des	1.08E-96	1.2784	0.259	0.053	3.48E-92	Ventri.CM1	Des
Slc25a3.1	3.70E-96	0.654013	0.744	0.302	1.19E-91	Ventri.CM1	Slc25a3
Pdhb	9.21E-96	1.03796	0.369	0.102	2.97E-91	Ventri.CM1	Pdhb
Usp54	1.49E-95	1.08756	0.313	0.077	4.82E-91	Ventri.CM1	Usp54
Macrod2	2.53E-95	0.986064	0.316	0.077	8.16E-91	Ventri.CM1	Macrod2
Srsf3	2.70E-95	0.679907	0.518	0.175	8.72E-91	Ventri.CM1	Srsf3
Hnrnpl.1	3.67E-95	0.682099	0.55	0.192	1.19E-90	Ventri.CM1	Hnrnpl
Dlst	4.26E-95	0.843067	0.396	0.114	1.37E-90	Ventri.CM1	Dlst
Amd1	8.32E-95	1.28794	0.257	0.053	2.69E-90	Ventri.CM1	Amd1
2210408F21Rik	3.68E-94	1.08705	0.348	0.093	1.19E-89	Ventri.CM1	2210408F21Rik
Gpc6.1	4.49E-94	-5.65428	0.036	0.356	1.45E-89	Ventri.CM1	Gpc6
Las1l	1.87E-93	0.852409	0.373	0.105	6.05E-89	Ventri.CM1	Las1l
Hif1a	2.59E-93	1.17412	0.32	0.082	8.38E-89	Ventri.CM1	Hif1a
Arfgef2	4.58E-93	1.03546	0.33	0.086	1.48E-88	Ventri.CM1	Arfgef2
Khdrbs3	6.69E-93	1.21786	0.294	0.07	2.16E-88	Ventri.CM1	Khdrbs3
Vwa8	1.04E-92	0.837437	0.443	0.142	3.34E-88	Ventri.CM1	Vwa8
Larp4b	1.18E-92	0.737896	0.412	0.124	3.80E-88	Ventri.CM1	Larp4b
Hadha	4.83E-92	0.791177	0.404	0.121	1.56E-87	Ventri.CM1	Hadha
Zfp106	1.33E-91	0.846658	0.392	0.116	4.30E-87	Ventri.CM1	Zfp106
Abca8a.1	4.08E-91	-5.81201	0.027	0.34	1.32E-86	Ventri.CM1	Abca8a
Dapk1	4.27E-91	0.803774	0.392	0.116	1.38E-86	Ventri.CM1	Dapk1
Map3k5	5.58E-91	0.672131	0.461	0.147	1.80E-86	Ventri.CM1	Map3k5
Ube2g1	4.27E-90	1.05464	0.307	0.078	1.38E-85	Ventri.CM1	Ube2g1
Ablim2	5.73E-90	1.17931	0.264	0.059	1.85E-85	Ventri.CM1	Ablim2
Acat1	8.76E-89	1.00329	0.302	0.076	2.83E-84	Ventri.CM1	Acat1
Obsl1	2.69E-87	0.939031	0.305	0.078	8.69E-83	Ventri.CM1	Obsl1
Dlat	6.93E-86	1.15143	0.269	0.064	2.24E-81	Ventri.CM1	Dlat
Mapk1ip1	7.49E-86	0.914535	0.304	0.079	2.42E-81	Ventri.CM1	Mapk1ip1
Slc20a1	1.31E-85	0.719289	0.352	0.1	4.22E-81	Ventri.CM1	Slc20a1
Ice1	1.59E-85	0.769496	0.398	0.122	5.14E-81	Ventri.CM1	Ice1
Ndufv1	1.61E-85	0.900002	0.334	0.093	5.21E-81	Ventri.CM1	Ndufv1
Ankrd10	2.75E-85	0.621422	0.469	0.158	8.88E-81	Ventri.CM1	Ankrd10
Nsmaf	6.88E-85	0.658454	0.455	0.152	2.22E-80	Ventri.CM1	Nsmaf
Sdhb	8.01E-85	1.06834	0.26	0.061	2.59E-80	Ventri.CM1	Sdhb
Atf6	8.84E-85	0.94383	0.347	0.1	2.85E-80	Ventri.CM1	Atf6
Aak1	1.10E-84	0.808701	0.437	0.145	3.56E-80	Ventri.CM1	Aak1
Bmpr1a	1.84E-84	1.02405	0.31	0.083	5.95E-80	Ventri.CM1	Bmpr1a
Cdc37l1	1.95E-84	0.722209	0.404	0.127	6.30E-80	Ventri.CM1	Cdc37l1
Tjap1	2.18E-84	0.959678	0.291	0.074	7.04E-80	Ventri.CM1	Tjap1
Crat	3.21E-84	0.948762	0.275	0.066	1.04E-79	Ventri.CM1	Crat
Glul	6.37E-84	0.973675	0.293	0.075	2.06E-79	Ventri.CM1	Glul
Josd2	7.04E-84	0.923459	0.273	0.066	2.27E-79	Ventri.CM1	Josd2
Etfa	1.51E-83	1.17186	0.271	0.066	4.88E-79	Ventri.CM1	Etfa
Mtus1	3.19E-83	0.623447	0.395	0.123	1.03E-78	Ventri.CM1	Mtus1
Golga4	3.93E-82	0.606211	0.65	0.265	1.27E-77	Ventri.CM1	Golga4
Kif1b	6.38E-82	0.556264	0.59	0.229	2.06E-77	Ventri.CM1	Kif1b
Ubr5	8.19E-82	0.56835	0.674	0.275	2.64E-77	Ventri.CM1	Ubr5
Pcyt2	9.03E-81	0.811356	0.318	0.088	2.92E-76	Ventri.CM1	Pcyt2
Ndufs1	1.07E-80	0.907048	0.296	0.079	3.46E-76	Ventri.CM1	Ndufs1
Inppl1	1.96E-80	0.640936	0.401	0.127	6.34E-76	Ventri.CM1	Inppl1
Rasa2	5.43E-80	0.753524	0.326	0.093	1.75E-75	Ventri.CM1	Rasa2
Map4	5.80E-80	0.637064	0.641	0.266	1.87E-75	Ventri.CM1	Map4
Slain2	1.07E-79	0.836116	0.356	0.108	3.47E-75	Ventri.CM1	Slain2
Mtr	1.13E-79	1.02086	0.287	0.076	3.65E-75	Ventri.CM1	Mtr
Dusp11	1.63E-79	0.525376	0.583	0.223	5.25E-75	Ventri.CM1	Dusp11
mt-Co3	2.71E-79	-1.31515	0.952	0.894	8.75E-75	Ventri.CM1	mt-Co3
R3hdm1	2.85E-79	0.590068	0.473	0.166	9.20E-75	Ventri.CM1	R3hdm1
Erc1	3.63E-79	0.750003	0.38	0.12	1.17E-74	Ventri.CM1	Erc1
Map7d1	8.04E-79	0.628689	0.42	0.14	2.60E-74	Ventri.CM1	Map7d1
Kif13a	1.28E-78	0.551675	0.448	0.153	4.12E-74	Ventri.CM1	Kif13a
Trip11	2.07E-78	0.55609	0.658	0.27	6.70E-74	Ventri.CM1	Trip11
Plec	2.08E-78	0.89186	0.309	0.086	6.71E-74	Ventri.CM1	Plec
Osbpl1a	2.20E-78	0.975888	0.299	0.083	7.10E-74	Ventri.CM1	Osbpl1a
Dmac2	2.48E-78	0.950852	0.284	0.075	8.00E-74	Ventri.CM1	Dmac2
Zkscan3	2.79E-78	0.696273	0.472	0.169	8.99E-74	Ventri.CM1	Zkscan3
Cpeb4	3.29E-78	0.894959	0.321	0.092	1.06E-73	Ventri.CM1	Cpeb4
Arhgap10	4.56E-78	0.593562	0.5	0.183	1.47E-73	Ventri.CM1	Arhgap10
Cnst	1.61E-77	1.03351	0.254	0.063	5.21E-73	Ventri.CM1	Cnst
4930402H24Rik.1	2.79E-77	0.543601	0.51	0.189	9.00E-73	Ventri.CM1	4930402H24Rik
Aldh6a1	2.99E-77	1.12188	0.25	0.061	9.66E-73	Ventri.CM1	Aldh6a1
Gpatch8	3.65E-77	0.526746	0.542	0.204	1.18E-72	Ventri.CM1	Gpatch8
Ccnt2	1.34E-76	0.548291	0.469	0.166	4.34E-72	Ventri.CM1	Ccnt2
Fbxo31	1.50E-76	0.895638	0.284	0.076	4.85E-72	Ventri.CM1	Fbxo31
Hadhb	1.78E-76	0.953916	0.276	0.073	5.73E-72	Ventri.CM1	Hadhb
Nav1.1	2.82E-76	-5.00619	0.02	0.293	9.11E-72	Ventri.CM1	Nav1
mt-Co1	8.23E-76	-1.18541	0.917	0.848	2.66E-71	Ventri.CM1	mt-Co1
Cdc14b	1.60E-75	1.01483	0.27	0.071	5.15E-71	Ventri.CM1	Cdc14b
Fgd4	8.86E-75	0.749877	0.352	0.11	2.86E-70	Ventri.CM1	Fgd4
Max	1.85E-74	0.794069	0.273	0.072	5.99E-70	Ventri.CM1	Max
Ptp4a3	3.26E-74	0.590374	0.374	0.12	1.05E-69	Ventri.CM1	Ptp4a3
Strbp	1.13E-73	0.784486	0.305	0.089	3.65E-69	Ventri.CM1	Strbp
Cyhr1	1.14E-73	0.683416	0.303	0.086	3.67E-69	Ventri.CM1	Cyhr1
Ugp2	5.32E-73	0.873865	0.306	0.089	1.72E-68	Ventri.CM1	Ugp2
Daam1	7.46E-73	0.533604	0.537	0.209	2.41E-68	Ventri.CM1	Daam1
Mgrn1	1.63E-72	0.715539	0.305	0.088	5.26E-68	Ventri.CM1	Mgrn1
Mndal	1.67E-72	-5.04586	0.016	0.279	5.38E-68	Ventri.CM1	Mndal
Dpyd	1.82E-72	0.957563	0.269	0.073	5.86E-68	Ventri.CM1	Dpyd
Smyd2	2.34E-72	1.00213	0.267	0.072	7.55E-68	Ventri.CM1	Smyd2
Pank4	2.77E-72	0.799423	0.304	0.089	8.93E-68	Ventri.CM1	Pank4
Foxo3	2.94E-72	0.614799	0.41	0.141	9.50E-68	Ventri.CM1	Foxo3
Xdh.1	4.73E-72	-5.06067	0.011	0.271	1.53E-67	Ventri.CM1	Xdh
Cdkal1	5.79E-72	0.51451	0.449	0.161	1.87E-67	Ventri.CM1	Cdkal1
Sik3	6.43E-72	0.51042	0.542	0.212	2.08E-67	Ventri.CM1	Sik3
Slc25a12	8.49E-72	0.767146	0.297	0.086	2.74E-67	Ventri.CM1	Slc25a12
Gucy1a2.1	9.96E-72	-5.67086	0.016	0.276	3.22E-67	Ventri.CM1	Gucy1a2
Rhot2	3.17E-71	0.809904	0.264	0.07	1.02E-66	Ventri.CM1	Rhot2
Fto	4.58E-71	0.50089	0.555	0.217	1.48E-66	Ventri.CM1	Fto
Uhrf1bp1l	4.61E-71	0.706437	0.315	0.095	1.49E-66	Ventri.CM1	Uhrf1bp1l
Bach1	9.47E-71	0.866321	0.251	0.065	3.06E-66	Ventri.CM1	Bach1
Klhl24	1.95E-70	0.547984	0.357	0.116	6.28E-66	Ventri.CM1	Klhl24
Tcf4.1	4.57E-70	-2.85275	0.272	0.48	1.47E-65	Ventri.CM1	Tcf4
St3gal3	2.04E-69	0.644471	0.302	0.09	6.60E-65	Ventri.CM1	St3gal3
Atxn2	2.17E-69	0.630837	0.362	0.119	7.01E-65	Ventri.CM1	Atxn2
Tshz2	3.76E-69	-4.693	0.016	0.269	1.22E-64	Ventri.CM1	Tshz2
Fastk	4.82E-69	0.682365	0.319	0.098	1.56E-64	Ventri.CM1	Fastk
Ehbp1l1	1.11E-68	0.533578	0.339	0.108	3.59E-64	Ventri.CM1	Ehbp1l1
Srrm1	3.32E-68	0.505529	0.814	0.395	1.07E-63	Ventri.CM1	Srrm1
Ganc	1.18E-67	0.936828	0.259	0.072	3.82E-63	Ventri.CM1	Ganc
Mafg	1.58E-67	0.545538	0.351	0.115	5.10E-63	Ventri.CM1	Mafg
Sox5.1	6.66E-67	-5.09337	0.013	0.258	2.15E-62	Ventri.CM1	Sox5
Mecom.1	7.78E-67	-4.23929	0.049	0.3	2.51E-62	Ventri.CM1	Mecom
Efna5	3.83E-66	0.584402	0.386	0.135	1.24E-61	Ventri.CM1	Efna5
Fbrsl1	4.11E-66	0.525719	0.365	0.123	1.33E-61	Ventri.CM1	Fbrsl1
Dst	7.60E-66	0.572087	0.915	0.542	2.45E-61	Ventri.CM1	Dst
Meg3.1	7.67E-66	-5.52783	0.01	0.251	2.48E-61	Ventri.CM1	Meg3
Cfh.1	8.74E-66	-5.11413	0.019	0.262	2.82E-61	Ventri.CM1	Cfh
Aox1	2.15E-65	0.658011	0.33	0.107	6.93E-61	Ventri.CM1	Aox1
Lncpint	3.07E-65	0.532602	0.649	0.287	9.90E-61	Ventri.CM1	Lncpint
Dcaf11	3.30E-65	0.612938	0.301	0.092	1.07E-60	Ventri.CM1	Dcaf11
Dnajc11	6.73E-65	0.595232	0.25	0.068	2.17E-60	Ventri.CM1	Dnajc11
Gab1	6.98E-65	0.532085	0.437	0.163	2.25E-60	Ventri.CM1	Gab1
Slc43a3.1	7.03E-65	-4.96884	0.012	0.251	2.27E-60	Ventri.CM1	Slc43a3
Tmem63b	7.12E-65	0.769511	0.275	0.081	2.30E-60	Ventri.CM1	Tmem63b
Slf1	1.30E-64	0.650947	0.322	0.104	4.18E-60	Ventri.CM1	Slf1
D5Ertd579e	6.17E-64	0.744485	0.302	0.095	1.99E-59	Ventri.CM1	D5Ertd579e
Gnpat	7.26E-64	0.944308	0.251	0.071	2.35E-59	Ventri.CM1	Gnpat
Ehd4	2.97E-63	0.635937	0.29	0.09	9.59E-59	Ventri.CM1	Ehd4
mt-Co2	3.40E-63	-1.38999	0.908	0.829	1.10E-58	Ventri.CM1	mt-Co2
Atp5d	9.94E-63	0.823246	0.261	0.076	3.21E-58	Ventri.CM1	Atp5d
Tom1l2	1.46E-62	0.60383	0.419	0.16	4.73E-58	Ventri.CM1	Tom1l2
Ndufa10	2.47E-62	0.802924	0.255	0.073	7.98E-58	Ventri.CM1	Ndufa10
Fnip2	4.92E-62	0.815017	0.299	0.096	1.59E-57	Ventri.CM1	Fnip2
Cradd	5.97E-62	0.669072	0.337	0.116	1.93E-57	Ventri.CM1	Cradd
Ttc7b	1.63E-61	0.629736	0.317	0.105	5.26E-57	Ventri.CM1	Ttc7b
Fam126a	2.39E-61	0.750576	0.267	0.081	7.72E-57	Ventri.CM1	Fam126a
Abcc1	8.20E-61	0.61332	0.288	0.09	2.65E-56	Ventri.CM1	Abcc1
B4galt1	3.02E-60	0.54408	0.333	0.114	9.76E-56	Ventri.CM1	B4galt1
Tmem65	5.21E-60	0.811177	0.26	0.078	1.68E-55	Ventri.CM1	Tmem65
Hspa9	1.39E-59	0.759197	0.26	0.078	4.47E-55	Ventri.CM1	Hspa9
Angpt1	2.29E-59	0.972976	0.262	0.08	7.39E-55	Ventri.CM1	Angpt1
Gab2.1	1.31E-58	-2.76221	0.247	0.439	4.24E-54	Ventri.CM1	Gab2
Tmem245	1.45E-58	0.522981	0.288	0.091	4.67E-54	Ventri.CM1	Tmem245
Arhgef7	3.15E-58	0.609962	0.252	0.075	1.02E-53	Ventri.CM1	Arhgef7
Cipc	3.17E-58	0.704926	0.251	0.075	1.02E-53	Ventri.CM1	Cipc
Cox4i1	4.19E-58	0.721009	0.255	0.077	1.35E-53	Ventri.CM1	Cox4i1
Abcc9.1	6.02E-58	-0.755951	0.433	0.163	1.95E-53	Ventri.CM1	Abcc9
Camk2g	1.51E-57	0.545626	0.323	0.112	4.87E-53	Ventri.CM1	Camk2g
Herpud1	3.79E-57	0.664149	0.273	0.087	1.22E-52	Ventri.CM1	Herpud1
Il15ra	7.70E-57	0.616668	0.262	0.081	2.48E-52	Ventri.CM1	Il15ra
Maml2.1	1.15E-56	-3.71766	0.06	0.284	3.71E-52	Ventri.CM1	Maml2
Nptn	5.32E-56	0.578951	0.334	0.119	1.72E-51	Ventri.CM1	Nptn
Amy1	3.24E-55	0.629976	0.267	0.085	1.05E-50	Ventri.CM1	Amy1
Cux1	5.00E-55	0.560316	0.349	0.129	1.61E-50	Ventri.CM1	Cux1
Slmap	2.05E-54	0.509331	0.341	0.125	6.60E-50	Ventri.CM1	Slmap
Pcca	9.80E-54	0.534447	0.315	0.111	3.16E-49	Ventri.CM1	Pcca
Armh3	1.60E-53	0.624084	0.256	0.081	5.18E-49	Ventri.CM1	Armh3
Rubcn	2.77E-52	0.561291	0.259	0.084	8.96E-48	Ventri.CM1	Rubcn
Gm42418	3.51E-52	-0.729077	1	0.995	1.13E-47	Ventri.CM1	Gm42418
mt-Atp6	3.87E-52	-1.49157	0.823	0.763	1.25E-47	Ventri.CM1	mt-Atp6
Phka1	5.22E-51	0.642272	0.268	0.09	1.69E-46	Ventri.CM1	Phka1
Stat5b	5.32E-50	0.568544	0.263	0.088	1.72E-45	Ventri.CM1	Stat5b
Flna.1	1.33E-47	-3.28127	0.084	0.285	4.28E-43	Ventri.CM1	Flna
Osbpl8	2.65E-45	0.593665	0.25	0.087	8.54E-41	Ventri.CM1	Osbpl8
Rbms3.1	3.78E-44	-3.05726	0.136	0.32	1.22E-39	Ventri.CM1	Rbms3
Kcnq1ot1.1	4.80E-41	-2.46588	0.136	0.321	1.55E-36	Ventri.CM1	Kcnq1ot1
Zeb1.1	1.72E-40	-2.56431	0.375	0.47	5.55E-36	Ventri.CM1	Zeb1
mt-Cytb	3.42E-34	-1.40484	0.741	0.677	1.10E-29	Ventri.CM1	mt-Cytb
mt-Nd1	1.92E-30	-1.26593	0.776	0.686	6.21E-26	Ventri.CM1	mt-Nd1
Ahnak.1	4.92E-30	-2.04637	0.311	0.41	1.59E-25	Ventri.CM1	Ahnak
Syne2	7.65E-28	-2.75679	0.115	0.251	2.47E-23	Ventri.CM1	Syne2
Srgap2	1.24E-27	-2.60486	0.12	0.255	3.99E-23	Ventri.CM1	Srgap2
mt-Nd2	2.97E-27	-1.3733	0.753	0.666	9.59E-23	Ventri.CM1	mt-Nd2
Zeb2	3.01E-27	-2.78231	0.131	0.263	9.71E-23	Ventri.CM1	Zeb2
Mast4.1	4.16E-23	-2.24243	0.3	0.376	1.34E-18	Ventri.CM1	Mast4
AY036118	1.05E-21	-0.965087	0.853	0.713	3.37E-17	Ventri.CM1	AY036118
mt-Nd4	5.48E-21	-1.41212	0.636	0.581	1.77E-16	Ventri.CM1	mt-Nd4
Ankrd12.1	6.28E-21	-1.83035	0.362	0.414	2.03E-16	Ventri.CM1	Ankrd12
Camk1d	7.28E-21	-0.708851	0.981	0.873	2.35E-16	Ventri.CM1	Camk1d
Ptprg.1	1.48E-18	-0.50427	0.622	0.343	4.77E-14	Ventri.CM1	Ptprg
Pkd1.1	1.23E-17	-2.22695	0.184	0.272	3.96E-13	Ventri.CM1	Pkd1
mt-Nd3	1.82E-17	-1.28522	0.676	0.583	5.89E-13	Ventri.CM1	mt-Nd3
Psd3	9.70E-16	-2.09632	0.192	0.272	3.13E-11	Ventri.CM1	Psd3
Hdac9	1.04E-15	-0.773877	0.281	0.148	3.37E-11	Ventri.CM1	Hdac9
Zscan26	2.37E-13	-0.508479	0.305	0.17	7.65E-09	Ventri.CM1	Zscan26
Pkp4	1.99E-12	-0.73914	0.26	0.145	6.43E-08	Ventri.CM1	Pkp4
Mtss1	6.64E-12	-0.652611	0.285	0.163	2.15E-07	Ventri.CM1	Mtss1
Plcb4.1	5.26E-11	-2.27991	0.234	0.284	1.70E-06	Ventri.CM1	Plcb4
Cdc42bpb	9.00E-11	-0.577069	0.277	0.161	2.91E-06	Ventri.CM1	Cdc42bpb
Zfp950	1.83E-10	-0.505625	0.37	0.221	5.90E-06	Ventri.CM1	Zfp950
Ube2e2.1	2.67E-10	-0.52344	0.525	0.318	8.64E-06	Ventri.CM1	Ube2e2
9930021J03Rik	3.63E-10	-0.541747	0.261	0.153	1.17E-05	Ventri.CM1	9930021J03Rik
Ppp1r12c	4.93E-10	-1.90984	0.197	0.251	1.59E-05	Ventri.CM1	Ppp1r12c
Tut4	8.95E-10	-0.562783	0.314	0.188	2.89E-05	Ventri.CM1	Tut4
Irak1	1.50E-09	-0.511255	0.307	0.186	4.85E-05	Ventri.CM1	Irak1
Pam.1	1.52E-09	-0.540872	0.347	0.21	4.90E-05	Ventri.CM1	Pam
AC149090.1	2.10E-09	-1.12424	0.636	0.533	6.78E-05	Ventri.CM1	AC149090.1
Plod2.1	2.57E-09	-0.524714	0.283	0.17	8.30E-05	Ventri.CM1	Plod2
Mbnl1	2.98E-09	-0.503227	0.461	0.282	9.64E-05	Ventri.CM1	Mbnl1
Fcho2	4.50E-09	-1.83587	0.208	0.254	0.000145358	Ventri.CM1	Fcho2
Brd9	4.74E-09	-0.537198	0.449	0.273	0.000153067	Ventri.CM1	Brd9
Chd8	6.07E-09	-0.529909	0.29	0.176	0.000196017	Ventri.CM1	Chd8
Dbp	6.09E-09	-0.532632	0.274	0.166	0.000196478	Ventri.CM1	Dbp
Thrap3	7.00E-09	-0.575848	0.356	0.218	0.000225993	Ventri.CM1	Thrap3
Atp6v0b	7.58E-09	-0.664924	0.33	0.201	0.000244873	Ventri.CM1	Atp6v0b
Eif3a	1.28E-08	-0.57322	0.287	0.176	0.000411699	Ventri.CM1	Eif3a
Fam172a.1	1.33E-08	-1.65116	0.252	0.286	0.000429718	Ventri.CM1	Fam172a
Rps6kb1	2.08E-08	-0.584132	0.25	0.152	0.00067238	Ventri.CM1	Rps6kb1
Ankhd1	2.38E-08	-0.508872	0.373	0.232	0.00076878	Ventri.CM1	Ankhd1
Smg6	7.20E-08	-0.501938	0.288	0.18	0.00232569	Ventri.CM1	Smg6
Ptprk	8.72E-08	-0.784943	0.311	0.193	0.00281594	Ventri.CM1	Ptprk
Arhgef12	1.74E-07	-0.544325	0.403	0.256	0.00560283	Ventri.CM1	Arhgef12
Nxf1	2.34E-07	-0.577438	0.392	0.248	0.00754998	Ventri.CM1	Nxf1
Fus.1	2.65E-07	-0.580663	0.385	0.243	0.00856094	Ventri.CM1	Fus
Kif5b	3.32E-07	-0.605012	0.326	0.207	0.0107105	Ventri.CM1	Kif5b
Acin1	3.76E-07	-0.546741	0.487	0.305	0.0121239	Ventri.CM1	Acin1
Dvl1	3.81E-07	-0.628116	0.315	0.201	0.0122926	Ventri.CM1	Dvl1
Baz2a	4.84E-07	-0.633652	0.27	0.171	0.0156206	Ventri.CM1	Baz2a
Zc3h7a	6.14E-07	-1.56195	0.287	0.301	0.0198315	Ventri.CM1	Zc3h7a
Rgl2.1	6.19E-07	-0.631682	0.326	0.209	0.0199839	Ventri.CM1	Rgl2
Nrp1.1	6.45E-07	-0.57104	0.391	0.252	0.0208175	Ventri.CM1	Nrp1
Ythdc1	8.87E-07	-0.617911	0.368	0.234	0.0286332	Ventri.CM1	Ythdc1
Golgb1	9.13E-07	-0.634434	0.283	0.182	0.0294894	Ventri.CM1	Golgb1
Zfp521	9.52E-07	-0.541717	0.278	0.179	0.0307428	Ventri.CM1	Zfp521
Brd4	1.31E-06	-0.668065	0.31	0.199	0.0423873	Ventri.CM1	Brd4
Fnbp4	1.43E-06	-0.596819	0.327	0.211	0.0461632	Ventri.CM1	Fnbp4
Zfand3	1.54E-06	-0.548727	0.25	0.161	0.0496666	Ventri.CM1	Zfand3
Sptan1	2.07E-06	-0.708733	0.329	0.214	0.0669055	Ventri.CM1	Sptan1
Stox2.1	2.29E-06	-1.11803	0.318	0.205	0.0740415	Ventri.CM1	Stox2
Pakap.1.1	2.55E-06	-0.879021	0.43	0.276	0.0822522	Ventri.CM1	Pakap.1
Ddx39b	2.86E-06	-0.678722	0.355	0.229	0.0924787	Ventri.CM1	Ddx39b
Hivep2.1	4.42E-06	-0.523735	0.434	0.284	0.142732	Ventri.CM1	Hivep2
Smc6	6.35E-06	-0.586386	0.257	0.169	0.205011	Ventri.CM1	Smc6
Xist.1	8.24E-06	-0.621161	0.835	0.631	0.266041	Ventri.CM1	Xist
Tns2.1	8.62E-06	-0.57991	0.422	0.277	0.27817	Ventri.CM1	Tns2
Eif4g3.1	1.15E-05	-1.50059	0.232	0.254	0.371567	Ventri.CM1	Eif4g3
Cnot4	1.47E-05	-0.696113	0.329	0.218	0.474711	Ventri.CM1	Cnot4
Herc1	1.55E-05	-0.583227	0.458	0.301	0.501515	Ventri.CM1	Herc1
Foxp1.1	1.61E-05	-0.628151	0.489	0.318	0.519781	Ventri.CM1	Foxp1
Itsn1	2.04E-05	-0.906951	0.253	0.167	0.658539	Ventri.CM1	Itsn1
Rbms1	2.65E-05	-1.24465	0.397	0.365	0.856178	Ventri.CM1	Rbms1
Ttc3.1	3.28E-05	-0.613902	0.424	0.281	1	Ventri.CM1	Ttc3
Ssh2	3.73E-05	-0.729671	0.415	0.272	1	Ventri.CM1	Ssh2
Rbm26	4.39E-05	-0.671543	0.328	0.219	1	Ventri.CM1	Rbm26
Arglu1	4.94E-05	-1.21038	0.479	0.41	1	Ventri.CM1	Arglu1
Apbb2.1	5.13E-05	-0.786083	0.367	0.245	1	Ventri.CM1	Apbb2
Mef2c.1	6.21E-05	-0.880726	0.321	0.215	1	Ventri.CM1	Mef2c
Luc7l3	6.45E-05	-0.609754	0.502	0.325	1	Ventri.CM1	Luc7l3
Itsn2	6.70E-05	-1.46309	0.263	0.271	1	Ventri.CM1	Itsn2
Srsf11.1	7.18E-05	-0.529653	0.587	0.38	1	Ventri.CM1	Srsf11
Eea1	7.40E-05	-0.660333	0.27	0.184	1	Ventri.CM1	Eea1
Afdn	0.000106884	-0.898428	0.314	0.212	1	Ventri.CM1	Afdn
Mtdh	0.000108131	-0.679584	0.261	0.179	1	Ventri.CM1	Mtdh
Mdm4	0.00012192	-0.644132	0.417	0.281	1	Ventri.CM1	Mdm4
Mprip	0.000130093	-1.55418	0.276	0.278	1	Ventri.CM1	Mprip
Gdi1	0.000136065	-0.628607	0.296	0.203	1	Ventri.CM1	Gdi1
Syne1	0.000145012	-1.52009	0.335	0.319	1	Ventri.CM1	Syne1
Vti1a	0.000145674	-0.801402	0.338	0.229	1	Ventri.CM1	Vti1a
Trip12	0.000150532	-0.60359	0.273	0.189	1	Ventri.CM1	Trip12
Tmcc1	0.000160262	-0.711259	0.374	0.254	1	Ventri.CM1	Tmcc1
Phlpp1	0.000163662	-0.917996	0.278	0.188	1	Ventri.CM1	Phlpp1
Cox16.1	0.00022694	-0.758119	0.413	0.281	1	Ventri.CM1	Cox16
Ogt.1	0.000284219	-0.678677	0.413	0.278	1	Ventri.CM1	Ogt
Arl15.1	0.000310049	-1.6037	0.248	0.254	1	Ventri.CM1	Arl15
Vps13b	0.00043757	-0.646981	0.352	0.243	1	Ventri.CM1	Vps13b
Etl4	0.000462335	-1.30508	0.261	0.179	1	Ventri.CM1	Etl4
Nktr.1	0.000467143	-0.583789	0.47	0.319	1	Ventri.CM1	Nktr
Oga	0.000675167	-0.747197	0.276	0.192	1	Ventri.CM1	Oga
Dnajc1.1	0.000725882	-0.737513	0.357	0.246	1	Ventri.CM1	Dnajc1
Per1.1	0.000795237	-0.70687	0.319	0.223	1	Ventri.CM1	Per1
Pcmtd1	0.000855406	-0.867387	0.275	0.192	1	Ventri.CM1	Pcmtd1
Heg1	0.000991425	-1.70395	0.257	0.255	1	Ventri.CM1	Heg1
Atrx	0.00108474	-0.861974	0.634	0.501	1	Ventri.CM1	Atrx
Ip6k1	0.00120539	-0.796624	0.269	0.19	1	Ventri.CM1	Ip6k1
Usp34	0.00157797	-0.660446	0.486	0.326	1	Ventri.CM1	Usp34
Phip	0.0017064	-0.757136	0.312	0.221	1	Ventri.CM1	Phip
Bptf	0.0017501	-0.852083	0.351	0.244	1	Ventri.CM1	Bptf
Rapgef2.1	0.00186912	-0.935342	0.392	0.27	1	Ventri.CM1	Rapgef2
Nfat5	0.00211899	-0.752566	0.369	0.257	1	Ventri.CM1	Nfat5
Crebbp	0.00253957	-0.721545	0.392	0.272	1	Ventri.CM1	Crebbp
Bod1l	0.00305164	-0.794863	0.32	0.227	1	Ventri.CM1	Bod1l
Rora.1	0.00421455	-0.967673	0.849	0.601	1	Ventri.CM1	Rora
Fam193b	0.00567063	-1.31824	0.29	0.275	1	Ventri.CM1	Fam193b
Nfia.1	0.00578257	-0.59604	0.604	0.398	1	Ventri.CM1	Nfia
Nsd3	0.00580355	-0.840975	0.292	0.209	1	Ventri.CM1	Nsd3
Ldlrad4.1	0.00597773	-1.32287	0.251	0.249	1	Ventri.CM1	Ldlrad4
Cped1	0.00631754	-0.957314	0.602	0.468	1	Ventri.CM1	Cped1
Lars2	0.00857717	-0.623429	0.581	0.392	1	Ventri.CM1	Lars2
Setd2	0.00946228	-0.83967	0.263	0.193	1	Ventri.CM1	Setd2
Mybpc3.2	0	3.02469	0.848	0.22	0	Ventri.CM2	Mybpc3
Tnnt2.2	0	2.59321	0.965	0.31	0	Ventri.CM2	Tnnt2
Coro6.2	0	2.5876	0.946	0.318	0	Ventri.CM2	Coro6
Myh6.2	0	2.53128	0.962	0.375	0	Ventri.CM2	Myh6
Tnni3.2	0	2.51274	0.865	0.26	0	Ventri.CM2	Tnni3
Gm31251.2	0	2.48875	0.887	0.232	0	Ventri.CM2	Gm31251
Mhrt.2	0	2.46807	0.897	0.229	0	Ventri.CM2	Mhrt
Myl2.2	0	2.37215	0.866	0.286	0	Ventri.CM2	Myl2
Nexn.2	0	2.2784	0.907	0.269	0	Ventri.CM2	Nexn
Ttn.2	0	2.17839	0.963	0.387	0	Ventri.CM2	Ttn
Ivns1abp.2	0	2.07336	0.931	0.425	0	Ventri.CM2	Ivns1abp
Pde4dip.2	1.84E-300	2.0595	0.865	0.26	5.95E-296	Ventri.CM2	Pde4dip
Obscn.2	1.27E-297	2.26213	0.798	0.222	4.11E-293	Ventri.CM2	Obscn
Rnf207.2	7.38E-294	2.54911	0.742	0.207	2.38E-289	Ventri.CM2	Rnf207
Dmpk.2	2.08E-288	2.31521	0.794	0.245	6.73E-284	Ventri.CM2	Dmpk
Fhl2.2	2.63E-279	1.75005	0.891	0.264	8.48E-275	Ventri.CM2	Fhl2
Lgals4.2	2.91E-276	2.54094	0.743	0.218	9.38E-272	Ventri.CM2	Lgals4
Slc4a3.2	4.94E-258	2.25216	0.763	0.252	1.60E-253	Ventri.CM2	Slc4a3
Vegfa.2	4.80E-242	1.93329	0.831	0.321	1.55E-237	Ventri.CM2	Vegfa
Ryr2.2	5.14E-241	1.50394	0.901	0.277	1.66E-236	Ventri.CM2	Ryr2
Myom1.2	7.51E-241	2.0984	0.749	0.233	2.42E-236	Ventri.CM2	Myom1
Lmo7.2	1.53E-237	2.00477	0.785	0.265	4.93E-233	Ventri.CM2	Lmo7
Atp2a2.2	3.61E-225	1.69403	0.86	0.33	1.16E-220	Ventri.CM2	Atp2a2
Rbm20.2	5.87E-216	1.57212	0.816	0.241	1.89E-211	Ventri.CM2	Rbm20
Smtn.2	9.82E-199	2.04011	0.705	0.256	3.17E-194	Ventri.CM2	Smtn
Cpt1b.2	6.59E-194	2.39848	0.59	0.178	2.13E-189	Ventri.CM2	Cpt1b
Ppip5k2.2	1.03E-180	1.96506	0.666	0.23	3.34E-176	Ventri.CM2	Ppip5k2
Dmd.2	1.04E-175	1.4177	0.826	0.323	3.36E-171	Ventri.CM2	Dmd
Mylk3.2	2.20E-167	1.92836	0.612	0.199	7.09E-163	Ventri.CM2	Mylk3
Sorbs1.2	4.42E-167	1.45087	0.811	0.339	1.43E-162	Ventri.CM2	Sorbs1
Neat1.2	1.26E-166	1.37135	0.951	0.779	4.08E-162	Ventri.CM2	Neat1
Actc1.2	1.32E-162	2.07628	0.607	0.209	4.27E-158	Ventri.CM2	Actc1
Acacb.2	8.16E-160	2.06552	0.589	0.201	2.63E-155	Ventri.CM2	Acacb
Fblim1.2	1.68E-159	1.90578	0.622	0.221	5.41E-155	Ventri.CM2	Fblim1
Ggnbp1.1	2.79E-155	2.58056	0.479	0.14	9.02E-151	Ventri.CM2	Ggnbp1
Palld.2	4.08E-154	1.36971	0.723	0.247	1.32E-149	Ventri.CM2	Palld
Cacna1c.2	4.93E-151	1.23621	0.842	0.367	1.59E-146	Ventri.CM2	Cacna1c
Myh7b.1	1.02E-150	2.69499	0.431	0.114	3.28E-146	Ventri.CM2	Myh7b
Trdn.2	6.32E-150	1.55179	0.666	0.231	2.04E-145	Ventri.CM2	Trdn
Art1.2	6.64E-145	2.23856	0.507	0.161	2.14E-140	Ventri.CM2	Art1
Ldb3.2	5.70E-144	1.66343	0.618	0.216	1.84E-139	Ventri.CM2	Ldb3
Clip1.2	9.88E-139	1.66615	0.669	0.286	3.19E-134	Ventri.CM2	Clip1
Actg1.2	2.47E-137	1.78818	0.62	0.241	7.98E-133	Ventri.CM2	Actg1
Pfkm.2	9.95E-133	2.19368	0.496	0.168	3.21E-128	Ventri.CM2	Pfkm
Sorbs2.2	3.48E-129	1.60479	0.615	0.229	1.12E-124	Ventri.CM2	Sorbs2
Speg.2	4.51E-129	1.93612	0.543	0.2	1.46E-124	Ventri.CM2	Speg
Pygm.1	4.56E-127	2.17091	0.466	0.15	1.47E-122	Ventri.CM2	Pygm
Scn5a.2	2.63E-125	2.09374	0.482	0.161	8.50E-121	Ventri.CM2	Scn5a
Lrrfip2.2	2.67E-123	1.77607	0.593	0.246	8.62E-119	Ventri.CM2	Lrrfip2
Cpeb3.2	2.00E-122	1.59369	0.596	0.228	6.44E-118	Ventri.CM2	Cpeb3
Ctnna3.2	2.00E-119	1.09988	0.723	0.283	6.45E-115	Ventri.CM2	Ctnna3
Itgb1bp2.1	9.78E-119	2.33355	0.432	0.14	3.16E-114	Ventri.CM2	Itgb1bp2
Fhod3.2	1.03E-117	1.25168	0.625	0.221	3.34E-113	Ventri.CM2	Fhod3
Slc38a3.1	1.58E-116	2.27259	0.447	0.15	5.09E-112	Ventri.CM2	Slc38a3
Lmod2.2	3.65E-116	1.9566	0.485	0.169	1.18E-111	Ventri.CM2	Lmod2
Aldh9a1.1	3.29E-115	2.20764	0.425	0.136	1.06E-110	Ventri.CM2	Aldh9a1
Ccdc141.2	3.46E-115	1.60207	0.584	0.229	1.12E-110	Ventri.CM2	Ccdc141
Xirp2.2	1.17E-113	2.07733	0.465	0.161	3.77E-109	Ventri.CM2	Xirp2
Ndrg4.1	3.07E-113	2.21595	0.427	0.137	9.92E-109	Ventri.CM2	Ndrg4
Carns1.1	5.16E-113	2.216	0.432	0.142	1.67E-108	Ventri.CM2	Carns1
Pde4d.2	9.30E-113	1.03069	0.758	0.331	3.00E-108	Ventri.CM2	Pde4d
Tacc2.2	2.93E-112	1.53353	0.611	0.259	9.47E-108	Ventri.CM2	Tacc2
Asb2.2	4.56E-112	2.00776	0.477	0.17	1.47E-107	Ventri.CM2	Asb2
Tnnc1.1	5.84E-109	2.03938	0.447	0.154	1.88E-104	Ventri.CM2	Tnnc1
Mlxipl.1	2.91E-108	2.32983	0.391	0.121	9.39E-104	Ventri.CM2	Mlxipl
Myo18b.2	1.14E-106	1.98958	0.451	0.16	3.67E-102	Ventri.CM2	Myo18b
Ckmt2.1	1.31E-105	1.98668	0.438	0.151	4.23E-101	Ventri.CM2	Ckmt2
Crip2.2	2.50E-104	1.62459	0.578	0.254	8.07E-100	Ventri.CM2	Crip2
Alpk3.2	1.75E-103	1.73704	0.494	0.187	5.64E-99	Ventri.CM2	Alpk3
Hk2.2	2.21E-103	1.95082	0.456	0.165	7.14E-99	Ventri.CM2	Hk2
Tpm1.2	6.40E-102	1.4182	0.632	0.292	2.07E-97	Ventri.CM2	Tpm1
Tnni3k.2	1.29E-101	1.46918	0.539	0.203	4.17E-97	Ventri.CM2	Tnni3k
Pln.2	2.00E-99	1.46788	0.53	0.207	6.46E-95	Ventri.CM2	Pln
Ndrg2.1	2.45E-99	1.64908	0.535	0.228	7.91E-95	Ventri.CM2	Ndrg2
Mast2.2	7.26E-98	1.51886	0.592	0.271	2.35E-93	Ventri.CM2	Mast2
Usp2.1	1.84E-96	1.94519	0.438	0.163	5.95E-92	Ventri.CM2	Usp2
Atcayos.1	1.35E-93	2.07098	0.396	0.137	4.35E-89	Ventri.CM2	Atcayos
Nebl.2	3.92E-93	1.67281	0.478	0.187	1.26E-88	Ventri.CM2	Nebl
Adcy6.2	4.18E-93	1.34974	0.623	0.301	1.35E-88	Ventri.CM2	Adcy6
Vldlr.1	2.01E-92	2.03896	0.409	0.146	6.48E-88	Ventri.CM2	Vldlr
Actn2.2	5.66E-92	1.64593	0.476	0.186	1.83E-87	Ventri.CM2	Actn2
Doc2g.1	1.75E-91	2.26338	0.363	0.12	5.65E-87	Ventri.CM2	Doc2g
Plin4.1	4.51E-91	2.17154	0.364	0.122	1.46E-86	Ventri.CM2	Plin4
Nrap.1	2.33E-90	2.25314	0.368	0.126	7.52E-86	Ventri.CM2	Nrap
Lrrc2.1	2.46E-89	1.84293	0.415	0.148	7.93E-85	Ventri.CM2	Lrrc2
Rilpl1.2	4.89E-89	1.82729	0.444	0.175	1.58E-84	Ventri.CM2	Rilpl1
Tcf4.2	6.17E-89	-2.63663	0.152	0.495	1.99E-84	Ventri.CM2	Tcf4
Ebf1.2	8.29E-89	-3.76377	0.038	0.38	2.68E-84	Ventri.CM2	Ebf1
Prune2.2	3.40E-88	1.69081	0.442	0.165	1.10E-83	Ventri.CM2	Prune2
Echdc2.1	1.56E-87	2.03971	0.392	0.143	5.03E-83	Ventri.CM2	Echdc2
Myzap.2	2.99E-87	1.83968	0.435	0.169	9.66E-83	Ventri.CM2	Myzap
Trim7.1	1.05E-86	2.10287	0.373	0.13	3.39E-82	Ventri.CM2	Trim7
Zeb1.2	2.45E-86	-2.98693	0.173	0.5	7.92E-82	Ventri.CM2	Zeb1
Aco2.2	3.32E-86	1.68162	0.486	0.209	1.07E-81	Ventri.CM2	Aco2
Ybx2.1	4.11E-86	2.28185	0.32	0.098	1.33E-81	Ventri.CM2	Ybx2
Ktn1.2	1.06E-85	1.20025	0.696	0.388	3.42E-81	Ventri.CM2	Ktn1
Arhgap29.2	7.56E-85	1.31506	0.588	0.28	2.44E-80	Ventri.CM2	Arhgap29
Adamts10.2	1.58E-84	-4.80987	0.017	0.34	5.12E-80	Ventri.CM2	Adamts10
Lama5.1	4.35E-84	1.97664	0.408	0.156	1.40E-79	Ventri.CM2	Lama5
Slc27a1.2	1.02E-83	1.7927	0.435	0.173	3.29E-79	Ventri.CM2	Slc27a1
Gab2.2	2.89E-83	-2.92884	0.128	0.454	9.35E-79	Ventri.CM2	Gab2
Txlnb.2	1.65E-82	1.68712	0.439	0.172	5.31E-78	Ventri.CM2	Txlnb
Corin.2	1.66E-82	1.26074	0.498	0.195	5.36E-78	Ventri.CM2	Corin
Tmem150a.1	6.83E-82	2.08762	0.351	0.121	2.21E-77	Ventri.CM2	Tmem150a
Ces1d.1	7.79E-82	2.01579	0.375	0.137	2.52E-77	Ventri.CM2	Ces1d
Rbm24.2	1.14E-81	1.6189	0.442	0.176	3.67E-77	Ventri.CM2	Rbm24
Gpc6.2	2.02E-81	-4.70246	0.035	0.35	6.51E-77	Ventri.CM2	Gpc6
Slc25a4.2	8.59E-81	1.70693	0.454	0.192	2.77E-76	Ventri.CM2	Slc25a4
Ltbp4.2	9.56E-81	-3.47811	0.034	0.356	3.09E-76	Ventri.CM2	Ltbp4
Rmdn1.2	1.71E-80	1.6385	0.469	0.203	5.53E-76	Ventri.CM2	Rmdn1
Abca8a.2	1.82E-80	-5.29768	0.023	0.334	5.87E-76	Ventri.CM2	Abca8a
Tmem82.1	2.44E-80	2.59649	0.269	0.074	7.88E-76	Ventri.CM2	Tmem82
Pacsin3.1	2.88E-79	2.21162	0.326	0.108	9.29E-75	Ventri.CM2	Pacsin3
Gpcpd1.2	2.24E-78	1.31209	0.597	0.297	7.24E-74	Ventri.CM2	Gpcpd1
Cluh.2	3.53E-78	1.6886	0.438	0.183	1.14E-73	Ventri.CM2	Cluh
Kcnip2.1	5.63E-78	2.04224	0.337	0.115	1.82E-73	Ventri.CM2	Kcnip2
Malat1	9.12E-78	-0.56964	0.999	0.998	2.95E-73	Ventri.CM2	Malat1
Idh2.1	5.05E-77	1.8891	0.411	0.167	1.63E-72	Ventri.CM2	Idh2
Prex2.2	1.23E-76	-3.402	0.041	0.352	3.97E-72	Ventri.CM2	Prex2
Asb14.1	3.13E-76	2.27539	0.325	0.113	1.01E-71	Ventri.CM2	Asb14
5430431A17Rik.1	2.42E-75	2.21908	0.331	0.116	7.82E-71	Ventri.CM2	5430431A17Rik
Fxyd1.1	2.83E-74	2.20699	0.306	0.1	9.15E-70	Ventri.CM2	Fxyd1
Car14.1	9.45E-73	2.19295	0.313	0.106	3.05E-68	Ventri.CM2	Car14
Casz1.2	1.72E-72	1.7092	0.403	0.168	5.54E-68	Ventri.CM2	Casz1
Ppargc1b.2	1.82E-72	1.62897	0.435	0.187	5.88E-68	Ventri.CM2	Ppargc1b
Dot1l.2	1.84E-72	1.48961	0.439	0.189	5.93E-68	Ventri.CM2	Dot1l
Cmya5.2	1.57E-71	1.67247	0.407	0.166	5.08E-67	Ventri.CM2	Cmya5
Gm17428.1	3.01E-71	2.1123	0.332	0.122	9.72E-67	Ventri.CM2	Gm17428
Rbm38.1	5.72E-71	2.02706	0.324	0.115	1.85E-66	Ventri.CM2	Rbm38
Ppargc1a.2	8.86E-71	1.39334	0.418	0.169	2.86E-66	Ventri.CM2	Ppargc1a
Rpl3l.1	9.93E-71	2.20796	0.295	0.097	3.21E-66	Ventri.CM2	Rpl3l
Xpo6.2	1.86E-70	1.60622	0.418	0.178	6.01E-66	Ventri.CM2	Xpo6
Fgf13.2	9.65E-70	0.807656	0.546	0.232	3.11E-65	Ventri.CM2	Fgf13
Phyhd1.1	4.02E-69	1.74636	0.382	0.155	1.30E-64	Ventri.CM2	Phyhd1
Tecr.1	1.11E-68	1.9183	0.34	0.127	3.59E-64	Ventri.CM2	Tecr
Cacnb2.2	1.89E-67	1.0271	0.565	0.263	6.11E-63	Ventri.CM2	Cacnb2
Myocd.2	4.61E-67	1.17958	0.469	0.2	1.49E-62	Ventri.CM2	Myocd
Usp13.1	5.23E-67	1.98989	0.334	0.127	1.69E-62	Ventri.CM2	Usp13
Pcdh7.2	6.77E-67	0.711243	0.667	0.325	2.19E-62	Ventri.CM2	Pcdh7
Cyc1.1	7.03E-67	1.71171	0.37	0.149	2.27E-62	Ventri.CM2	Cyc1
D830005E20Rik.2	9.91E-67	1.18178	0.461	0.194	3.20E-62	Ventri.CM2	D830005E20Rik
Mical3.2	1.16E-66	1.53681	0.44	0.201	3.75E-62	Ventri.CM2	Mical3
Plxnb1.1	1.27E-66	2.13535	0.28	0.091	4.09E-62	Ventri.CM2	Plxnb1
Plscr2.1	1.34E-66	1.80201	0.352	0.138	4.31E-62	Ventri.CM2	Plscr2
Grip2.1	1.57E-66	2.06047	0.284	0.094	5.08E-62	Ventri.CM2	Grip2
Myom2.1	2.72E-66	1.99081	0.318	0.116	8.79E-62	Ventri.CM2	Myom2
Tcap.1	1.77E-64	1.95864	0.316	0.116	5.71E-60	Ventri.CM2	Tcap
Adamtsl5.1	4.02E-64	1.56114	0.439	0.208	1.30E-59	Ventri.CM2	Adamtsl5
Tbc1d4.2	2.09E-63	1.29326	0.496	0.242	6.75E-59	Ventri.CM2	Tbc1d4
Zfp612.1	9.71E-63	2.16223	0.289	0.103	3.14E-58	Ventri.CM2	Zfp612
Csrp3.1	1.45E-62	2.14294	0.274	0.092	4.67E-58	Ventri.CM2	Csrp3
Gucy1a2.2	4.41E-62	-5.19638	0.017	0.27	1.42E-57	Ventri.CM2	Gucy1a2
Mndal.1	2.01E-61	-4.25736	0.019	0.273	6.50E-57	Ventri.CM2	Mndal
Mecom.2	4.25E-61	-3.57702	0.038	0.297	1.37E-56	Ventri.CM2	Mecom
Rbms3.2	9.24E-61	-3.20514	0.065	0.328	2.98E-56	Ventri.CM2	Rbms3
Svil.2	3.86E-60	1.12843	0.582	0.327	1.24E-55	Ventri.CM2	Svil
Naca.1	1.18E-59	1.74725	0.346	0.144	3.81E-55	Ventri.CM2	Naca
Kcnh2.1	1.38E-59	2.10673	0.26	0.087	4.44E-55	Ventri.CM2	Kcnh2
Ank3.2	1.52E-59	1.21788	0.439	0.197	4.92E-55	Ventri.CM2	Ank3
Dgkz.2	3.68E-59	1.20378	0.473	0.232	1.19E-54	Ventri.CM2	Dgkz
Acsl1.1	5.84E-59	1.81444	0.318	0.125	1.89E-54	Ventri.CM2	Acsl1
Psme4.2	9.30E-59	1.14139	0.56	0.305	3.00E-54	Ventri.CM2	Psme4
Ogdh.2	1.68E-58	1.33385	0.451	0.219	5.42E-54	Ventri.CM2	Ogdh
Sbk1.1	5.01E-58	1.79773	0.332	0.134	1.62E-53	Ventri.CM2	Sbk1
Dsg2.1	1.89E-57	1.79914	0.308	0.119	6.12E-53	Ventri.CM2	Dsg2
Tns1.2	3.33E-56	0.941661	0.672	0.414	1.08E-51	Ventri.CM2	Tns1
Tshz2.1	4.83E-56	-3.90024	0.023	0.262	1.56E-51	Ventri.CM2	Tshz2
Maml2.2	5.06E-56	-3.31543	0.039	0.283	1.63E-51	Ventri.CM2	Maml2
Xdh.2	5.16E-56	-3.81418	0.025	0.264	1.67E-51	Ventri.CM2	Xdh
Kcng2.1	5.67E-56	1.63193	0.351	0.149	1.83E-51	Ventri.CM2	Kcng2
Sox5.2	2.01E-55	-4.00751	0.018	0.252	6.49E-51	Ventri.CM2	Sox5
Kcnd2.2	4.91E-55	0.76498	0.448	0.196	1.58E-50	Ventri.CM2	Kcnd2
Eno3.1	5.92E-55	1.93878	0.275	0.101	1.91E-50	Ventri.CM2	Eno3
Cfh.2	1.27E-54	-4.36287	0.025	0.257	4.09E-50	Ventri.CM2	Cfh
Lrrfip1.2	4.66E-54	1.31198	0.455	0.232	1.51E-49	Ventri.CM2	Lrrfip1
Rora.2	5.13E-54	-1.65773	0.521	0.659	1.66E-49	Ventri.CM2	Rora
Eef1a2.1	7.36E-54	2.03772	0.269	0.099	2.38E-49	Ventri.CM2	Eef1a2
Pkp2.1	7.48E-54	1.81951	0.297	0.117	2.42E-49	Ventri.CM2	Pkp2
Nav1.2	1.61E-53	-3.10259	0.046	0.284	5.21E-49	Ventri.CM2	Nav1
Tsnax.1	2.86E-53	1.83778	0.282	0.106	9.25E-49	Ventri.CM2	Tsnax
Pygb.1	4.16E-53	1.6209	0.359	0.158	1.34E-48	Ventri.CM2	Pygb
Plekhm2.2	1.80E-52	1.41937	0.398	0.189	5.82E-48	Ventri.CM2	Plekhm2
Prodh.1	2.26E-52	2.06892	0.255	0.092	7.30E-48	Ventri.CM2	Prodh
Ahnak.2	3.08E-52	-1.97149	0.18	0.43	9.93E-48	Ventri.CM2	Ahnak
Gm26917	4.91E-52	0.741373	0.817	0.622	1.59E-47	Ventri.CM2	Gm26917
Atp5a1.1	2.78E-51	1.49461	0.341	0.149	8.97E-47	Ventri.CM2	Atp5a1
Atp1a1.1	3.25E-51	1.7676	0.317	0.136	1.05E-46	Ventri.CM2	Atp1a1
Slk.2	6.43E-51	1.06756	0.556	0.321	2.07E-46	Ventri.CM2	Slk
Gpsm1.1	2.27E-50	1.34305	0.408	0.2	7.33E-46	Ventri.CM2	Gpsm1
Rmnd1.1	4.23E-50	1.62379	0.321	0.137	1.36E-45	Ventri.CM2	Rmnd1
Pfkfb2.1	3.01E-49	1.69825	0.301	0.125	9.72E-45	Ventri.CM2	Pfkfb2
Nav2.2	1.57E-47	1.34456	0.393	0.191	5.06E-43	Ventri.CM2	Nav2
Trim63.1	3.65E-47	1.78627	0.284	0.117	1.18E-42	Ventri.CM2	Trim63
Kcnq1ot1.2	7.86E-47	-2.13923	0.093	0.324	2.54E-42	Ventri.CM2	Kcnq1ot1
Stk39.2	8.74E-47	1.20159	0.48	0.264	2.82E-42	Ventri.CM2	Stk39
Limch1.2	2.16E-46	0.953588	0.527	0.289	6.97E-42	Ventri.CM2	Limch1
Abcd3.1	3.52E-44	1.45678	0.335	0.158	1.14E-39	Ventri.CM2	Abcd3
Atp5b.1	7.90E-44	1.43228	0.335	0.155	2.55E-39	Ventri.CM2	Atp5b
Mast4.2	1.81E-43	-2.04639	0.175	0.395	5.84E-39	Ventri.CM2	Mast4
Ppip5k1.1	2.15E-43	1.56615	0.296	0.131	6.94E-39	Ventri.CM2	Ppip5k1
Flna.2	2.69E-43	-2.44448	0.07	0.283	8.67E-39	Ventri.CM2	Flna
Wnk2.1	4.31E-43	1.65615	0.275	0.115	1.39E-38	Ventri.CM2	Wnk2
Zeb2.1	2.34E-42	-2.9025	0.067	0.271	7.56E-38	Ventri.CM2	Zeb2
Ralgapa2.2	4.61E-42	1.07931	0.442	0.235	1.49E-37	Ventri.CM2	Ralgapa2
Casq2.1	8.01E-42	1.59311	0.298	0.135	2.59E-37	Ventri.CM2	Casq2
Mlf1.1	1.07E-41	1.6309	0.284	0.125	3.46E-37	Ventri.CM2	Mlf1
Fam172a.2	1.72E-41	-2.15972	0.097	0.31	5.55E-37	Ventri.CM2	Fam172a
Mfn1.1	1.94E-41	1.39843	0.331	0.158	6.26E-37	Ventri.CM2	Mfn1
Myo18a.2	2.28E-41	1.09489	0.413	0.219	7.37E-37	Ventri.CM2	Myo18a
Srrm1.1	2.52E-41	0.821011	0.644	0.43	8.14E-37	Ventri.CM2	Srrm1
Pcyt2.1	2.97E-41	1.57212	0.255	0.103	9.58E-37	Ventri.CM2	Pcyt2
Son	3.57E-41	0.561872	0.886	0.772	1.15E-36	Ventri.CM2	Son
Ankrd12.2	5.13E-41	-1.61157	0.218	0.436	1.66E-36	Ventri.CM2	Ankrd12
Tecrl.1	1.07E-40	1.69586	0.27	0.116	3.45E-36	Ventri.CM2	Tecrl
Syne2.1	1.30E-40	-2.67199	0.058	0.257	4.18E-36	Ventri.CM2	Syne2
Psd3.1	1.75E-40	-2.39606	0.084	0.288	5.66E-36	Ventri.CM2	Psd3
Srgap2.1	2.09E-40	-2.66186	0.063	0.262	6.75E-36	Ventri.CM2	Srgap2
Ppara.1	3.07E-40	1.19823	0.358	0.173	9.93E-36	Ventri.CM2	Ppara
Ndufv1.1	3.73E-40	1.55182	0.261	0.109	1.20E-35	Ventri.CM2	Ndufv1
Golga4.1	2.05E-39	0.928917	0.503	0.296	6.60E-35	Ventri.CM2	Golga4
Ivd.1	2.00E-38	1.24672	0.336	0.165	6.47E-34	Ventri.CM2	Ivd
Lamb2	4.88E-38	1.02915	0.432	0.239	1.58E-33	Ventri.CM2	Lamb2
Akap6.2	5.12E-38	0.977989	0.407	0.208	1.65E-33	Ventri.CM2	Akap6
Rhobtb1.2	7.04E-38	1.11658	0.397	0.21	2.27E-33	Ventri.CM2	Rhobtb1
Lpin1.1	7.46E-38	1.43667	0.298	0.141	2.41E-33	Ventri.CM2	Lpin1
Smyd1.1	8.00E-38	1.80413	0.256	0.113	2.58E-33	Ventri.CM2	Smyd1
Got1.1	8.42E-38	1.56298	0.261	0.114	2.72E-33	Ventri.CM2	Got1
Tmod1.1	1.12E-37	1.49702	0.28	0.128	3.61E-33	Ventri.CM2	Tmod1
Myl3.1	1.58E-37	1.50092	0.292	0.137	5.09E-33	Ventri.CM2	Myl3
Jph2.1	1.66E-37	1.24716	0.352	0.177	5.36E-33	Ventri.CM2	Jph2
Sned1.1	2.16E-37	0.963271	0.381	0.199	6.98E-33	Ventri.CM2	Sned1
Kcnn2.1	8.69E-37	1.23442	0.334	0.162	2.81E-32	Ventri.CM2	Kcnn2
Miga2.1	1.22E-36	1.61146	0.26	0.116	3.94E-32	Ventri.CM2	Miga2
Nfia.2	4.78E-36	-1.45727	0.265	0.457	1.54E-31	Ventri.CM2	Nfia
Agl.1	9.32E-36	1.4236	0.316	0.159	3.01E-31	Ventri.CM2	Agl
Rcan2.2	1.63E-35	0.816108	0.44	0.232	5.25E-31	Ventri.CM2	Rcan2
Mypn.1	5.02E-35	1.52425	0.269	0.125	1.62E-30	Ventri.CM2	Mypn
Luc7l	5.23E-35	1.07771	0.397	0.222	1.69E-30	Ventri.CM2	Luc7l
Ttc28.1	8.38E-35	-2.30213	0.07	0.251	2.71E-30	Ventri.CM2	Ttc28
Arl15.2	2.02E-34	-2.05469	0.092	0.279	6.54E-30	Ventri.CM2	Arl15
Prkg1	3.41E-34	-2.35485	0.162	0.345	1.10E-29	Ventri.CM2	Prkg1
Usp28.1	5.13E-34	1.43775	0.269	0.125	1.66E-29	Ventri.CM2	Usp28
Slc12a7.1	3.64E-33	1.39479	0.275	0.131	1.18E-28	Ventri.CM2	Slc12a7
Pkd1.2	1.09E-32	-2.05524	0.104	0.283	3.51E-28	Ventri.CM2	Pkd1
Chd6.2	1.26E-32	0.894518	0.521	0.339	4.06E-28	Ventri.CM2	Chd6
Zbtb20.1	1.77E-32	-0.951662	0.572	0.652	5.70E-28	Ventri.CM2	Zbtb20
Ubr3.2	1.13E-31	0.967983	0.402	0.234	3.66E-27	Ventri.CM2	Ubr3
Chrm2.2	4.19E-31	0.828793	0.355	0.184	1.35E-26	Ventri.CM2	Chrm2
Pcnt.1	6.89E-31	1.17467	0.297	0.15	2.22E-26	Ventri.CM2	Pcnt
Heg1.1	1.81E-30	-1.75842	0.105	0.28	5.84E-26	Ventri.CM2	Heg1
Bsg.1	2.39E-30	1.24146	0.256	0.121	7.71E-26	Ventri.CM2	Bsg
Ppp1r9a.1	3.91E-30	0.966784	0.397	0.228	1.26E-25	Ventri.CM2	Ppp1r9a
Plcb4.2	4.28E-30	-1.85153	0.123	0.3	1.38E-25	Ventri.CM2	Plcb4
Magi2.1	6.82E-30	0.594601	0.65	0.42	2.20E-25	Ventri.CM2	Magi2
Oxct1.2	1.74E-29	1.0505	0.392	0.229	5.63E-25	Ventri.CM2	Oxct1
Hs3st5.1	1.82E-29	1.37861	0.261	0.126	5.86E-25	Ventri.CM2	Hs3st5
Slc25a3.2	2.42E-29	0.774342	0.525	0.346	7.80E-25	Ventri.CM2	Slc25a3
Luc7l2	2.71E-29	0.528925	0.778	0.61	8.76E-25	Ventri.CM2	Luc7l2
Pdhb.1	3.24E-29	1.35143	0.257	0.125	1.05E-24	Ventri.CM2	Pdhb
Appl2.2	3.31E-29	0.905001	0.404	0.237	1.07E-24	Ventri.CM2	Appl2
Zmynd8.2	3.74E-29	0.855304	0.463	0.289	1.21E-24	Ventri.CM2	Zmynd8
Mb.1	5.53E-29	1.1811	0.293	0.151	1.79E-24	Ventri.CM2	Mb
Esrrg.2	1.16E-28	0.744611	0.379	0.205	3.76E-24	Ventri.CM2	Esrrg
Rbms1.1	1.37E-28	-1.39117	0.22	0.394	4.42E-24	Ventri.CM2	Rbms1
Rsrp1	2.69E-28	0.563145	0.679	0.511	8.69E-24	Ventri.CM2	Rsrp1
Acss1.1	3.07E-28	1.39228	0.256	0.127	9.90E-24	Ventri.CM2	Acss1
Cped1.1	4.26E-28	-1.17009	0.356	0.51	1.38E-23	Ventri.CM2	Cped1
Prdm16.1	4.65E-28	1.40653	0.261	0.133	1.50E-23	Ventri.CM2	Prdm16
Pdlim5.2	5.77E-28	0.800095	0.441	0.263	1.86E-23	Ventri.CM2	Pdlim5
Inppl1.1	3.03E-27	1.02731	0.288	0.151	9.79E-23	Ventri.CM2	Inppl1
Filip1l.2	3.30E-27	0.681129	0.508	0.315	1.06E-22	Ventri.CM2	Filip1l
Cdh2.1	1.89E-26	1.05741	0.316	0.172	6.09E-22	Ventri.CM2	Cdh2
Art3.2	4.84E-26	0.854207	0.34	0.191	1.56E-21	Ventri.CM2	Art3
Camta1.2	8.09E-26	0.907858	0.4	0.244	2.61E-21	Ventri.CM2	Camta1
Ank.2	1.30E-25	0.992909	0.34	0.194	4.20E-21	Ventri.CM2	Ank
Hadha.1	4.55E-25	1.25175	0.274	0.147	1.47E-20	Ventri.CM2	Hadha
Fcho2.1	5.40E-25	-1.68637	0.113	0.268	1.74E-20	Ventri.CM2	Fcho2
Acyp2.1	5.97E-25	0.636677	0.48	0.302	1.93E-20	Ventri.CM2	Acyp2
Ptp4a3.1	7.95E-25	0.993794	0.272	0.142	2.57E-20	Ventri.CM2	Ptp4a3
Ldlrad4.2	1.02E-24	-1.72756	0.117	0.271	3.28E-20	Ventri.CM2	Ldlrad4
Mlip.1	1.27E-24	1.02168	0.285	0.151	4.09E-20	Ventri.CM2	Mlip
Map7d1.1	1.40E-24	1.03099	0.298	0.166	4.51E-20	Ventri.CM2	Map7d1
Agrn.1	1.46E-24	0.780257	0.339	0.194	4.72E-20	Ventri.CM2	Agrn
Acadm.1	1.73E-24	1.23157	0.259	0.137	5.60E-20	Ventri.CM2	Acadm
Ubr5.1	2.03E-24	0.738208	0.47	0.316	6.54E-20	Ventri.CM2	Ubr5
Syne1.1	2.59E-24	-1.42308	0.185	0.343	8.35E-20	Ventri.CM2	Syne1
Exoc4	4.01E-24	-1.48246	0.116	0.27	1.29E-19	Ventri.CM2	Exoc4
Atrnl1.1	6.43E-24	-1.54753	0.151	0.304	2.08E-19	Ventri.CM2	Atrnl1
Lhfp.1	7.75E-24	-1.80073	0.115	0.262	2.50E-19	Ventri.CM2	Lhfp
Nsmaf.1	1.26E-23	0.961508	0.314	0.181	4.08E-19	Ventri.CM2	Nsmaf
Clasp1.2	1.52E-23	1.03262	0.332	0.198	4.91E-19	Ventri.CM2	Clasp1
Diaph2	1.81E-23	-1.23615	0.211	0.367	5.85E-19	Ventri.CM2	Diaph2
Map3k7.1	2.42E-23	0.980415	0.287	0.159	7.83E-19	Ventri.CM2	Map3k7
Unc45b.1	2.62E-23	0.990683	0.265	0.142	8.45E-19	Ventri.CM2	Unc45b
Secisbp2.1	2.62E-23	1.01078	0.287	0.158	8.47E-19	Ventri.CM2	Secisbp2
Pitpnm2.1	3.60E-23	0.90882	0.318	0.184	1.16E-18	Ventri.CM2	Pitpnm2
Cacna2d1.2	5.64E-23	0.724809	0.418	0.261	1.82E-18	Ventri.CM2	Cacna2d1
Airn	6.65E-23	-0.882827	0.574	0.665	2.15E-18	Ventri.CM2	Airn
Dusp11.1	1.06E-22	0.775517	0.406	0.259	3.41E-18	Ventri.CM2	Dusp11
Flcn.1	1.37E-22	1.12788	0.256	0.137	4.41E-18	Ventri.CM2	Flcn
Pard3b.1	2.56E-22	-1.2683	0.198	0.351	8.26E-18	Ventri.CM2	Pard3b
Pde4a.1	7.30E-22	1.01688	0.286	0.163	2.36E-17	Ventri.CM2	Pde4a
Srsf3.1	7.77E-22	0.826029	0.346	0.209	2.51E-17	Ventri.CM2	Srsf3
Kidins220.2	2.31E-21	0.866905	0.375	0.236	7.44E-17	Ventri.CM2	Kidins220
Sox6.1	3.56E-21	0.902413	0.318	0.186	1.15E-16	Ventri.CM2	Sox6
Zc3h7a.1	3.74E-21	-1.3212	0.174	0.319	1.21E-16	Ventri.CM2	Zc3h7a
Mia2.2	4.09E-21	0.907327	0.334	0.204	1.32E-16	Ventri.CM2	Mia2
Esrra.1	5.24E-21	1.12029	0.282	0.164	1.69E-16	Ventri.CM2	Esrra
Eif4g3.2	8.43E-21	-1.43876	0.132	0.27	2.72E-16	Ventri.CM2	Eif4g3
Pabpc4.1	1.24E-20	0.904353	0.328	0.202	4.01E-16	Ventri.CM2	Pabpc4
Arhgap26.2	1.73E-20	0.719414	0.399	0.249	5.60E-16	Ventri.CM2	Arhgap26
Ext1	2.71E-20	-1.15016	0.204	0.349	8.76E-16	Ventri.CM2	Ext1
Metap1d.1	3.75E-20	0.899195	0.366	0.241	1.21E-15	Ventri.CM2	Metap1d
Utrn	4.29E-20	-1.21004	0.216	0.362	1.39E-15	Ventri.CM2	Utrn
Agtpbp1.1	7.30E-20	0.993854	0.288	0.17	2.36E-15	Ventri.CM2	Agtpbp1
Atrx.1	7.48E-20	-0.869633	0.408	0.54	2.42E-15	Ventri.CM2	Atrx
Atp1a2.1	8.06E-20	0.558349	0.434	0.286	2.60E-15	Ventri.CM2	Atp1a2
Ssh2.1	1.10E-19	-1.34774	0.174	0.314	3.56E-15	Ventri.CM2	Ssh2
Cox16.2	1.59E-19	-1.37222	0.181	0.32	5.14E-15	Ventri.CM2	Cox16
Stag1.1	2.65E-19	-1.27412	0.122	0.255	8.55E-15	Ventri.CM2	Stag1
Thrb.2	3.21E-19	0.79366	0.335	0.207	1.03E-14	Ventri.CM2	Thrb
Lama2.1	9.21E-19	-1.19995	0.37	0.471	2.97E-14	Ventri.CM2	Lama2
Lpl.1	1.34E-18	0.885019	0.299	0.181	4.33E-14	Ventri.CM2	Lpl
Asph.1	3.11E-18	0.983349	0.282	0.169	1.00E-13	Ventri.CM2	Asph
Hmg20b	3.44E-18	0.762553	0.282	0.164	1.11E-13	Ventri.CM2	Hmg20b
Itsn2.1	3.78E-18	-1.30877	0.159	0.288	1.22E-13	Ventri.CM2	Itsn2
Pde1c.1	7.03E-18	0.812072	0.295	0.178	2.27E-13	Ventri.CM2	Pde1c
Ppfia1.1	8.35E-18	0.960723	0.292	0.182	2.69E-13	Ventri.CM2	Ppfia1
Hnrnph1.1	1.00E-17	-1.06308	0.25	0.38	3.24E-13	Ventri.CM2	Hnrnph1
Msi2.2	1.04E-17	0.568165	0.482	0.338	3.34E-13	Ventri.CM2	Msi2
Igf1r.1	1.44E-17	-1.24032	0.137	0.264	4.65E-13	Ventri.CM2	Igf1r
Rapgef2.2	1.62E-17	-1.34545	0.179	0.307	5.24E-13	Ventri.CM2	Rapgef2
Xist.2	1.73E-17	-0.547339	0.588	0.674	5.59E-13	Ventri.CM2	Xist
Klc1	3.13E-17	0.748458	0.354	0.234	1.01E-12	Ventri.CM2	Klc1
Stau2.1	4.02E-17	1.00977	0.275	0.168	1.30E-12	Ventri.CM2	Stau2
Pabpn1	4.98E-17	0.568022	0.509	0.369	1.61E-12	Ventri.CM2	Pabpn1
Mef2d.1	5.15E-17	0.834156	0.303	0.191	1.66E-12	Ventri.CM2	Mef2d
Fxr1.1	6.86E-17	0.938085	0.291	0.184	2.21E-12	Ventri.CM2	Fxr1
Ppp1r12b.2	1.08E-16	0.734724	0.363	0.239	3.50E-12	Ventri.CM2	Ppp1r12b
Tmcc1.1	1.10E-16	-1.21249	0.163	0.29	3.54E-12	Ventri.CM2	Tmcc1
Hnrnpl.2	1.31E-16	0.75623	0.347	0.232	4.23E-12	Ventri.CM2	Hnrnpl
Rrbp1.1	1.42E-16	-1.17272	0.153	0.278	4.58E-12	Ventri.CM2	Rrbp1
Peak1	1.74E-16	-1.00192	0.137	0.265	5.62E-12	Ventri.CM2	Peak1
Pkm.1	1.78E-16	0.97656	0.263	0.16	5.73E-12	Ventri.CM2	Pkm
Arglu1.1	2.33E-16	-0.890213	0.316	0.438	7.51E-12	Ventri.CM2	Arglu1
Tasor	8.23E-16	-1.09745	0.222	0.347	2.66E-11	Ventri.CM2	Tasor
Dhx36	8.95E-16	0.752992	0.305	0.194	2.89E-11	Ventri.CM2	Dhx36
Ube2e2.2	1.19E-15	-0.9851	0.24	0.368	3.83E-11	Ventri.CM2	Ube2e2
Ppp3ca	1.90E-15	-1.12824	0.136	0.256	6.14E-11	Ventri.CM2	Ppp3ca
Fbxl17	2.03E-15	-1.09333	0.179	0.298	6.56E-11	Ventri.CM2	Fbxl17
Rasal2.1	2.34E-15	-1.35766	0.19	0.308	7.54E-11	Ventri.CM2	Rasal2
Gse1.2	3.45E-15	0.539309	0.416	0.291	1.11E-10	Ventri.CM2	Gse1
Fndc3b.1	1.08E-14	-0.943428	0.202	0.324	3.47E-10	Ventri.CM2	Fndc3b
Ube2b.1	2.16E-14	0.757427	0.336	0.23	6.97E-10	Ventri.CM2	Ube2b
Dnmt3a.2	2.19E-14	0.626901	0.342	0.23	7.06E-10	Ventri.CM2	Dnmt3a
Ppp2r3a.1	2.47E-14	0.531579	0.467	0.347	7.96E-10	Ventri.CM2	Ppp2r3a
Pakap.1.2	2.98E-14	-1.21862	0.2	0.316	9.62E-10	Ventri.CM2	Pakap.1
Filip1.2	4.58E-14	0.688328	0.327	0.222	1.48E-09	Ventri.CM2	Filip1
Akap13.1	6.32E-14	-0.771096	0.308	0.422	2.04E-09	Ventri.CM2	Akap13
Camk2d.2	1.38E-13	0.632928	0.358	0.248	4.47E-09	Ventri.CM2	Camk2d
Sesn1.1	2.11E-13	0.835116	0.282	0.186	6.82E-09	Ventri.CM2	Sesn1
Vti1a.1	3.69E-13	-1.09771	0.152	0.261	1.19E-08	Ventri.CM2	Vti1a
Ppp1r12c.1	7.86E-13	-1.3446	0.159	0.256	2.54E-08	Ventri.CM2	Ppp1r12c
Hivep2.2	9.03E-13	-0.914409	0.213	0.322	2.92E-08	Ventri.CM2	Hivep2
Chkb	1.01E-12	0.61765	0.266	0.17	3.26E-08	Ventri.CM2	Chkb
Ptprg.2	1.65E-12	-1.12542	0.302	0.4	5.34E-08	Ventri.CM2	Ptprg
Slc38a2.1	1.68E-12	0.722869	0.344	0.245	5.42E-08	Ventri.CM2	Slc38a2
Dnajc1.2	1.77E-12	-0.885361	0.17	0.278	5.70E-08	Ventri.CM2	Dnajc1
Trip10.1	2.88E-12	0.567134	0.349	0.247	9.30E-08	Ventri.CM2	Trip10
Chchd3.2	6.92E-12	0.599123	0.355	0.255	2.23E-07	Ventri.CM2	Chchd3
Pxn	7.06E-12	0.511881	0.26	0.167	2.28E-07	Ventri.CM2	Pxn
Nbea.1	9.14E-12	-0.972832	0.168	0.272	2.95E-07	Ventri.CM2	Nbea
Eif4g2	1.03E-11	0.598911	0.299	0.205	3.32E-07	Ventri.CM2	Eif4g2
Hdlbp	1.84E-11	0.845797	0.258	0.173	5.95E-07	Ventri.CM2	Hdlbp
Fam214a.1	2.56E-11	0.664779	0.269	0.181	8.28E-07	Ventri.CM2	Fam214a
Bod1l.1	3.56E-11	-1.05654	0.16	0.255	1.15E-06	Ventri.CM2	Bod1l
Psap	4.12E-11	0.52594	0.275	0.184	1.33E-06	Ventri.CM2	Psap
Nckap5.1	4.49E-11	0.696501	0.279	0.189	1.45E-06	Ventri.CM2	Nckap5
Apbb2.2	6.59E-11	-1.11862	0.182	0.277	2.13E-06	Ventri.CM2	Apbb2
Nfat5.1	7.14E-11	-0.985239	0.191	0.288	2.31E-06	Ventri.CM2	Nfat5
Ehbp1.1	8.16E-11	0.509945	0.374	0.272	2.63E-06	Ventri.CM2	Ehbp1
Epb41.2	8.97E-11	0.649482	0.274	0.189	2.90E-06	Ventri.CM2	Epb41
Clk4	1.61E-10	0.50727	0.342	0.246	5.19E-06	Ventri.CM2	Clk4
Mprip.1	1.79E-10	-0.985025	0.198	0.291	5.79E-06	Ventri.CM2	Mprip
Ddx17.1	2.07E-10	-0.737593	0.36	0.45	6.68E-06	Ventri.CM2	Ddx17
9530026P05Rik.1	3.06E-10	-0.923755	0.192	0.288	9.88E-06	Ventri.CM2	9530026P05Rik
Lpp	3.17E-10	-0.796429	0.179	0.276	1.02E-05	Ventri.CM2	Lpp
Col4a5.1	3.69E-10	0.676934	0.251	0.171	1.19E-05	Ventri.CM2	Col4a5
Foxp1.2	4.33E-10	-0.957389	0.268	0.357	1.40E-05	Ventri.CM2	Foxp1
Mitf.2	6.69E-10	0.554808	0.289	0.204	2.16E-05	Ventri.CM2	Mitf
Itpr1.1	8.83E-10	-0.805546	0.235	0.328	2.85E-05	Ventri.CM2	Itpr1
Zkscan3.1	9.09E-10	0.51469	0.291	0.204	2.94E-05	Ventri.CM2	Zkscan3
Baz2b	1.08E-09	-0.72465	0.273	0.366	3.49E-05	Ventri.CM2	Baz2b
Dennd1a	1.21E-09	-0.752631	0.166	0.26	3.90E-05	Ventri.CM2	Dennd1a
Mir99ahg.1	1.21E-09	-0.674175	0.368	0.44	3.92E-05	Ventri.CM2	Mir99ahg
Ctnna1.2	1.26E-09	0.629926	0.326	0.241	4.07E-05	Ventri.CM2	Ctnna1
Nisch.1	2.09E-09	-0.63229	0.382	0.473	6.76E-05	Ventri.CM2	Nisch
Fam193b.1	2.89E-09	-0.961211	0.206	0.289	9.34E-05	Ventri.CM2	Fam193b
Ccar1	3.69E-09	0.517756	0.373	0.286	0.000119118	Ventri.CM2	Ccar1
Sgcd.1	4.02E-09	-1.37185	0.223	0.299	0.000129936	Ventri.CM2	Sgcd
Cobll1.2	4.32E-09	0.535256	0.284	0.2	0.000139556	Ventri.CM2	Cobll1
Kif1b.1	4.52E-09	0.52026	0.361	0.273	0.000146035	Ventri.CM2	Kif1b
Nbeal1	4.53E-09	-0.764902	0.261	0.349	0.00014618	Ventri.CM2	Nbeal1
R3hdm1.1	4.58E-09	0.587438	0.28	0.203	0.000148009	Ventri.CM2	R3hdm1
Vwa8.1	5.86E-09	0.706577	0.251	0.179	0.000189172	Ventri.CM2	Vwa8
Srsf5	7.69E-09	-0.580593	0.435	0.506	0.000248429	Ventri.CM2	Srsf5
Atp2b1.1	1.34E-08	-1.00802	0.178	0.257	0.000432327	Ventri.CM2	Atp2b1
Prrc2c	1.50E-08	-0.726589	0.344	0.419	0.000482882	Ventri.CM2	Prrc2c
Zfpm2.1	1.54E-08	-0.725432	0.334	0.405	0.000497279	Ventri.CM2	Zfpm2
Mbnl2	1.57E-08	-0.695102	0.27	0.357	0.000507248	Ventri.CM2	Mbnl2
Ecpas	2.73E-08	0.525963	0.314	0.236	0.000882834	Ventri.CM2	Ecpas
Setbp1.1	5.57E-08	-0.838671	0.204	0.282	0.00179891	Ventri.CM2	Setbp1
Mbnl1.1	5.71E-08	-0.812234	0.241	0.321	0.00184401	Ventri.CM2	Mbnl1
Bptf.1	1.23E-07	-0.815406	0.196	0.271	0.00396415	Ventri.CM2	Bptf
Kmt2e	1.62E-07	-0.532224	0.472	0.535	0.00523424	Ventri.CM2	Kmt2e
Crebbp.1	1.96E-07	-0.726665	0.221	0.302	0.0063306	Ventri.CM2	Crebbp
Nfib	2.20E-07	-0.638876	0.259	0.336	0.00710706	Ventri.CM2	Nfib
AC149090.1.1	2.54E-07	-0.573525	0.498	0.558	0.00820606	Ventri.CM2	AC149090.1
Insr.2	2.68E-07	0.571017	0.283	0.215	0.00865848	Ventri.CM2	Insr
Rere	3.35E-07	-0.664511	0.344	0.409	0.0108257	Ventri.CM2	Rere
Nsd1	3.39E-07	-0.574702	0.268	0.348	0.0109329	Ventri.CM2	Nsd1
Itpr2	4.45E-07	-0.887991	0.212	0.282	0.0143656	Ventri.CM2	Itpr2
Ccnl1	7.12E-07	-0.787481	0.283	0.347	0.0229776	Ventri.CM2	Ccnl1
Arid1b	7.57E-07	-0.618669	0.216	0.292	0.0244529	Ventri.CM2	Arid1b
Hnrnpa2b1.1	2.90E-06	-0.789561	0.192	0.258	0.0935876	Ventri.CM2	Hnrnpa2b1
Ptprm.1	3.51E-06	-0.669147	0.419	0.463	0.113356	Ventri.CM2	Ptprm
Vps13b.1	5.03E-06	-0.637118	0.2	0.269	0.16236	Ventri.CM2	Vps13b
Tbc1d5	6.60E-06	-0.720346	0.206	0.272	0.213234	Ventri.CM2	Tbc1d5
Chd9.1	1.26E-05	-0.526477	0.314	0.377	0.40583	Ventri.CM2	Chd9
Wwox	1.92E-05	-0.761669	0.201	0.259	0.619082	Ventri.CM2	Wwox
Fam193a	3.56E-05	-0.53015	0.199	0.261	1	Ventri.CM2	Fam193a
Cpq.1	4.14E-05	-0.552379	0.365	0.415	1	Ventri.CM2	Cpq
Dlc1	5.98E-05	-0.808672	0.599	0.589	1	Ventri.CM2	Dlc1
Trio	0.000105542	-0.573579	0.216	0.275	1	Ventri.CM2	Trio
Tcf25	0.000122067	-0.557434	0.263	0.316	1	Ventri.CM2	Tcf25
Pdzd2.1	0.000131344	-0.519654	0.256	0.312	1	Ventri.CM2	Pdzd2
Celf2.1	0.000174895	-0.671913	0.442	0.452	1	Ventri.CM2	Celf2
Jmjd1c	0.000240543	-0.53237	0.258	0.311	1	Ventri.CM2	Jmjd1c
Arhgef12.1	0.000525838	-0.582572	0.235	0.286	1	Ventri.CM2	Arhgef12
Nrp1.2	0.000694785	-0.63281	0.234	0.28	1	Ventri.CM2	Nrp1
Ogt.2	0.00108464	-0.541434	0.261	0.305	1	Ventri.CM2	Ogt
Ythdc1.1	0.00159617	-0.586532	0.218	0.261	1	Ventri.CM2	Ythdc1
Ghr.1	0.00287156	-0.625942	0.449	0.454	1	Ventri.CM2	Ghr
Arhgef1.1	0.00636663	-0.553786	0.229	0.264	1	Ventri.CM2	Arhgef1
Bmp1.1	0.00885582	-0.626315	0.24	0.269	1	Ventri.CM2	Bmp1
Ushbp1	0	4.44031	0.589	0.054	0	Endothelial cell1	Ushbp1
Slc28a2	0	4.17762	0.495	0.052	0	Endothelial cell1	Slc28a2
Cyyr1	0	4.12081	0.441	0.044	0	Endothelial cell1	Cyyr1
Adgrf5	0	3.99521	0.556	0.064	0	Endothelial cell1	Adgrf5
Egfl7	0	3.67336	0.649	0.086	0	Endothelial cell1	Egfl7
Adgrl4	2.14E-296	4.17567	0.432	0.046	6.91E-292	Endothelial cell1	Adgrl4
Flt1	1.26E-293	3.78838	0.472	0.062	4.06E-289	Endothelial cell1	Flt1
Shank3	1.73E-292	3.85023	0.459	0.057	5.58E-288	Endothelial cell1	Shank3
Ptprb	2.50E-270	3.74619	0.441	0.058	8.06E-266	Endothelial cell1	Ptprb
Ablim3	1.47E-260	4.23769	0.376	0.038	4.74E-256	Endothelial cell1	Ablim3
Plcb4.3	5.15E-258	3.23116	0.667	0.214	1.66E-253	Endothelial cell1	Plcb4
Rasip1	6.33E-240	3.96791	0.357	0.038	2.04E-235	Endothelial cell1	Rasip1
Ccm2l	1.87E-239	4.00881	0.358	0.038	6.03E-235	Endothelial cell1	Ccm2l
Slc26a10	7.01E-238	4.36755	0.327	0.029	2.26E-233	Endothelial cell1	Slc26a10
Mcf2l	2.46E-212	3.95887	0.328	0.037	7.93E-208	Endothelial cell1	Mcf2l
Tie1	5.22E-206	3.71236	0.344	0.044	1.69E-201	Endothelial cell1	Tie1
Mgll	1.26E-204	3.67213	0.413	0.074	4.08E-200	Endothelial cell1	Mgll
Arap3	1.98E-198	3.3827	0.391	0.066	6.38E-194	Endothelial cell1	Arap3
Etl4.1	8.74E-185	3.0657	0.506	0.142	2.82E-180	Endothelial cell1	Etl4
Arhgef15	5.38E-182	3.87221	0.279	0.03	1.74E-177	Endothelial cell1	Arhgef15
Fgd5	3.05E-177	3.36377	0.354	0.059	9.86E-173	Endothelial cell1	Fgd5
Plcb1	3.93E-171	3.20495	0.388	0.077	1.27E-166	Endothelial cell1	Plcb1
Dock9	4.49E-164	2.95932	0.42	0.098	1.45E-159	Endothelial cell1	Dock9
Hspa12b	5.20E-161	3.61786	0.291	0.041	1.68E-156	Endothelial cell1	Hspa12b
Plxnd1	2.00E-155	3.20804	0.408	0.1	6.46E-151	Endothelial cell1	Plxnd1
Malat1.1	2.03E-148	-0.807952	0.998	0.998	6.55E-144	Endothelial cell1	Malat1
Itpkb	9.58E-146	2.78082	0.425	0.114	3.09E-141	Endothelial cell1	Itpkb
Lama2.2	5.37E-141	-3.82638	0.042	0.524	1.73E-136	Endothelial cell1	Lama2
Prkch	3.28E-138	2.89134	0.331	0.066	1.06E-133	Endothelial cell1	Prkch
Celf2.2	3.18E-136	-3.5898	0.043	0.516	1.03E-131	Endothelial cell1	Celf2
Ank2.1	1.00E-135	-3.36868	0.047	0.519	3.24E-131	Endothelial cell1	Ank2
Stox2.2	3.77E-135	3.01554	0.486	0.181	1.22E-130	Endothelial cell1	Stox2
Fli1	1.49E-131	2.57286	0.421	0.121	4.82E-127	Endothelial cell1	Fli1
Pdgfd	1.50E-131	3.0915	0.382	0.101	4.85E-127	Endothelial cell1	Pdgfd
Magi2.2	8.27E-128	-3.31422	0.06	0.514	2.67E-123	Endothelial cell1	Magi2
Cacna1c.3	9.27E-127	-4.19671	0.056	0.493	2.99E-122	Endothelial cell1	Cacna1c
Kitl	9.09E-122	3.01815	0.328	0.077	2.93E-117	Endothelial cell1	Kitl
Ptprm.2	1.58E-121	1.96651	0.66	0.425	5.12E-117	Endothelial cell1	Ptprm
Lims2	8.67E-121	3.22745	0.283	0.055	2.80E-116	Endothelial cell1	Lims2
Dlc1.1	8.13E-120	-2.22767	0.19	0.654	2.62E-115	Endothelial cell1	Dlc1
Eng	1.10E-119	2.32374	0.4	0.114	3.55E-115	Endothelial cell1	Eng
Slc8a1.2	3.02E-119	-3.3824	0.049	0.482	9.73E-115	Endothelial cell1	Slc8a1
Pecam1	2.19E-118	2.60408	0.307	0.065	7.07E-114	Endothelial cell1	Pecam1
Dach1	9.38E-116	3.36726	0.261	0.048	3.03E-111	Endothelial cell1	Dach1
Ptprg.3	9.04E-114	2.40134	0.598	0.352	2.92E-109	Endothelial cell1	Ptprg
Dnm3	1.20E-113	3.22208	0.27	0.053	3.88E-109	Endothelial cell1	Dnm3
Emcn	3.70E-108	2.7934	0.258	0.049	1.19E-103	Endothelial cell1	Emcn
Nexn.3	5.15E-105	-4.99456	0.029	0.41	1.66E-100	Endothelial cell1	Nexn
Pcdh7.3	3.52E-103	-3.7445	0.038	0.425	1.14E-98	Endothelial cell1	Pcdh7
Plekha6.1	8.35E-102	-3.98255	0.018	0.397	2.70E-97	Endothelial cell1	Plekha6
Cavin2	1.57E-100	2.72625	0.304	0.077	5.07E-96	Endothelial cell1	Cavin2
Mir99ahg.2	2.86E-99	-2.21335	0.081	0.486	9.22E-95	Endothelial cell1	Mir99ahg
Rora.3	5.62E-99	-1.7572	0.287	0.696	1.81E-94	Endothelial cell1	Rora
Slc4a3.3	1.09E-95	-4.40798	0.012	0.372	3.53E-91	Endothelial cell1	Slc4a3
Ryr2.3	1.10E-95	-4.53624	0.056	0.412	3.55E-91	Endothelial cell1	Ryr2
Atp2a2.3	1.65E-95	-2.82275	0.081	0.455	5.33E-91	Endothelial cell1	Atp2a2
Sema6a	3.64E-95	2.77912	0.289	0.074	1.18E-90	Endothelial cell1	Sema6a
Mhrt.3	3.77E-95	-5.24931	0.016	0.37	1.22E-90	Endothelial cell1	Mhrt
Arhgap31	6.95E-94	2.37295	0.355	0.112	2.24E-89	Endothelial cell1	Arhgap31
Gm31251.3	3.53E-93	-5.09241	0.021	0.371	1.14E-88	Endothelial cell1	Gm31251
Tnnt2.3	9.45E-92	-4.83243	0.11	0.447	3.05E-87	Endothelial cell1	Tnnt2
Vegfa.3	7.24E-91	-2.7912	0.076	0.441	2.34E-86	Endothelial cell1	Vegfa
Pde4dip.3	8.07E-91	-3.70088	0.042	0.392	2.61E-86	Endothelial cell1	Pde4dip
Rbm20.3	3.46E-90	-4.39418	0.024	0.367	1.12E-85	Endothelial cell1	Rbm20
H2-K1	4.86E-90	2.219	0.38	0.132	1.57E-85	Endothelial cell1	H2-K1
Fhl2.3	8.83E-90	-4.77062	0.056	0.398	2.85E-85	Endothelial cell1	Fhl2
Mybpc3.3	6.18E-87	-4.931	0.019	0.353	2.00E-82	Endothelial cell1	Mybpc3
Dmd.3	8.17E-86	-3.14682	0.1	0.439	2.64E-81	Endothelial cell1	Dmd
Syne1.2	9.50E-86	2.12148	0.523	0.289	3.07E-81	Endothelial cell1	Syne1
Zfpm2.2	1.15E-85	-2.2506	0.078	0.446	3.73E-81	Endothelial cell1	Zfpm2
Ttn.3	3.06E-85	-4.68554	0.196	0.51	9.87E-81	Endothelial cell1	Ttn
Tnni3.3	6.16E-85	-3.17275	0.047	0.391	1.99E-80	Endothelial cell1	Tnni3
Fmo1	6.96E-85	2.49064	0.318	0.099	2.25E-80	Endothelial cell1	Fmo1
Gpcpd1.3	8.01E-85	-2.94426	0.042	0.386	2.59E-80	Endothelial cell1	Gpcpd1
Myo1d	1.47E-84	2.6468	0.273	0.073	4.74E-80	Endothelial cell1	Myo1d
Atp1a2.2	6.18E-84	-3.70506	0.021	0.352	1.99E-79	Endothelial cell1	Atp1a2
Cacnb2.3	3.14E-83	-3.8411	0.021	0.35	1.01E-78	Endothelial cell1	Cacnb2
Tcf4.3	1.74E-82	1.55046	0.632	0.418	5.63E-78	Endothelial cell1	Tcf4
Myh6.3	3.12E-82	-4.28597	0.193	0.498	1.01E-77	Endothelial cell1	Myh6
Dmpk.3	3.61E-82	-3.30585	0.035	0.367	1.16E-77	Endothelial cell1	Dmpk
Myom1.3	5.53E-82	-3.44467	0.022	0.349	1.78E-77	Endothelial cell1	Myom1
Ctnna3.3	9.78E-82	-3.16009	0.056	0.39	3.16E-77	Endothelial cell1	Ctnna3
Ivns1abp.3	1.32E-81	-2.28001	0.213	0.54	4.25E-77	Endothelial cell1	Ivns1abp
Neat1.3	3.04E-81	-1.41355	0.591	0.836	9.83E-77	Endothelial cell1	Neat1
Rnf207.3	4.88E-81	-4.14605	0.008	0.324	1.58E-76	Endothelial cell1	Rnf207
Ghr.2	1.20E-80	-1.82898	0.128	0.505	3.86E-76	Endothelial cell1	Ghr
Obscn.3	2.82E-79	-3.53329	0.026	0.345	9.10E-75	Endothelial cell1	Obscn
Pde4d.3	1.05E-77	-2.64498	0.107	0.436	3.39E-73	Endothelial cell1	Pde4d
Ccdc141.3	1.32E-77	-3.7734	0.012	0.321	4.28E-73	Endothelial cell1	Ccdc141
Tshz2.2	1.03E-75	1.91701	0.439	0.196	3.32E-71	Endothelial cell1	Tshz2
Ldb3.3	1.53E-75	-4.09327	0.012	0.312	4.94E-71	Endothelial cell1	Ldb3
Myo10	1.03E-74	2.93685	0.259	0.074	3.32E-70	Endothelial cell1	Myo10
Abca8a.3	1.33E-74	-4.16905	0.031	0.333	4.29E-70	Endothelial cell1	Abca8a
Fhod3.3	5.51E-74	-3.85221	0.019	0.318	1.78E-69	Endothelial cell1	Fhod3
Trdn.3	7.18E-74	-3.40168	0.029	0.333	2.32E-69	Endothelial cell1	Trdn
Rasgrp2	1.85E-73	2.32181	0.269	0.077	5.98E-69	Endothelial cell1	Rasgrp2
Gpc6.3	3.01E-73	-3.48655	0.045	0.348	9.72E-69	Endothelial cell1	Gpc6
Ppip5k2.3	1.54E-72	-3.23111	0.03	0.332	4.98E-68	Endothelial cell1	Ppip5k2
Rcan2.3	1.78E-72	-4.0976	0.01	0.3	5.73E-68	Endothelial cell1	Rcan2
Mylk3.3	1.78E-72	-4.16823	0.007	0.296	5.73E-68	Endothelial cell1	Mylk3
Ndrg2.2	2.72E-72	-3.31371	0.016	0.311	8.77E-68	Endothelial cell1	Ndrg2
Lgals4.3	2.20E-71	-3.22539	0.031	0.331	7.09E-67	Endothelial cell1	Lgals4
Sgcd.2	3.73E-71	-3.18416	0.03	0.33	1.21E-66	Endothelial cell1	Sgcd
Speg.3	5.24E-71	-4.54795	0.004	0.286	1.69E-66	Endothelial cell1	Speg
Cacna2d1.3	8.21E-71	-2.48672	0.025	0.324	2.65E-66	Endothelial cell1	Cacna2d1
Mndal.2	1.13E-70	1.694	0.447	0.205	3.64E-66	Endothelial cell1	Mndal
Cpq.2	1.92E-70	-1.68236	0.112	0.455	6.20E-66	Endothelial cell1	Cpq
Fgf13.3	2.35E-70	-3.64018	0.025	0.316	7.58E-66	Endothelial cell1	Fgf13
Prkg1.1	2.93E-70	-2.9203	0.055	0.362	9.47E-66	Endothelial cell1	Prkg1
Palld.3	3.45E-70	-2.81191	0.052	0.354	1.11E-65	Endothelial cell1	Palld
Ifi203	7.28E-69	1.87345	0.386	0.159	2.35E-64	Endothelial cell1	Ifi203
Tnni3k.3	3.13E-68	-4.10015	0.011	0.288	1.01E-63	Endothelial cell1	Tnni3k
Ppp2r3a.2	1.11E-67	-1.68233	0.083	0.408	3.58E-63	Endothelial cell1	Ppp2r3a
Afdn.1	9.41E-67	2.37089	0.404	0.2	3.04E-62	Endothelial cell1	Afdn
Prex2.3	1.71E-66	1.52108	0.515	0.276	5.53E-62	Endothelial cell1	Prex2
Alpk3.3	1.09E-65	-4.54305	0.002	0.265	3.51E-61	Endothelial cell1	Alpk3
Xdh.3	1.38E-65	1.82403	0.423	0.2	4.46E-61	Endothelial cell1	Xdh
Myl2.3	1.47E-65	-2.03755	0.1	0.408	4.73E-61	Endothelial cell1	Myl2
Rapgef1	1.82E-65	2.4927	0.34	0.143	5.88E-61	Endothelial cell1	Rapgef1
Cpeb3.3	2.24E-65	-2.99363	0.035	0.318	7.25E-61	Endothelial cell1	Cpeb3
Mast2.3	4.86E-65	-2.0016	0.057	0.357	1.57E-60	Endothelial cell1	Mast2
Adamtsl5.2	5.66E-65	-3.74589	0.01	0.276	1.83E-60	Endothelial cell1	Adamtsl5
Tek	2.65E-64	2.45117	0.254	0.08	8.56E-60	Endothelial cell1	Tek
Fblim1.3	3.49E-64	-2.66577	0.034	0.315	1.13E-59	Endothelial cell1	Fblim1
Tmtc2	1.56E-63	2.56289	0.26	0.085	5.04E-59	Endothelial cell1	Tmtc2
H2-D1	1.60E-63	2.13117	0.258	0.08	5.16E-59	Endothelial cell1	H2-D1
Myocd.3	2.67E-63	-4.10608	0.011	0.273	8.61E-59	Endothelial cell1	Myocd
Rasal2.2	3.68E-63	2.01491	0.462	0.264	1.19E-58	Endothelial cell1	Rasal2
Ppp1r9a.2	2.07E-62	-3.05902	0.021	0.288	6.70E-58	Endothelial cell1	Ppp1r9a
Corin.3	2.24E-62	-3.63446	0.012	0.273	7.22E-58	Endothelial cell1	Corin
Prkn.1	4.00E-62	-2.45312	0.034	0.31	1.29E-57	Endothelial cell1	Prkn
D830005E20Rik.3	1.13E-61	-3.76311	0.01	0.266	3.64E-57	Endothelial cell1	D830005E20Rik
Luc7l2.1	8.35E-61	-0.942181	0.314	0.684	2.69E-56	Endothelial cell1	Luc7l2
Adcy6.3	2.28E-60	-1.6627	0.087	0.387	7.36E-56	Endothelial cell1	Adcy6
Thrb.3	2.59E-59	-3.46934	0.01	0.258	8.37E-55	Endothelial cell1	Thrb
Kcnd2.3	2.92E-59	-3.77647	0.015	0.265	9.43E-55	Endothelial cell1	Kcnd2
Ppargc1b.3	3.09E-57	-3.17873	0.011	0.254	9.98E-53	Endothelial cell1	Ppargc1b
Cpt1b.3	4.02E-56	-2.51993	0.021	0.269	1.30E-51	Endothelial cell1	Cpt1b
Adam15	4.37E-56	2.1699	0.252	0.085	1.41E-51	Endothelial cell1	Adam15
Esrrg.3	4.89E-56	-2.95632	0.019	0.263	1.58E-51	Endothelial cell1	Esrrg
Magi1.1	2.29E-55	2.25378	0.381	0.2	7.39E-51	Endothelial cell1	Magi1
Lhfp.2	4.48E-55	-2.72431	0.029	0.275	1.45E-50	Endothelial cell1	Lhfp
Samd4.1	4.59E-55	-1.39506	0.1	0.391	1.48E-50	Endothelial cell1	Samd4
Tbc1d4.3	1.16E-54	-1.93398	0.051	0.313	3.74E-50	Endothelial cell1	Tbc1d4
Pln.3	1.27E-54	-2.43259	0.036	0.285	4.09E-50	Endothelial cell1	Pln
Smtn.3	1.39E-54	-1.71757	0.08	0.356	4.48E-50	Endothelial cell1	Smtn
Tpm1.3	1.82E-54	-1.53575	0.093	0.378	5.88E-50	Endothelial cell1	Tpm1
Stk39.3	2.39E-54	-1.69986	0.061	0.331	7.71E-50	Endothelial cell1	Stk39
Gucy1a2.3	2.51E-54	-3.76591	0.03	0.268	8.10E-50	Endothelial cell1	Gucy1a2
Map4k2	3.12E-54	2.30796	0.28	0.109	1.01E-49	Endothelial cell1	Map4k2
Zeb2.2	4.64E-54	-3.05255	0.035	0.276	1.50E-49	Endothelial cell1	Zeb2
Ror1.1	5.05E-54	-3.42403	0.018	0.251	1.63E-49	Endothelial cell1	Ror1
Actg1.3	9.86E-53	-1.81077	0.067	0.33	3.18E-48	Endothelial cell1	Actg1
Actc1.3	1.03E-52	-2.1745	0.047	0.299	3.32E-48	Endothelial cell1	Actc1
Ank3.3	1.40E-52	-2.53206	0.026	0.263	4.52E-48	Endothelial cell1	Ank3
Oxct1.3	2.60E-52	-2.12527	0.039	0.285	8.38E-48	Endothelial cell1	Oxct1
Ehbp1.2	2.80E-52	-1.62492	0.062	0.322	9.05E-48	Endothelial cell1	Ehbp1
Actn2.3	3.02E-52	-2.51715	0.022	0.258	9.75E-48	Endothelial cell1	Actn2
Phldb1.1	4.77E-52	-1.30389	0.103	0.386	1.54E-47	Endothelial cell1	Phldb1
Sorbs2.3	4.88E-52	-1.96964	0.06	0.317	1.57E-47	Endothelial cell1	Sorbs2
Clip1.3	2.02E-51	-1.46707	0.1	0.377	6.51E-47	Endothelial cell1	Clip1
Sox5.3	1.25E-50	-3.10552	0.026	0.251	4.02E-46	Endothelial cell1	Sox5
Psme4.3	2.16E-50	-1.35672	0.1	0.379	6.98E-46	Endothelial cell1	Psme4
Syne2.2	4.17E-50	1.6396	0.394	0.204	1.35E-45	Endothelial cell1	Syne2
Aco2.3	1.31E-49	-1.99883	0.042	0.28	4.22E-45	Endothelial cell1	Aco2
Rbms3.3	2.79E-49	-2.0851	0.079	0.325	9.02E-45	Endothelial cell1	Rbms3
Lrrfip2.3	3.16E-49	-1.41986	0.07	0.329	1.02E-44	Endothelial cell1	Lrrfip2
Svil.3	4.02E-48	-1.21238	0.121	0.4	1.30E-43	Endothelial cell1	Svil
Nebl.3	5.71E-47	-1.87032	0.034	0.258	1.84E-42	Endothelial cell1	Nebl
Cfh.3	5.78E-47	-3.34994	0.038	0.254	1.87E-42	Endothelial cell1	Cfh
Adk.1	9.66E-47	-2.00639	0.034	0.258	3.12E-42	Endothelial cell1	Adk
Akap6.3	6.37E-46	-1.74391	0.039	0.266	2.06E-41	Endothelial cell1	Akap6
Rmdn1.3	6.76E-46	-1.93305	0.044	0.271	2.18E-41	Endothelial cell1	Rmdn1
4931406P16Rik	5.03E-44	2.3057	0.267	0.115	1.62E-39	Endothelial cell1	4931406P16Rik
Ogdh.3	7.95E-44	-1.50622	0.054	0.283	2.57E-39	Endothelial cell1	Ogdh
Arhgap10.1	8.34E-44	-1.70176	0.043	0.262	2.69E-39	Endothelial cell1	Arhgap10
Ppp1r12b.3	9.66E-44	-1.57154	0.058	0.288	3.12E-39	Endothelial cell1	Ppp1r12b
Arhgap21.1	1.04E-43	-1.18955	0.093	0.345	3.35E-39	Endothelial cell1	Arhgap21
Acacb.3	1.19E-43	-1.54074	0.057	0.286	3.85E-39	Endothelial cell1	Acacb
Pde4b.2	3.64E-43	-1.69725	0.058	0.284	1.18E-38	Endothelial cell1	Pde4b
Mecom.3	7.37E-43	1.4075	0.421	0.236	2.38E-38	Endothelial cell1	Mecom
Rhobtb1.3	9.19E-43	-1.68778	0.047	0.266	2.97E-38	Endothelial cell1	Rhobtb1
Itga1	3.28E-42	1.98319	0.251	0.102	1.06E-37	Endothelial cell1	Itga1
Fndc3b.2	5.70E-41	-1.23553	0.099	0.34	1.84E-36	Endothelial cell1	Fndc3b
Rsrp1.1	7.67E-41	-0.69947	0.263	0.578	2.48E-36	Endothelial cell1	Rsrp1
Gpsm1.2	1.11E-40	-1.57642	0.047	0.258	3.58E-36	Endothelial cell1	Gpsm1
Adgrl2	2.31E-40	2.40362	0.254	0.112	7.47E-36	Endothelial cell1	Adgrl2
Pakap.1.3	4.08E-40	1.93832	0.423	0.28	1.32E-35	Endothelial cell1	Pakap.1
Dock6	4.38E-40	1.3987	0.34	0.169	1.41E-35	Endothelial cell1	Dock6
Daam1.1	6.68E-40	-1.37805	0.07	0.291	2.16E-35	Endothelial cell1	Daam1
Sned1.2	7.51E-40	-1.59251	0.045	0.253	2.42E-35	Endothelial cell1	Sned1
Metap1d.2	1.53E-39	-1.2298	0.066	0.289	4.94E-35	Endothelial cell1	Metap1d
Sp100	3.34E-39	1.69271	0.287	0.133	1.08E-34	Endothelial cell1	Sp100
Hdac7	5.97E-39	2.16182	0.262	0.119	1.93E-34	Endothelial cell1	Hdac7
Tacc2.3	9.49E-39	-1.26205	0.108	0.339	3.06E-34	Endothelial cell1	Tacc2
Hdac9.1	2.81E-38	2.37751	0.292	0.149	9.08E-34	Endothelial cell1	Hdac9
Chd9.2	5.80E-38	-0.897898	0.146	0.404	1.87E-33	Endothelial cell1	Chd9
Son.1	3.36E-37	-0.540274	0.542	0.827	1.08E-32	Endothelial cell1	Son
Tnrc6a	1.07E-36	-0.582006	0.2	0.486	3.46E-32	Endothelial cell1	Tnrc6a
Acyp2.2	1.25E-36	-1.0496	0.124	0.359	4.03E-32	Endothelial cell1	Acyp2
Large1.1	1.81E-36	-0.874721	0.109	0.343	5.83E-32	Endothelial cell1	Large1
mt-Co3.1	1.91E-36	0.621342	0.88	0.907	6.17E-32	Endothelial cell1	mt-Co3
Apbb2.3	2.56E-36	1.86649	0.384	0.245	8.26E-32	Endothelial cell1	Apbb2
Pitpnc1.1	1.55E-35	1.96805	0.331	0.19	5.00E-31	Endothelial cell1	Pitpnc1
Lmo7.3	1.65E-35	-1.23108	0.143	0.367	5.32E-31	Endothelial cell1	Lmo7
Pbx1	2.34E-35	-0.877295	0.108	0.338	7.54E-31	Endothelial cell1	Pbx1
Appl2.3	5.04E-35	-1.02683	0.078	0.289	1.63E-30	Endothelial cell1	Appl2
Setbp1.2	6.40E-35	-1.2021	0.089	0.3	2.07E-30	Endothelial cell1	Setbp1
Filip1l.3	6.95E-35	-0.872379	0.139	0.374	2.24E-30	Endothelial cell1	Filip1l
Slc25a4.3	3.16E-34	-1.15339	0.06	0.255	1.02E-29	Endothelial cell1	Slc25a4
Zfp445	3.64E-34	-0.889249	0.093	0.309	1.18E-29	Endothelial cell1	Zfp445
Zmynd8.3	5.59E-34	-0.897675	0.118	0.344	1.80E-29	Endothelial cell1	Zmynd8
Msi2.3	2.06E-33	-0.805716	0.153	0.391	6.65E-29	Endothelial cell1	Msi2
Ralgapa2.3	2.89E-33	-0.959329	0.085	0.292	9.34E-29	Endothelial cell1	Ralgapa2
Camk2d.3	3.22E-33	-0.943732	0.084	0.292	1.04E-28	Endothelial cell1	Camk2d
mt-Atp6.1	4.18E-31	0.719456	0.774	0.772	1.35E-26	Endothelial cell1	mt-Atp6
Ablim1.2	4.42E-31	1.17206	0.541	0.445	1.43E-26	Endothelial cell1	Ablim1
Trak1.1	5.80E-31	-0.62187	0.134	0.362	1.87E-26	Endothelial cell1	Trak1
Dnmt3a.3	1.09E-30	-0.754698	0.078	0.272	3.53E-26	Endothelial cell1	Dnmt3a
Chchd3.3	2.79E-30	-0.692184	0.093	0.297	9.00E-26	Endothelial cell1	Chchd3
Pdlim5.3	2.96E-30	-0.912599	0.111	0.316	9.56E-26	Endothelial cell1	Pdlim5
Coro6.3	1.08E-29	-1.67912	0.277	0.425	3.47E-25	Endothelial cell1	Coro6
Lncpint.1	1.78E-29	-0.67003	0.151	0.374	5.74E-25	Endothelial cell1	Lncpint
Map4k3	2.11E-29	1.85534	0.308	0.181	6.83E-25	Endothelial cell1	Map4k3
mt-Co2.1	3.02E-29	0.63286	0.803	0.847	9.76E-25	Endothelial cell1	mt-Co2
Ktn1.3	3.65E-29	-0.603571	0.218	0.465	1.18E-24	Endothelial cell1	Ktn1
Mical3.3	4.88E-29	-0.930391	0.075	0.259	1.58E-24	Endothelial cell1	Mical3
Pabpn1.1	5.76E-29	-0.555982	0.18	0.422	1.86E-24	Endothelial cell1	Pabpn1
Camta1.3	9.47E-29	-0.762705	0.098	0.292	3.06E-24	Endothelial cell1	Camta1
Sptbn1	1.78E-28	0.66663	0.736	0.757	5.74E-24	Endothelial cell1	Sptbn1
Lrrfip1.3	4.67E-28	-0.645645	0.097	0.289	1.51E-23	Endothelial cell1	Lrrfip1
Bmp1.2	7.60E-28	-0.895492	0.1	0.291	2.45E-23	Endothelial cell1	Bmp1
Cdh13.2	1.35E-27	1.49398	0.412	0.304	4.35E-23	Endothelial cell1	Cdh13
Chd6.3	5.16E-27	-0.550406	0.17	0.395	1.67E-22	Endothelial cell1	Chd6
Ltbp4.3	8.14E-27	0.990275	0.435	0.292	2.63E-22	Endothelial cell1	Ltbp4
Crip2.3	4.25E-26	-0.749955	0.129	0.326	1.37E-21	Endothelial cell1	Crip2
Hspg2.1	4.68E-26	1.55949	0.395	0.292	1.51E-21	Endothelial cell1	Hspg2
Ubr3.3	8.40E-26	-0.562717	0.098	0.282	2.71E-21	Endothelial cell1	Ubr3
Grina	7.81E-25	-0.766276	0.091	0.264	2.52E-20	Endothelial cell1	Grina
Trip10.2	2.00E-24	-0.646596	0.106	0.286	6.44E-20	Endothelial cell1	Trip10
Rabgap1l	2.37E-24	-0.598487	0.085	0.254	7.65E-20	Endothelial cell1	Rabgap1l
mt-Co1.1	4.73E-24	0.523374	0.814	0.866	1.53E-19	Endothelial cell1	mt-Co1
Atrnl1.2	6.71E-24	-0.72813	0.127	0.308	2.17E-19	Endothelial cell1	Atrnl1
Ecpas.1	8.53E-24	-0.541691	0.096	0.271	2.75E-19	Endothelial cell1	Ecpas
Ogt.3	8.97E-24	-0.679582	0.135	0.325	2.90E-19	Endothelial cell1	Ogt
Pam.2	3.58E-23	-0.767635	0.091	0.254	1.16E-18	Endothelial cell1	Pam
Sorbs1.3	3.66E-23	-1.00647	0.261	0.427	1.18E-18	Endothelial cell1	Sorbs1
Dennd1a.1	1.08E-22	-0.570237	0.101	0.271	3.49E-18	Endothelial cell1	Dennd1a
Chd2	2.19E-22	-0.63272	0.099	0.265	7.06E-18	Endothelial cell1	Chd2
Fbxl7.1	1.13E-21	1.47902	0.279	0.167	3.63E-17	Endothelial cell1	Fbxl7
Slco3a1	3.12E-21	-0.588801	0.101	0.263	1.01E-16	Endothelial cell1	Slco3a1
Heg1.2	1.31E-20	1.29501	0.345	0.241	4.21E-16	Endothelial cell1	Heg1
Adamts10.3	4.60E-20	-1.21342	0.168	0.316	1.48E-15	Endothelial cell1	Adamts10
Dock4	1.39E-19	1.73467	0.255	0.157	4.50E-15	Endothelial cell1	Dock4
Mon2	2.29E-18	-0.600577	0.105	0.252	7.38E-14	Endothelial cell1	Mon2
Snrk	1.39E-16	1.51074	0.283	0.195	4.49E-12	Endothelial cell1	Snrk
Lrmda	4.35E-15	1.34525	0.259	0.172	1.41E-10	Endothelial cell1	Lrmda
mt-Nd2.1	6.30E-15	0.605303	0.663	0.682	2.03E-10	Endothelial cell1	mt-Nd2
mt-Nd4.1	1.15E-14	0.678788	0.589	0.589	3.72E-10	Endothelial cell1	mt-Nd4
Phlpp1.1	1.90E-14	1.5529	0.269	0.191	6.13E-10	Endothelial cell1	Phlpp1
mt-Nd1.1	2.09E-14	0.588113	0.674	0.704	6.76E-10	Endothelial cell1	mt-Nd1
mt-Cytb.1	2.31E-14	0.581857	0.666	0.69	7.45E-10	Endothelial cell1	mt-Cytb
Arglu1.2	8.58E-14	1.04906	0.448	0.417	2.77E-09	Endothelial cell1	Arglu1
Pkd1.3	6.00E-13	-0.524673	0.15	0.276	1.94E-08	Endothelial cell1	Pkd1
Mprip.2	9.33E-13	1.30039	0.332	0.269	3.01E-08	Endothelial cell1	Mprip
AY036118.1	2.59E-12	0.531766	0.67	0.745	8.36E-08	Endothelial cell1	AY036118
Itpr2.1	6.96E-12	1.40162	0.321	0.265	2.25E-07	Endothelial cell1	Itpr2
Sptan1.1	1.13E-11	1.49835	0.285	0.223	3.66E-07	Endothelial cell1	Sptan1
Rapgef2.3	1.18E-11	1.08886	0.341	0.281	3.82E-07	Endothelial cell1	Rapgef2
Fry.1	3.94E-11	1.33868	0.342	0.301	1.27E-06	Endothelial cell1	Fry
Ttc28.2	3.83E-10	1.20489	0.279	0.217	1.24E-05	Endothelial cell1	Ttc28
Utrn.1	3.89E-09	1.09067	0.368	0.337	0.000125459	Endothelial cell1	Utrn
mt-Nd3.1	1.80E-08	0.647582	0.573	0.602	0.000581242	Endothelial cell1	mt-Nd3
Elmo1	3.65E-08	0.867262	0.26	0.197	0.00117871	Endothelial cell1	Elmo1
Ahnak.3	6.67E-08	0.831998	0.415	0.392	0.00215277	Endothelial cell1	Ahnak
Fcho2.2	1.01E-07	1.22849	0.285	0.241	0.00324709	Endothelial cell1	Fcho2
Nrp1.3	2.80E-07	1.19936	0.3	0.269	0.00903766	Endothelial cell1	Nrp1
Srgap2.2	6.74E-07	0.809669	0.279	0.227	0.0217754	Endothelial cell1	Srgap2
Ralgapa1	1.85E-05	1.02024	0.348	0.353	0.59698	Endothelial cell1	Ralgapa1
Fam193b.2	6.56E-05	0.9535	0.295	0.275	1	Endothelial cell1	Fam193b
Itsn2.2	0.000719174	0.926805	0.282	0.268	1	Endothelial cell1	Itsn2
Cped1.2	0.00101515	0.577451	0.449	0.495	1	Endothelial cell1	Cped1
Zc3h7a.2	0.00166272	0.830991	0.305	0.298	1	Endothelial cell1	Zc3h7a
Arl15.3	0.00882554	1.10544	0.255	0.252	1	Endothelial cell1	Arl15
Adgre1	0	6.85368	0.542	0.007	0	Blood cell	Adgre1
F13a1	0	6.43297	0.454	0.009	0	Blood cell	F13a1
Ptprc	0	6.25686	0.481	0.006	0	Blood cell	Ptprc
Mrc1	0	6.22986	0.582	0.014	0	Blood cell	Mrc1
Cyth4	0	6.2099	0.47	0.006	0	Blood cell	Cyth4
Fyb	0	6.19979	0.549	0.013	0	Blood cell	Fyb
Lilrb4a	0	6.1682	0.465	0.006	0	Blood cell	Lilrb4a
Pld4	0	5.97662	0.41	0.006	0	Blood cell	Pld4
Fgd2	0	5.9677	0.41	0.006	0	Blood cell	Fgd2
Nlrp1b	0	5.95071	0.395	0.006	0	Blood cell	Nlrp1b
Lilr4b	0	5.89674	0.31	0.003	0	Blood cell	Lilr4b
Gm26740	0	5.81268	0.375	0.005	0	Blood cell	Gm26740
Csf1r	0	5.75269	0.427	0.008	0	Blood cell	Csf1r
Aoah	0	5.65997	0.36	0.007	0	Blood cell	Aoah
Prkcb	0	5.56827	0.336	0.006	0	Blood cell	Prkcb
Cd84	0	5.51005	0.278	0.005	0	Blood cell	Cd84
Pirb	0	5.48458	0.289	0.003	0	Blood cell	Pirb
Runx1	0	5.43584	0.394	0.011	0	Blood cell	Runx1
Arhgap45	0	5.40623	0.45	0.013	0	Blood cell	Arhgap45
Mctp1	0	5.27331	0.615	0.035	0	Blood cell	Mctp1
Coro1a	0	5.24629	0.286	0.005	0	Blood cell	Coro1a
Pou2f2	0	5.13287	0.309	0.009	0	Blood cell	Pou2f2
Nrros	0	5.06711	0.485	0.02	0	Blood cell	Nrros
Dock2	0	5.02749	0.284	0.005	0	Blood cell	Dock2
Arrb2	0	4.78306	0.455	0.024	0	Blood cell	Arrb2
Slc9a9	0	4.69756	0.473	0.036	0	Blood cell	Slc9a9
Rbpj	0	4.50937	0.611	0.095	0	Blood cell	Rbpj
Stab1	0	4.35483	0.621	0.056	0	Blood cell	Stab1
Unc93b1	0	4.28442	0.442	0.031	0	Blood cell	Unc93b1
Lacc1	1.96E-303	5.00048	0.312	0.011	6.34E-299	Blood cell	Lacc1
Cd72	9.43E-283	5.77552	0.252	0.004	3.04E-278	Blood cell	Cd72
Maf	1.48E-271	4.64269	0.336	0.021	4.78E-267	Blood cell	Maf
Tm6sf1	8.78E-263	4.35213	0.285	0.012	2.83E-258	Blood cell	Tm6sf1
Dock8	1.28E-256	4.56653	0.306	0.017	4.13E-252	Blood cell	Dock8
Arhgap15	1.56E-256	4.31005	0.302	0.016	5.04E-252	Blood cell	Arhgap15
Ptprj	1.09E-247	3.38578	0.519	0.089	3.51E-243	Blood cell	Ptprj
Inpp5d	2.14E-244	4.03783	0.3	0.018	6.92E-240	Blood cell	Inpp5d
Dab2	3.73E-229	3.46913	0.451	0.068	1.21E-224	Blood cell	Dab2
4933406I18Rik	1.13E-213	3.73837	0.334	0.033	3.64E-209	Blood cell	4933406I18Rik
Tanc2	1.77E-207	3.00889	0.539	0.121	5.71E-203	Blood cell	Tanc2
Tgfbi	3.01E-195	4.01934	0.261	0.019	9.73E-191	Blood cell	Tgfbi
Sptbn1.1	2.41E-193	-2.42234	0.229	0.823	7.78E-189	Blood cell	Sptbn1
Dclre1c	4.08E-192	3.7727	0.338	0.042	1.32E-187	Blood cell	Dclre1c
Oas2	3.39E-188	3.13906	0.35	0.045	1.10E-183	Blood cell	Oas2
Lyn	5.04E-188	3.04826	0.43	0.076	1.63E-183	Blood cell	Lyn
Pid1	4.80E-187	2.57619	0.574	0.152	1.55E-182	Blood cell	Pid1
Csf2ra	3.45E-185	3.97665	0.308	0.034	1.11E-180	Blood cell	Csf2ra
Myo5a	2.06E-163	3.47662	0.361	0.062	6.65E-159	Blood cell	Myo5a
Rora.4	2.36E-157	-3.0581	0.153	0.703	7.61E-153	Blood cell	Rora
Prkcd	6.44E-156	3.23331	0.329	0.051	2.08E-151	Blood cell	Prkcd
Gmip	5.55E-152	3.44928	0.289	0.038	1.79E-147	Blood cell	Gmip
Airn.1	4.63E-151	-2.64625	0.168	0.716	1.50E-146	Blood cell	Airn
Tcirg1	1.47E-133	2.43657	0.433	0.107	4.74E-129	Blood cell	Tcirg1
Adcy7	9.59E-124	2.63818	0.341	0.07	3.10E-119	Blood cell	Adcy7
Pip4k2a	5.59E-123	2.72708	0.328	0.065	1.80E-118	Blood cell	Pip4k2a
AC149090.1.2	2.33E-120	1.76452	0.779	0.519	7.53E-116	Blood cell	AC149090.1
Ifi207	9.36E-115	2.86528	0.262	0.042	3.02E-110	Blood cell	Ifi207
Frmd4b	2.34E-111	2.35967	0.429	0.127	7.54E-107	Blood cell	Frmd4b
Atp2b1.2	3.41E-106	2.40319	0.517	0.211	1.10E-101	Blood cell	Atp2b1
Vrk2	7.16E-106	2.83427	0.289	0.059	2.31E-101	Blood cell	Vrk2
Ghr.3	3.46E-103	-3.41	0.075	0.503	1.12E-98	Blood cell	Ghr
Magi2.3	8.25E-103	-3.41991	0.077	0.501	2.66E-98	Blood cell	Magi2
Grk2	3.83E-102	2.68437	0.297	0.064	1.24E-97	Blood cell	Grk2
Lama2.3	3.06E-95	-2.93174	0.089	0.506	9.87E-91	Blood cell	Lama2
Cacna1c.4	9.98E-94	-3.95196	0.092	0.478	3.22E-89	Blood cell	Cacna1c
Hps3	3.53E-93	2.76047	0.268	0.057	1.14E-88	Blood cell	Hps3
Ank2.2	7.70E-91	-2.73723	0.103	0.5	2.49E-86	Blood cell	Ank2
Ablim1.3	1.10E-90	-2.5513	0.101	0.505	3.55E-86	Blood cell	Ablim1
Zbtb20.2	3.25E-90	-1.69302	0.3	0.686	1.05E-85	Blood cell	Zbtb20
Fam49b	1.05E-88	3.10013	0.256	0.056	3.40E-84	Blood cell	Fam49b
Cped1.3	7.07E-88	-2.27775	0.126	0.537	2.28E-83	Blood cell	Cped1
Ap2a2	1.15E-87	2.67022	0.302	0.078	3.71E-83	Blood cell	Ap2a2
Sorbs1.4	1.25E-87	-3.57473	0.072	0.448	4.05E-83	Blood cell	Sorbs1
Rap1gds1	7.97E-86	2.1892	0.398	0.135	2.57E-81	Blood cell	Rap1gds1
Zfpm2.3	2.16E-85	-3.06791	0.059	0.44	6.96E-81	Blood cell	Zfpm2
App	2.44E-85	2.26988	0.453	0.178	7.88E-81	Blood cell	App
Coro6.4	4.82E-84	-3.72907	0.084	0.447	1.55E-79	Blood cell	Coro6
Mndal.3	1.01E-83	1.61786	0.51	0.202	3.27E-79	Blood cell	Mndal
Zbtb16.1	1.83E-83	-2.0131	0.17	0.558	5.90E-79	Blood cell	Zbtb16
Vegfa.4	2.42E-82	-3.13457	0.063	0.434	7.82E-78	Blood cell	Vegfa
Tep1	4.18E-82	2.59112	0.278	0.069	1.35E-77	Blood cell	Tep1
Srgap2.3	7.53E-82	1.9546	0.481	0.202	2.43E-77	Blood cell	Srgap2
Nexn.4	6.71E-81	-4.38786	0.045	0.399	2.17E-76	Blood cell	Nexn
Zeb2.3	2.98E-79	1.84017	0.487	0.211	9.62E-75	Blood cell	Zeb2
Dock10.1	1.73E-78	1.95615	0.377	0.125	5.57E-74	Blood cell	Dock10
Wwp1	7.54E-76	2.74529	0.309	0.094	2.43E-71	Blood cell	Wwp1
Plekha6.2	1.33E-74	-3.21768	0.039	0.385	4.31E-70	Blood cell	Plekha6
Pcdh7.4	8.37E-74	-3.25994	0.071	0.412	2.70E-69	Blood cell	Pcdh7
Mhrt.4	1.18E-73	-4.43492	0.028	0.36	3.81E-69	Blood cell	Mhrt
Slc4a3.4	1.74E-73	-3.88025	0.027	0.362	5.63E-69	Blood cell	Slc4a3
Auts2.1	5.82E-73	-2.27449	0.116	0.472	1.88E-68	Blood cell	Auts2
Ryr2.4	3.68E-72	-4.28371	0.079	0.401	1.19E-67	Blood cell	Ryr2
Fhl2.4	3.94E-72	-4.74394	0.064	0.388	1.27E-67	Blood cell	Fhl2
Dmd.4	1.06E-71	-3.23297	0.101	0.43	3.42E-67	Blood cell	Dmd
Cfh.4	8.35E-71	1.41317	0.471	0.192	2.69E-66	Blood cell	Cfh
Tnnt2.4	9.27E-70	-4.06215	0.128	0.437	2.99E-65	Blood cell	Tnnt2
Gm31251.4	1.97E-69	-4.04333	0.04	0.36	6.35E-65	Blood cell	Gm31251
Lmo7.4	1.82E-68	-3.42934	0.053	0.374	5.87E-64	Blood cell	Lmo7
Smtn.4	7.95E-68	-3.57229	0.037	0.355	2.57E-63	Blood cell	Smtn
Pde4dip.4	8.33E-68	-3.41732	0.065	0.381	2.69E-63	Blood cell	Pde4dip
Rbpms.2	9.15E-67	-2.81086	0.065	0.39	2.96E-62	Blood cell	Rbpms
Hmcn1.1	6.05E-66	-2.90135	0.047	0.366	1.95E-61	Blood cell	Hmcn1
Rbm20.4	6.78E-66	-3.88073	0.049	0.356	2.19E-61	Blood cell	Rbm20
Adcy6.4	8.35E-66	-2.78453	0.061	0.383	2.70E-61	Blood cell	Adcy6
Obscn.4	1.08E-65	-4.10016	0.032	0.337	3.49E-61	Blood cell	Obscn
Itsn1.1	1.21E-64	2.28632	0.374	0.155	3.90E-60	Blood cell	Itsn1
Zfhx3	3.42E-64	1.99556	0.394	0.164	1.10E-59	Blood cell	Zfhx3
Tns1.3	3.56E-64	-1.84741	0.152	0.489	1.15E-59	Blood cell	Tns1
Taok3	4.46E-64	2.32322	0.257	0.072	1.44E-59	Blood cell	Taok3
Ctnna3.4	6.08E-64	-3.23481	0.073	0.379	1.96E-59	Blood cell	Ctnna3
Ttn.4	5.46E-62	-4.06201	0.234	0.498	1.76E-57	Blood cell	Ttn
Mybpc3.4	6.10E-62	-3.58516	0.043	0.341	1.97E-57	Blood cell	Mybpc3
Atp2a2.4	3.37E-61	-2.43761	0.14	0.438	1.09E-56	Blood cell	Atp2a2
Nfib.1	4.61E-61	-2.95807	0.059	0.36	1.49E-56	Blood cell	Nfib
Ptprg.4	6.37E-61	-2.28523	0.101	0.424	2.06E-56	Blood cell	Ptprg
Palld.4	8.63E-61	-3.25936	0.051	0.347	2.79E-56	Blood cell	Palld
Cacnb2.4	1.18E-60	-3.1305	0.041	0.339	3.81E-56	Blood cell	Cacnb2
Limch1.3	7.56E-60	-2.81665	0.059	0.356	2.44E-55	Blood cell	Limch1
Myom1.4	7.75E-60	-3.24431	0.047	0.338	2.50E-55	Blood cell	Myom1
Ccdc141.4	1.25E-59	-3.72061	0.027	0.311	4.03E-55	Blood cell	Ccdc141
Crip2.4	2.44E-59	-3.04928	0.04	0.333	7.87E-55	Blood cell	Crip2
Myh6.4	3.75E-58	-3.63962	0.232	0.486	1.21E-53	Blood cell	Myh6
Atp1a2.3	1.36E-57	-2.94091	0.051	0.34	4.37E-53	Blood cell	Atp1a2
Phldb1.2	2.00E-57	-2.40797	0.081	0.382	6.47E-53	Blood cell	Phldb1
Trdn.4	2.16E-57	-3.18895	0.04	0.324	6.98E-53	Blood cell	Trdn
Dmpk.4	2.25E-57	-2.4672	0.061	0.355	7.28E-53	Blood cell	Dmpk
Arhgap29.3	3.43E-57	-2.47657	0.064	0.357	1.11E-52	Blood cell	Arhgap29
Acyp2.3	3.64E-57	-2.47924	0.068	0.36	1.18E-52	Blood cell	Acyp2
Fhod3.4	5.74E-57	-3.64275	0.032	0.309	1.85E-52	Blood cell	Fhod3
Rnf207.4	5.78E-57	-3.4483	0.033	0.313	1.87E-52	Blood cell	Rnf207
Ndrg2.3	5.83E-57	-3.46497	0.025	0.302	1.88E-52	Blood cell	Ndrg2
Sorbs2.4	8.85E-57	-3.21306	0.033	0.315	2.86E-52	Blood cell	Sorbs2
Elmo1.1	2.04E-56	1.4716	0.417	0.178	6.59E-52	Blood cell	Elmo1
Cacna2d1.4	2.24E-56	-2.96729	0.035	0.315	7.24E-52	Blood cell	Cacna2d1
Fli1.1	2.77E-56	1.25452	0.365	0.135	8.93E-52	Blood cell	Fli1
Nfia.3	2.97E-56	-1.78391	0.15	0.467	9.59E-52	Blood cell	Nfia
Pde4d.4	4.60E-56	-2.5482	0.138	0.423	1.48E-51	Blood cell	Pde4d
Rcan2.4	5.96E-56	-3.69596	0.021	0.292	1.92E-51	Blood cell	Rcan2
Tacc2.4	1.04E-55	-2.67266	0.056	0.34	3.36E-51	Blood cell	Tacc2
Zeb1.3	1.30E-55	-2.1257	0.189	0.49	4.21E-51	Blood cell	Zeb1
Abca9	1.54E-55	1.843	0.286	0.094	4.98E-51	Blood cell	Abca9
Mtss1.1	2.02E-55	2.00779	0.365	0.158	6.54E-51	Blood cell	Mtss1
Ppp2r3a.3	2.64E-55	-2.00505	0.097	0.398	8.52E-51	Blood cell	Ppp2r3a
Msi2.4	4.03E-55	-1.9942	0.093	0.393	1.30E-50	Blood cell	Msi2
Ldb3.4	5.05E-55	-3.33706	0.031	0.303	1.63E-50	Blood cell	Ldb3
Dlc1.2	1.59E-54	-1.45841	0.298	0.629	5.12E-50	Blood cell	Dlc1
Stk39.4	3.42E-54	-2.61536	0.045	0.326	1.10E-49	Blood cell	Stk39
Malat1.2	6.91E-54	-0.526471	0.993	0.999	2.23E-49	Blood cell	Malat1
Tpm3	1.09E-53	1.9847	0.288	0.1	3.50E-49	Blood cell	Tpm3
Nedd4.1	2.04E-53	-2.67782	0.047	0.323	6.60E-49	Blood cell	Nedd4
Tnni3.4	3.61E-53	-2.44472	0.093	0.376	1.17E-48	Blood cell	Tnni3
Lgals4.4	4.96E-53	-3.16664	0.052	0.322	1.60E-48	Blood cell	Lgals4
Cpeb3.4	8.98E-53	-3.10478	0.041	0.31	2.90E-48	Blood cell	Cpeb3
Mast4.3	2.18E-52	-2.24226	0.111	0.398	7.04E-48	Blood cell	Mast4
Mylk3.4	4.45E-52	-3.57431	0.028	0.286	1.44E-47	Blood cell	Mylk3
Myl2.4	8.36E-52	-2.08836	0.116	0.399	2.70E-47	Blood cell	Myl2
[truncated: 4,359 more rows]
