# Supplementary material for: Upstream open reading frame inactivation augments GATA4 translation and cardiomyocyte hypertrophy in mice
Source: bioRxiv. 2025 May 18:2025.05.18.654700. Preprint. [Version 1] doi: 10.1101/2025.05.18.654700 (PMC12132206; doi:10.1101/2025.05.18.654700)
Supplement: Supplement 4 — Table S4. Cell type-specific peaks for snATAC-seq of KI versus WT hearts. [file media-4.xlsx]

## Sheet: Cell type-specific snATAC peaks
Table S4. Cell type-specific peaks for snATAC-seq of KI versus WT hearts
	p_val	avg_log2FC	pct.1	pct.2	p_val_adj	cluster
chr2-180397228-180398100	6.83985e-40	3.32032	0.158	0.004	5.42906e-35	Ven/Atri.CM
chr18-10787531-10787998	6.07201e-35	2.84575	0.141	0.005	4.8196e-30	Ven/Atri.CM
chr10-53345514-53346847	1.40738e-31	2.47394	0.19	0.011	1.1171e-26	Ven/Atri.CM
chr12-32677894-32679234	6.41877e-31	2.32501	0.155	0.007	5.09483e-26	Ven/Atri.CM
chr6-97265169-97266009	5.93483e-29	3.37762	0.109	0.002	4.71071e-24	Ven/Atri.CM
chr13-82424754-82425281	1.15116e-28	2.24072	0.127	0.005	9.13718e-24	Ven/Atri.CM
chr13-93399663-93400309	2.39464e-28	3.42206	0.121	0.003	1.90072e-23	Ven/Atri.CM
chr10-53337250-53337796	8.92051e-28	3.34141	0.106	0.003	7.08056e-23	Ven/Atri.CM
chr19-36263872-36264881	1.22063e-26	3.04898	0.109	0.003	9.68864e-22	Ven/Atri.CM
chr3-127525232-127525804	1.5821e-26	2.68617	0.089	0.002	1.25578e-21	Ven/Atri.CM
chr10-25539254-25540237	8.73641e-26	2.79497	0.137	0.005	6.93444e-21	Ven/Atri.CM
chr13-117707362-117707828	1.77967e-25	2.6875	0.133	0.006	1.4126e-20	Ven/Atri.CM
chr1-143576634-143577529	2.01576e-25	3.04092	0.109	0.003	1.59999e-20	Ven/Atri.CM
chr1-97788535-97788969	6.8954e-25	3.27155	0.089	0.001	5.47316e-20	Ven/Atri.CM
chr9-70524310-70525026	1.9809e-24	2.79004	0.128	0.004	1.57232e-19	Ven/Atri.CM
chr13-46426740-46427235	2.20982e-24	3.00497	0.095	0.002	1.75403e-19	Ven/Atri.CM
chr7-99201631-99202563	7.93964e-24	3.13643	0.107	0.002	6.30201e-19	Ven/Atri.CM
chr10-84229709-84230895	8.49575e-24	2.63089	0.126	0.005	6.74342e-19	Ven/Atri.CM
chr18-20670604-20671146	1.02224e-23	2.85821	0.096	0.003	8.11389e-19	Ven/Atri.CM
chr10-33082991-33083854	4.49721e-23	2.69482	0.118	0.004	3.56961e-18	Ven/Atri.CM
chr1-151171260-151172000	7.74231e-23	3.07238	0.104	0.003	6.14538e-18	Ven/Atri.CM
chr14-54940452-54941110	9.6428e-23	2.89907	0.115	0.004	7.65388e-18	Ven/Atri.CM
chr7-126216711-126217228	2.35714e-22	3.32715	0.086	0.002	1.87095e-17	Ven/Atri.CM
chr14-79712581-79713496	2.96108e-22	2.54985	0.107	0.003	2.35032e-17	Ven/Atri.CM
chr3-32754001-32754861	3.46745e-22	3.24992	0.107	0.002	2.75226e-17	Ven/Atri.CM
chr1-190365050-190365541	3.71501e-22	3.33651	0.077	0.001	2.94875e-17	Ven/Atri.CM
chr19-45902304-45902893	1.17952e-21	2.80085	0.114	0.005	9.36232e-17	Ven/Atri.CM
chr1-144055195-144056193	1.65243e-21	2.68518	0.124	0.005	1.3116e-16	Ven/Atri.CM
chr6-14754549-14755487	1.68118e-21	3.18627	0.089	0.002	1.33442e-16	Ven/Atri.CM
chr5-133487637-133488430	1.79987e-21	2.77998	0.115	0.005	1.42863e-16	Ven/Atri.CM
chr19-24307299-24308710	2.20711e-21	2.58819	0.141	0.007	1.75187e-16	Ven/Atri.CM
chr10-76416603-76417278	3.21674e-21	3.40502	0.092	0.002	2.55326e-16	Ven/Atri.CM
chr5-57743808-57744624	3.87187e-21	2.865	0.116	0.004	3.07326e-16	Ven/Atri.CM
chr16-20090902-20091505	5.52859e-21	2.78825	0.091	0.003	4.38826e-16	Ven/Atri.CM
chr8-10652994-10653829	6.3169e-21	2.51642	0.123	0.005	5.01397e-16	Ven/Atri.CM
chr11-30730173-30731196	6.88249e-21	2.72969	0.083	0.002	5.46291e-16	Ven/Atri.CM
chr13-12283748-12284666	1.08589e-20	2.87419	0.105	0.004	8.61916e-16	Ven/Atri.CM
chr17-62415049-62415636	1.84104e-20	2.85481	0.11	0.004	1.46131e-15	Ven/Atri.CM
chr14-73631449-73631876	2.12924e-20	2.78631	0.084	0.002	1.69006e-15	Ven/Atri.CM
chr4-45046257-45047061	2.79776e-20	1.9137	0.093	0.004	2.22069e-15	Ven/Atri.CM
chr10-56980674-56981346	3.42831e-20	3.01476	0.089	0.001	2.72118e-15	Ven/Atri.CM
chr2-126897166-126897927	4.28192e-20	2.88821	0.108	0.003	3.39873e-15	Ven/Atri.CM
chr6-21047566-21048380	9.39871e-20	2.9823	0.097	0.002	7.46013e-15	Ven/Atri.CM
chr12-32656008-32656706	9.45817e-20	2.9915	0.092	0.002	7.50733e-15	Ven/Atri.CM
chr19-27038041-27038715	1.24391e-19	2.84801	0.077	0.003	9.87344e-15	Ven/Atri.CM
chr5-77129972-77131170	1.27908e-19	2.51687	0.108	0.004	1.01525e-14	Ven/Atri.CM
chr14-111330424-111330917	1.89096e-19	4.14799	0.053	0	1.50093e-14	Ven/Atri.CM
chr5-90177743-90178677	2.0073e-19	3.3165	0.112	0.003	1.59328e-14	Ven/Atri.CM
chr16-87305286-87306034	2.01066e-19	2.80598	0.073	0.002	1.59594e-14	Ven/Atri.CM
chr3-38363904-38364723	2.09834e-19	2.75513	0.097	0.004	1.66553e-14	Ven/Atri.CM
chr2-14834594-14835326	2.44559e-19	2.7501	0.099	0.002	1.94116e-14	Ven/Atri.CM
chr9-52965600-52966289	2.71919e-19	3.10058	0.089	0.002	2.15833e-14	Ven/Atri.CM
chr5-51567675-51568728	2.72525e-19	2.68992	0.104	0.004	2.16314e-14	Ven/Atri.CM
chr5-83354773-83355295	3.29584e-19	2.83881	0.102	0.003	2.61604e-14	Ven/Atri.CM
chr10-7274251-7274799	3.93537e-19	2.71513	0.067	0.001	3.12366e-14	Ven/Atri.CM
chr1-81696077-81696520	4.52767e-19	3.05398	0.085	0.001	3.59379e-14	Ven/Atri.CM
chr13-53067757-53068432	5.28135e-19	2.19814	0.103	0.004	4.19202e-14	Ven/Atri.CM
chr9-92337377-92338040	5.67021e-19	2.87768	0.099	0.003	4.50068e-14	Ven/Atri.CM
chr16-35681433-35682153	7.14946e-19	2.2596	0.09	0.003	5.67481e-14	Ven/Atri.CM
chr3-61072256-61072669	8.39946e-19	3.43376	0.085	0.002	6.66699e-14	Ven/Atri.CM
chr6-8105542-8106396	8.55115e-19	2.12777	0.119	0.007	6.78739e-14	Ven/Atri.CM
chr1-144018296-144018985	9.26061e-19	2.45582	0.095	0.003	7.35052e-14	Ven/Atri.CM
chr18-23654124-23654738	1.06329e-18	2.09154	0.1	0.006	8.43975e-14	Ven/Atri.CM
chr5-30170154-30170814	1.09279e-18	3.21039	0.073	0.002	8.67395e-14	Ven/Atri.CM
chr15-58323854-58324565	1.42265e-18	2.07547	0.099	0.006	1.12921e-13	Ven/Atri.CM
chr10-20518005-20518717	1.48917e-18	2.55203	0.091	0.004	1.18201e-13	Ven/Atri.CM
chr18-24848486-24849134	1.93597e-18	2.96157	0.074	0.002	1.53666e-13	Ven/Atri.CM
chr9-101326727-101327396	1.96059e-18	2.61953	0.078	0.002	1.5562e-13	Ven/Atri.CM
chr5-107061960-107062750	2.9613e-18	2.97	0.102	0.003	2.3505e-13	Ven/Atri.CM
chr13-46571765-46572743	2.96733e-18	2.34052	0.099	0.005	2.35529e-13	Ven/Atri.CM
chr18-10213353-10214113	3.47243e-18	2.95336	0.079	0.002	2.7562e-13	Ven/Atri.CM
chr14-23243495-23244296	4.3019e-18	2.78539	0.088	0.002	3.41459e-13	Ven/Atri.CM
chr6-129159751-129160548	4.85768e-18	2.77443	0.093	0.004	3.85573e-13	Ven/Atri.CM
chr3-21271976-21272698	6.81181e-18	3.46532	0.082	0.002	5.40681e-13	Ven/Atri.CM
chr8-3187106-3187885	7.10884e-18	2.74954	0.097	0.003	5.64257e-13	Ven/Atri.CM
chr18-74703834-74704618	8.21444e-18	2.96624	0.074	0.002	6.52013e-13	Ven/Atri.CM
chr19-56378385-56379131	8.83089e-18	2.71165	0.089	0.004	7.00943e-13	Ven/Atri.CM
chr5-17982417-17983164	9.73419e-18	1.7586	0.121	0.009	7.72641e-13	Ven/Atri.CM
chr10-17796904-17797899	1.18356e-17	2.08703	0.107	0.007	9.3944e-13	Ven/Atri.CM
chr14-29900902-29901297	1.39559e-17	2.98641	0.061	0.001	1.10774e-12	Ven/Atri.CM
chr12-90945884-90946887	1.40298e-17	2.82405	0.107	0.004	1.11361e-12	Ven/Atri.CM
chr2-114045990-114046742	1.41329e-17	2.89909	0.101	0.004	1.12178e-12	Ven/Atri.CM
chr7-44683555-44684300	1.55118e-17	3.08201	0.08	0.003	1.23123e-12	Ven/Atri.CM
chr18-23511420-23512117	1.55157e-17	2.63293	0.071	0.003	1.23154e-12	Ven/Atri.CM
chr6-147137969-147138575	2.18029e-17	2.45954	0.082	0.004	1.73058e-12	Ven/Atri.CM
chr3-51268421-51268927	2.24499e-17	2.58248	0.066	0.003	1.78194e-12	Ven/Atri.CM
chr10-69276989-69277537	2.29482e-17	2.58102	0.093	0.003	1.82149e-12	Ven/Atri.CM
chr16-54354295-54354801	2.71385e-17	3.03964	0.054	0.001	2.15409e-12	Ven/Atri.CM
chr3-21083512-21084181	2.93375e-17	2.61549	0.087	0.002	2.32863e-12	Ven/Atri.CM
chr14-118716379-118716754	3.0034e-17	4.02501	0.048	0	2.38392e-12	Ven/Atri.CM
chr2-113980483-113981083	3.03544e-17	2.91061	0.084	0.002	2.40935e-12	Ven/Atri.CM
chr6-84224696-84226035	3.38938e-17	2.05349	0.116	0.007	2.69029e-12	Ven/Atri.CM
chr10-45363380-45363800	3.5255e-17	3.3882	0.054	0.001	2.79833e-12	Ven/Atri.CM
chr1-125575382-125575869	3.76233e-17	3.31994	0.086	0.002	2.98631e-12	Ven/Atri.CM
chr4-151096346-151097490	3.82827e-17	2.31858	0.111	0.005	3.03865e-12	Ven/Atri.CM
chr5-129730315-129730819	3.97796e-17	2.41526	0.069	0.004	3.15747e-12	Ven/Atri.CM
chr16-22564103-22564895	4.14059e-17	2.26833	0.131	0.007	3.28655e-12	Ven/Atri.CM
chr4-105364252-105365252	4.44345e-17	2.37314	0.095	0.005	3.52694e-12	Ven/Atri.CM
chr13-37761333-37762056	5.23071e-17	2.91109	0.074	0.002	4.15183e-12	Ven/Atri.CM
chr5-119575009-119575631	5.53668e-17	2.94348	0.103	0.004	4.39469e-12	Ven/Atri.CM
chr11-98383152-98384037	6.00241e-17	2.0907	0.115	0.006	4.76436e-12	Ven/Atri.CM
chr6-54502457-54503448	6.46178e-17	2.58854	0.087	0.003	5.12897e-12	Ven/Atri.CM
chr16-89608140-89609062	6.7791e-17	2.90728	0.077	0.001	5.38084e-12	Ven/Atri.CM
chr2-172853882-172854474	7.29017e-17	3.3021	0.077	0.002	5.7865e-12	Ven/Atri.CM
chr3-123034684-123035189	7.32784e-17	2.91753	0.075	0.002	5.8164e-12	Ven/Atri.CM
chr17-50760609-50761475	7.73313e-17	2.32655	0.125	0.006	6.1381e-12	Ven/Atri.CM
chr6-5509216-5510219	8.91113e-17	2.20929	0.132	0.006	7.07312e-12	Ven/Atri.CM
chr2-65250466-65251030	1.00067e-16	2.91367	0.073	0.002	7.94273e-12	Ven/Atri.CM
chr8-85524030-85524488	1.01179e-16	2.92574	0.08	0.002	8.03095e-12	Ven/Atri.CM
chr17-84865144-84865752	1.018e-16	2.62979	0.083	0.003	8.08024e-12	Ven/Atri.CM
chr3-53635454-53636341	1.02636e-16	2.50466	0.104	0.005	8.14661e-12	Ven/Atri.CM
chr17-78790975-78791939	1.06709e-16	2.55668	0.114	0.005	8.46989e-12	Ven/Atri.CM
chr4-49041570-49042211	1.11945e-16	2.07662	0.068	0.003	8.8855e-12	Ven/Atri.CM
chr12-16106755-16107347	1.13866e-16	3.45246	0.05	0.001	9.03797e-12	Ven/Atri.CM
chr3-85518062-85519059	1.35702e-16	2.57591	0.09	0.004	1.07712e-11	Ven/Atri.CM
chr3-152133490-152134029	1.58836e-16	2.89156	0.088	0.003	1.26075e-11	Ven/Atri.CM
chr13-91876711-91877126	1.62879e-16	2.98482	0.062	0.002	1.29284e-11	Ven/Atri.CM
chr10-118003141-118004094	1.76025e-16	2.74012	0.085	0.003	1.39718e-11	Ven/Atri.CM
chr13-44569164-44569786	1.76162e-16	3.37795	0.072	0.001	1.39827e-11	Ven/Atri.CM
chr8-41069276-41069898	1.83474e-16	2.901	0.077	0.003	1.4563e-11	Ven/Atri.CM
chr1-170622738-170623400	1.89775e-16	2.88669	0.087	0.002	1.50632e-11	Ven/Atri.CM
chr11-52843257-52843963	2.09218e-16	2.818	0.062	0.001	1.66065e-11	Ven/Atri.CM
chr18-35676810-35677714	2.10573e-16	2.26482	0.098	0.006	1.6714e-11	Ven/Atri.CM
chr3-79690023-79690723	2.11608e-16	2.83005	0.09	0.003	1.67962e-11	Ven/Atri.CM
chr2-106652070-106653021	2.14086e-16	2.58451	0.1	0.004	1.69928e-11	Ven/Atri.CM
chr13-18063413-18064137	2.23217e-16	3.48083	0.057	0.001	1.77176e-11	Ven/Atri.CM
chr18-24861422-24862131	2.45491e-16	2.89178	0.087	0.003	1.94856e-11	Ven/Atri.CM
chr13-92915480-92915890	2.64469e-16	2.87362	0.069	0.002	2.0992e-11	Ven/Atri.CM
chr5-92745530-92746301	2.67116e-16	2.16902	0.094	0.004	2.1202e-11	Ven/Atri.CM
chr10-61689026-61689746	2.76747e-16	2.43879	0.077	0.004	2.19665e-11	Ven/Atri.CM
chr3-100747644-100748641	2.94584e-16	3.37612	0.067	0.002	2.33823e-11	Ven/Atri.CM
chr15-12749493-12750351	3.08852e-16	2.44485	0.09	0.005	2.45148e-11	Ven/Atri.CM
chr8-28698695-28699695	3.27311e-16	3.28153	0.065	0.002	2.598e-11	Ven/Atri.CM
chr4-11986577-11987377	3.31729e-16	3.00602	0.081	0.003	2.63307e-11	Ven/Atri.CM
chr12-14165565-14166086	4.00055e-16	3.47821	0.069	0.001	3.17539e-11	Ven/Atri.CM
chr1-22070006-22070480	4.02793e-16	3.60369	0.074	0.001	3.19713e-11	Ven/Atri.CM
chr19-53716278-53716823	4.22089e-16	2.68592	0.082	0.003	3.35029e-11	Ven/Atri.CM
chr19-55189925-55190541	4.31972e-16	3.1787	0.081	0.002	3.42874e-11	Ven/Atri.CM
chr5-66857106-66857728	4.44546e-16	3.45893	0.062	0.001	3.52854e-11	Ven/Atri.CM
chr3-118069971-118070495	4.79378e-16	2.89268	0.07	0.002	3.80501e-11	Ven/Atri.CM
chr15-36082400-36082844	4.80089e-16	3.02992	0.066	0.003	3.81066e-11	Ven/Atri.CM
chr17-76849752-76850189	5.60279e-16	2.96229	0.077	0.001	4.44716e-11	Ven/Atri.CM
chr9-67160752-67161439	5.78335e-16	3.73747	0.068	0.002	4.59047e-11	Ven/Atri.CM
chr8-78024871-78025389	6.35488e-16	2.98925	0.079	0.003	5.04412e-11	Ven/Atri.CM
chr13-59506307-59506835	6.78408e-16	2.76976	0.059	0.001	5.38479e-11	Ven/Atri.CM
chr10-107499513-107500057	6.84021e-16	2.89248	0.072	0.002	5.42935e-11	Ven/Atri.CM
chr7-122045000-122045723	7.06678e-16	2.11713	0.101	0.006	5.60918e-11	Ven/Atri.CM
chr9-119680757-119681270	7.15766e-16	3.7177	0.032	0	5.68132e-11	Ven/Atri.CM
chr8-13253889-13254417	7.46515e-16	2.43155	0.101	0.005	5.92539e-11	Ven/Atri.CM
chr10-90666533-90667182	7.59464e-16	2.62735	0.08	0.002	6.02817e-11	Ven/Atri.CM
chr19-45826078-45826552	7.70129e-16	3.57822	0.057	0.002	6.11282e-11	Ven/Atri.CM
chr9-105028069-105028726	8.45177e-16	2.57619	0.054	0.001	6.70851e-11	Ven/Atri.CM
chr16-73482072-73482585	8.70683e-16	2.74082	0.087	0.003	6.91096e-11	Ven/Atri.CM
chr10-117042144-117042634	8.98902e-16	2.87155	0.074	0.002	7.13494e-11	Ven/Atri.CM
chr15-3452145-3452463	9.65277e-16	2.96598	0.04	0.001	7.66179e-11	Ven/Atri.CM
chr9-44941759-44942720	1.20969e-15	2.35665	0.092	0.005	9.6018e-11	Ven/Atri.CM
chr1-149410367-149411408	1.25276e-15	3.58215	0.072	0.001	9.94363e-11	Ven/Atri.CM
chr17-9894835-9896024	1.27568e-15	2.2222	0.122	0.007	1.01256e-10	Ven/Atri.CM
chr10-3336741-3337988	1.29938e-15	2.9148	0.083	0.003	1.03137e-10	Ven/Atri.CM
chr14-69830552-69831284	1.31801e-15	2.47942	0.089	0.004	1.04616e-10	Ven/Atri.CM
chr3-33989258-33989698	1.35003e-15	2.722	0.069	0.002	1.07157e-10	Ven/Atri.CM
chr14-101483119-101483650	1.42183e-15	2.71823	0.097	0.004	1.12857e-10	Ven/Atri.CM
chr15-25940380-25941135	1.45382e-15	2.50591	0.1	0.005	1.15395e-10	Ven/Atri.CM
chr6-137135392-137136579	1.58095e-15	1.8785	0.076	0.004	1.25486e-10	Ven/Atri.CM
chr16-34066493-34067272	1.58788e-15	2.29797	0.079	0.003	1.26036e-10	Ven/Atri.CM
chr12-32661585-32662335	1.9268e-15	2.76073	0.087	0.003	1.52937e-10	Ven/Atri.CM
chr3-155055097-155055882	1.95028e-15	2.49955	0.071	0.002	1.54801e-10	Ven/Atri.CM
chr11-64091067-64091576	2.01103e-15	3.65276	0.06	0.001	1.59623e-10	Ven/Atri.CM
chr12-12904218-12905005	2.04113e-15	2.68233	0.069	0.004	1.62012e-10	Ven/Atri.CM
chr15-97169927-97170498	2.08035e-15	2.73745	0.054	0.002	1.65125e-10	Ven/Atri.CM
chr3-123085701-123086414	2.20823e-15	2.60072	0.086	0.004	1.75276e-10	Ven/Atri.CM
chr7-3608753-3609403	2.27434e-15	3.15018	0.072	0.002	1.80523e-10	Ven/Atri.CM
chr15-7189616-7190425	2.32802e-15	2.20035	0.106	0.006	1.84784e-10	Ven/Atri.CM
chr16-33606872-33607438	2.37664e-15	2.80095	0.081	0.003	1.88643e-10	Ven/Atri.CM
chr13-37602206-37602773	2.43922e-15	3.29456	0.078	0.002	1.9361e-10	Ven/Atri.CM
chr1-72936657-72937508	2.52338e-15	2.88068	0.083	0.005	2.0029e-10	Ven/Atri.CM
chr19-37078009-37078419	2.52778e-15	2.61742	0.098	0.006	2.0064e-10	Ven/Atri.CM
chr10-33256200-33256653	2.72299e-15	3.15438	0.095	0.003	2.16134e-10	Ven/Atri.CM
chr9-71070424-71071071	2.7628e-15	3.39822	0.061	0.001	2.19294e-10	Ven/Atri.CM
chr9-114667871-114668540	2.96788e-15	2.39003	0.094	0.005	2.35572e-10	Ven/Atri.CM
chr7-57311742-57312401	3.13524e-15	3.14321	0.084	0.002	2.48857e-10	Ven/Atri.CM
chr10-17689796-17690249	3.23103e-15	2.42224	0.053	0.001	2.5646e-10	Ven/Atri.CM
chr15-79195407-79195865	3.2668e-15	3.51241	0.055	0.002	2.59299e-10	Ven/Atri.CM
chr3-126746230-126746725	3.3119e-15	2.58303	0.085	0.003	2.62879e-10	Ven/Atri.CM
chr5-25719431-25720207	3.54906e-15	2.61916	0.048	0.001	2.81703e-10	Ven/Atri.CM
chr11-58604774-58605621	3.56314e-15	3.56457	0.063	0.001	2.8282e-10	Ven/Atri.CM
chr5-121998612-121999335	3.71894e-15	2.33304	0.073	0.003	2.95188e-10	Ven/Atri.CM
chr8-10040614-10041337	3.76366e-15	2.84225	0.079	0.003	2.98737e-10	Ven/Atri.CM
chr14-64158778-64159377	3.83287e-15	3.09735	0.077	0.001	3.0423e-10	Ven/Atri.CM
chr13-12104203-12104662	3.86446e-15	2.68153	0.077	0.003	3.06737e-10	Ven/Atri.CM
chr4-98200827-98201472	3.98486e-15	2.709	0.086	0.003	3.16294e-10	Ven/Atri.CM
chr15-42768186-42768733	4.01887e-15	3.09042	0.076	0.001	3.18994e-10	Ven/Atri.CM
chr19-36167170-36167796	4.03744e-15	2.63352	0.064	0.002	3.20467e-10	Ven/Atri.CM
chr15-97169354-97169754	4.05682e-15	4.20421	0.037	0	3.22006e-10	Ven/Atri.CM
chr8-45606951-45607384	4.44541e-15	2.89896	0.08	0.003	3.5285e-10	Ven/Atri.CM
chr1-126484582-126485135	4.51636e-15	2.48762	0.078	0.004	3.58482e-10	Ven/Atri.CM
chr5-122108382-122108809	4.55369e-15	2.84298	0.053	0.002	3.61445e-10	Ven/Atri.CM
chr15-58577768-58578383	4.63783e-15	2.52434	0.098	0.005	3.68123e-10	Ven/Atri.CM
chr18-55252025-55252502	4.72484e-15	3.37774	0.08	0.002	3.75029e-10	Ven/Atri.CM
chr1-22116307-22116815	5.59524e-15	3.61908	0.05	0.001	4.44117e-10	Ven/Atri.CM
chr9-72901638-72902951	5.69012e-15	2.49204	0.09	0.004	4.51647e-10	Ven/Atri.CM
chr5-121187526-121188179	5.76103e-15	2.787	0.08	0.003	4.57276e-10	Ven/Atri.CM
chr1-40669946-40670418	5.79164e-15	3.51612	0.066	0.001	4.59706e-10	Ven/Atri.CM
chr3-19644043-19644644	5.97604e-15	2.19644	0.076	0.003	4.74342e-10	Ven/Atri.CM
chr2-114071815-114072503	6.1128e-15	2.42182	0.066	0.003	4.85197e-10	Ven/Atri.CM
chr2-24806042-24806585	6.22028e-15	3.40819	0.064	0.001	4.93728e-10	Ven/Atri.CM
chr5-74147316-74148073	6.56642e-15	2.2893	0.093	0.005	5.21203e-10	Ven/Atri.CM
chr2-149917011-149917539	6.63627e-15	3.31019	0.047	0.001	5.26748e-10	Ven/Atri.CM
chr17-72787641-72788225	7.20361e-15	2.65838	0.067	0.002	5.7178e-10	Ven/Atri.CM
chr12-99721235-99721746	7.35742e-15	2.94954	0.063	0.002	5.83988e-10	Ven/Atri.CM
chr3-40534274-40534606	7.64828e-15	3.15465	0.049	0.002	6.07075e-10	Ven/Atri.CM
chr5-111620493-111621213	8.95861e-15	2.05606	0.1	0.008	7.11081e-10	Ven/Atri.CM
chr14-54939965-54940356	9.62311e-15	3.3419	0.072	0.002	7.63824e-10	Ven/Atri.CM
chr5-117000591-117001252	9.63017e-15	2.45203	0.085	0.003	7.64385e-10	Ven/Atri.CM
chr4-86657093-86657705	1.01614e-14	2.93953	0.061	0.002	8.06554e-10	Ven/Atri.CM
chr7-75386872-75387305	1.11502e-14	3.05989	0.071	0.002	8.85036e-10	Ven/Atri.CM
chr5-123022894-123023484	1.1551e-14	2.36861	0.085	0.004	9.16847e-10	Ven/Atri.CM
chr1-60608928-60609446	1.17332e-14	2.66007	0.086	0.004	9.31309e-10	Ven/Atri.CM
chr7-38224627-38225295	1.23766e-14	2.09171	0.09	0.005	9.8238e-10	Ven/Atri.CM
chr10-76447386-76448227	1.30834e-14	2.75553	0.101	0.005	1.03848e-09	Ven/Atri.CM
chr17-81781326-81781854	1.35127e-14	2.14109	0.08	0.005	1.07256e-09	Ven/Atri.CM
chr2-154206729-154207313	1.35602e-14	2.42011	0.088	0.003	1.07633e-09	Ven/Atri.CM
chr2-180385158-180385761	1.39239e-14	2.58287	0.068	0.003	1.1052e-09	Ven/Atri.CM
chr1-167365700-167366229	1.4534e-14	3.10184	0.069	0.002	1.15362e-09	Ven/Atri.CM
chr14-61252560-61253328	1.46306e-14	2.57538	0.087	0.003	1.16129e-09	Ven/Atri.CM
chr18-77824878-77825494	1.47274e-14	3.30562	0.066	0.002	1.16897e-09	Ven/Atri.CM
chr4-151082747-151083415	1.49529e-14	3.19919	0.07	0.003	1.18687e-09	Ven/Atri.CM
chr9-41439669-41440365	1.51743e-14	3.2325	0.052	0.001	1.20445e-09	Ven/Atri.CM
chr18-10784164-10784535	1.53443e-14	2.42278	0.093	0.005	1.21794e-09	Ven/Atri.CM
chr9-59672130-59672659	1.54308e-14	2.92705	0.064	0.002	1.2248e-09	Ven/Atri.CM
chr16-87306992-87307726	1.61448e-14	2.44592	0.125	0.005	1.28148e-09	Ven/Atri.CM
chr14-58801303-58802028	1.76228e-14	2.98002	0.083	0.002	1.39879e-09	Ven/Atri.CM
chr14-101839824-101840733	1.95737e-14	1.91403	0.068	0.004	1.55364e-09	Ven/Atri.CM
chr6-119139479-119139990	2.0583e-14	2.82851	0.081	0.003	1.63376e-09	Ven/Atri.CM
chr3-145959557-145960225	2.13051e-14	3.08275	0.071	0.002	1.69107e-09	Ven/Atri.CM
chr13-80535642-80536230	2.18502e-14	2.5913	0.078	0.002	1.73433e-09	Ven/Atri.CM
chr2-67628171-67628726	2.27181e-14	3.55934	0.051	0.001	1.80322e-09	Ven/Atri.CM
chr6-90615936-90616331	2.2906e-14	2.4408	0.062	0.003	1.81814e-09	Ven/Atri.CM
chr18-35675244-35675959	2.40304e-14	2.82233	0.079	0.004	1.90739e-09	Ven/Atri.CM
chr12-32765783-32766220	2.41649e-14	2.29579	0.067	0.003	1.91807e-09	Ven/Atri.CM
chr8-57204795-57205379	2.43645e-14	2.69748	0.053	0.002	1.9339e-09	Ven/Atri.CM
chr16-94467452-94467989	2.46416e-14	1.91376	0.07	0.003	1.9559e-09	Ven/Atri.CM
chr8-106734123-106734815	2.48109e-14	2.94332	0.08	0.002	1.96934e-09	Ven/Atri.CM
chr5-52040222-52040968	2.49522e-14	2.56258	0.096	0.004	1.98056e-09	Ven/Atri.CM
chr16-94209620-94210025	2.54567e-14	2.80341	0.071	0.003	2.0206e-09	Ven/Atri.CM
chr1-97787576-97788018	2.66025e-14	2.82685	0.089	0.004	2.11155e-09	Ven/Atri.CM
chr1-151103002-151103449	2.6622e-14	2.4752	0.078	0.004	2.1131e-09	Ven/Atri.CM
chr4-135745503-135745945	2.67045e-14	3.86455	0.052	0	2.11965e-09	Ven/Atri.CM
chr8-11183463-11183978	2.91488e-14	2.39475	0.083	0.004	2.31365e-09	Ven/Atri.CM
chrX-10758712-10759263	3.05646e-14	3.26512	0.059	0.001	2.42603e-09	Ven/Atri.CM
chr12-21472425-21472871	3.14953e-14	2.72908	0.077	0.003	2.49991e-09	Ven/Atri.CM
chr1-180185798-180186250	3.24325e-14	2.53031	0.072	0.003	2.5743e-09	Ven/Atri.CM
chr1-40829313-40830104	3.26255e-14	2.14969	0.072	0.002	2.58961e-09	Ven/Atri.CM
chr6-142850223-142850840	3.30592e-14	3.07081	0.056	0.001	2.62404e-09	Ven/Atri.CM
chr12-85435893-85436692	3.53661e-14	1.76648	0.116	0.009	2.80715e-09	Ven/Atri.CM
chr9-123187306-123188004	3.53975e-14	2.98378	0.059	0.002	2.80965e-09	Ven/Atri.CM
chr10-31390809-31391409	3.67984e-14	3.10738	0.06	0.002	2.92083e-09	Ven/Atri.CM
chr12-73408178-73408979	3.71818e-14	3.28996	0.065	0.002	2.95127e-09	Ven/Atri.CM
chr3-21986532-21987333	3.82821e-14	2.44808	0.091	0.005	3.0386e-09	Ven/Atri.CM
chr10-56836125-56836457	3.87203e-14	3.5906	0.056	0.001	3.07339e-09	Ven/Atri.CM
chr9-30780848-30781673	3.92601e-14	2.52134	0.058	0.002	3.11623e-09	Ven/Atri.CM
chr19-41620404-41621027	3.93053e-14	3.60196	0.057	0.001	3.11982e-09	Ven/Atri.CM
chr8-26891658-26892296	4.05075e-14	1.95364	0.07	0.004	3.21525e-09	Ven/Atri.CM
chr4-19782848-19783261	4.05826e-14	4.17276	0.04	0	3.2212e-09	Ven/Atri.CM
chr18-35051938-35052765	4.35372e-14	2.38971	0.085	0.004	3.45572e-09	Ven/Atri.CM
chr3-149508551-149509071	4.98145e-14	3.76896	0.062	0.001	3.95397e-09	Ven/Atri.CM
chr19-37315028-37315575	5.21797e-14	3.37716	0.063	0.001	4.14171e-09	Ven/Atri.CM
chr11-49684355-49684912	5.33959e-14	2.73875	0.065	0.003	4.23825e-09	Ven/Atri.CM
chr8-76127398-76127866	5.36651e-14	3.09284	0.073	0.003	4.25961e-09	Ven/Atri.CM
chr1-93470205-93470857	5.47579e-14	2.48777	0.061	0.003	4.34635e-09	Ven/Atri.CM
chr16-87263482-87263971	5.56305e-14	2.18039	0.082	0.005	4.41561e-09	Ven/Atri.CM
chr3-146041209-146041816	5.58478e-14	2.57791	0.058	0.002	4.43287e-09	Ven/Atri.CM
chr12-31725529-31725887	5.6371e-14	2.76438	0.059	0.002	4.47439e-09	Ven/Atri.CM
chr10-86825869-86826468	5.69362e-14	2.12083	0.079	0.004	4.51925e-09	Ven/Atri.CM
chr1-134910054-134910348	6.14943e-14	3.0299	0.06	0.002	4.88105e-09	Ven/Atri.CM
chr17-73225959-73226386	6.47888e-14	2.34899	0.065	0.003	5.14255e-09	Ven/Atri.CM
chr12-40197531-40198277	6.52479e-14	1.96398	0.099	0.005	5.17898e-09	Ven/Atri.CM
chr4-66157250-66158023	6.61849e-14	2.86779	0.047	0.001	5.25336e-09	Ven/Atri.CM
chr5-89149286-89150017	6.82832e-14	3.13496	0.057	0.001	5.41991e-09	Ven/Atri.CM
chr8-85379046-85379810	7.1978e-14	2.30214	0.091	0.004	5.71318e-09	Ven/Atri.CM
chr8-112098009-112098614	7.40599e-14	3.07162	0.066	0.002	5.87843e-09	Ven/Atri.CM
chr1-189960171-189960883	7.57987e-14	2.31365	0.068	0.003	6.01645e-09	Ven/Atri.CM
chr15-41869365-41870037	7.6152e-14	2.44593	0.094	0.004	6.04449e-09	Ven/Atri.CM
chr3-138026180-138026690	8.37119e-14	1.67687	0.083	0.007	6.64454e-09	Ven/Atri.CM
chr6-142689659-142690017	8.78944e-14	2.94894	0.075	0.002	6.97653e-09	Ven/Atri.CM
chr13-102014870-102015344	8.84947e-14	3.01022	0.065	0.002	7.02417e-09	Ven/Atri.CM
chr15-79097227-79098002	8.93262e-14	2.02713	0.113	0.008	7.09018e-09	Ven/Atri.CM
chr3-97824381-97824863	9.16511e-14	2.57741	0.072	0.004	7.27472e-09	Ven/Atri.CM
chr18-21255080-21255517	9.24056e-14	3.01628	0.065	0.002	7.33461e-09	Ven/Atri.CM
chr1-76038929-76039613	9.25579e-14	2.39464	0.098	0.005	7.34669e-09	Ven/Atri.CM
chr4-57622772-57623263	9.38501e-14	2.48927	0.054	0.002	7.44926e-09	Ven/Atri.CM
chr10-73333380-73333766	9.50232e-14	3.98816	0.038	0	7.54237e-09	Ven/Atri.CM
chr1-164405317-164405823	9.59246e-14	1.71849	0.078	0.006	7.61392e-09	Ven/Atri.CM
chr3-54269119-54269685	1.00735e-13	3.57008	0.059	0	7.99573e-09	Ven/Atri.CM
chr3-126737038-126737505	1.00987e-13	3.10301	0.05	0.001	8.01574e-09	Ven/Atri.CM
chr1-43250325-43250732	1.02209e-13	2.54204	0.069	0.002	8.11273e-09	Ven/Atri.CM
chr5-122560565-122561046	1.06502e-13	3.01768	0.071	0.002	8.45351e-09	Ven/Atri.CM
chr8-101950376-101951129	1.13409e-13	2.28663	0.075	0.002	9.00172e-09	Ven/Atri.CM
chr14-31858664-31859096	1.13826e-13	3.74999	0.034	0.001	9.03479e-09	Ven/Atri.CM
chr2-35993934-35994693	1.14995e-13	2.33561	0.081	0.004	9.12763e-09	Ven/Atri.CM
chr19-42237857-42238872	1.192e-13	2.59036	0.076	0.002	9.46142e-09	Ven/Atri.CM
chr13-82848765-82849345	1.22052e-13	3.22883	0.048	0.001	9.68779e-09	Ven/Atri.CM
chr17-31703059-31703935	1.22697e-13	2.29557	0.081	0.005	9.73892e-09	Ven/Atri.CM
chr3-99822308-99823108	1.23445e-13	2.77995	0.075	0.002	9.79835e-09	Ven/Atri.CM
chr9-77635947-77636917	1.24357e-13	2.33103	0.089	0.004	9.87074e-09	Ven/Atri.CM
chr18-24193142-24194002	1.28294e-13	2.3979	0.071	0.002	1.01832e-08	Ven/Atri.CM
chr6-24597349-24597910	1.30349e-13	2.54339	0.114	0.007	1.03464e-08	Ven/Atri.CM
chr13-12133452-12134003	1.33913e-13	3.12668	0.071	0.003	1.06292e-08	Ven/Atri.CM
chr4-57236236-57236805	1.33932e-13	2.46204	0.073	0.004	1.06307e-08	Ven/Atri.CM
chr18-20052287-20052881	1.37492e-13	2.14489	0.06	0.002	1.09133e-08	Ven/Atri.CM
chr12-71936351-71937014	1.37711e-13	2.19266	0.096	0.006	1.09307e-08	Ven/Atri.CM
chr3-153935743-153936322	1.44119e-13	2.8902	0.074	0.003	1.14393e-08	Ven/Atri.CM
chr14-57034934-57035549	1.4848e-13	2.58105	0.062	0.003	1.17855e-08	Ven/Atri.CM
chr1-43257795-43258357	1.53621e-13	2.90569	0.072	0.002	1.21935e-08	Ven/Atri.CM
chr8-85588483-85589046	1.65457e-13	3.57434	0.05	0.001	1.3133e-08	Ven/Atri.CM
chr3-33993532-33994373	1.73289e-13	2.6272	0.086	0.003	1.37547e-08	Ven/Atri.CM
chr3-21349362-21349795	1.79986e-13	2.73264	0.093	0.003	1.42862e-08	Ven/Atri.CM
chr12-99609526-99610253	1.84619e-13	1.71693	0.084	0.005	1.4654e-08	Ven/Atri.CM
chr18-44311078-44311603	1.91788e-13	2.54224	0.079	0.002	1.5223e-08	Ven/Atri.CM
chr13-59499249-59499737	1.95957e-13	2.76622	0.057	0.002	1.55539e-08	Ven/Atri.CM
chr7-112872355-112873199	1.97212e-13	2.64938	0.087	0.004	1.56535e-08	Ven/Atri.CM
chr15-89019863-89020409	2.10527e-13	2.8496	0.058	0.001	1.67104e-08	Ven/Atri.CM
chr4-56719112-56720053	2.15503e-13	2.67674	0.088	0.003	1.71053e-08	Ven/Atri.CM
chr7-44473080-44473652	2.16599e-13	2.4461	0.065	0.003	1.71923e-08	Ven/Atri.CM
chr8-77988223-77988896	2.26338e-13	2.65243	0.07	0.002	1.79654e-08	Ven/Atri.CM
chr15-27618941-27619547	2.42507e-13	2.57214	0.082	0.004	1.92488e-08	Ven/Atri.CM
chr14-17742935-17743932	2.44259e-13	2.46875	0.079	0.004	1.93878e-08	Ven/Atri.CM
chr5-67695147-67695611	2.48186e-13	3.2305	0.057	0.002	1.96995e-08	Ven/Atri.CM
chr18-60458763-60459122	2.49302e-13	3.892	0.042	0.001	1.97881e-08	Ven/Atri.CM
chr12-86371528-86372144	2.50904e-13	3.01792	0.062	0.002	1.99153e-08	Ven/Atri.CM
chr6-91546009-91546730	2.51107e-13	2.50398	0.081	0.005	1.99313e-08	Ven/Atri.CM
chr7-111797605-111797953	2.5354e-13	3.0885	0.05	0.002	2.01245e-08	Ven/Atri.CM
chr5-146571585-146572473	2.54153e-13	2.50752	0.064	0.002	2.01731e-08	Ven/Atri.CM
chr15-66324226-66324906	2.56127e-13	3.36237	0.076	0.002	2.03298e-08	Ven/Atri.CM
chr18-49711339-49712311	2.57705e-13	2.2705	0.079	0.004	2.04551e-08	Ven/Atri.CM
chr2-155287411-155288090	2.7122e-13	2.41702	0.055	0.002	2.15278e-08	Ven/Atri.CM
chr13-32763175-32763546	2.87289e-13	2.07547	0.099	0.007	2.28033e-08	Ven/Atri.CM
chr10-61473619-61474006	2.96164e-13	2.82643	0.061	0.003	2.35077e-08	Ven/Atri.CM
chr1-187938508-187939309	2.9727e-13	2.47452	0.092	0.005	2.35955e-08	Ven/Atri.CM
chr13-12293759-12294119	2.97359e-13	2.75926	0.053	0.002	2.36026e-08	Ven/Atri.CM
chr17-71730478-71731048	2.99948e-13	2.61176	0.057	0.002	2.38081e-08	Ven/Atri.CM
chr15-96031163-96031744	3.16635e-13	3.98182	0.039	0	2.51326e-08	Ven/Atri.CM
chr5-20821136-20822059	3.16647e-13	2.41711	0.09	0.005	2.51336e-08	Ven/Atri.CM
chr5-9627025-9627587	3.1732e-13	2.94168	0.05	0.001	2.51869e-08	Ven/Atri.CM
chr18-80330989-80331458	3.18644e-13	2.22937	0.081	0.005	2.5292e-08	Ven/Atri.CM
chr3-85858594-85859253	3.21947e-13	2.7645	0.092	0.003	2.55542e-08	Ven/Atri.CM
chr1-68503416-68504239	3.30868e-13	2.66006	0.075	0.003	2.62623e-08	Ven/Atri.CM
chr9-51379091-51379957	3.32027e-13	2.71451	0.06	0.002	2.63543e-08	Ven/Atri.CM
chr15-71243383-71243896	3.44727e-13	3.33803	0.054	0.001	2.73623e-08	Ven/Atri.CM
chr9-101412966-101413745	3.47408e-13	3.23713	0.05	0.001	2.75752e-08	Ven/Atri.CM
chr5-21329417-21330212	3.49392e-13	2.69156	0.072	0.003	2.77327e-08	Ven/Atri.CM
chr8-41081573-41082145	3.49818e-13	2.68273	0.074	0.003	2.77664e-08	Ven/Atri.CM
chr5-114742864-114743375	3.51152e-13	2.55513	0.06	0.002	2.78724e-08	Ven/Atri.CM
chr1-68973212-68974084	3.56566e-13	2.47591	0.091	0.004	2.8302e-08	Ven/Atri.CM
chr7-80130307-80131008	3.63724e-13	2.84966	0.097	0.004	2.88702e-08	Ven/Atri.CM
chr3-104372150-104372787	3.69971e-13	2.21493	0.074	0.003	2.93661e-08	Ven/Atri.CM
chr1-187762464-187763422	3.80958e-13	2.98639	0.064	0.002	3.02382e-08	Ven/Atri.CM
chr10-12019151-12019864	3.82722e-13	2.7111	0.066	0.002	3.03782e-08	Ven/Atri.CM
chr5-131727729-131728272	3.89035e-13	3.5521	0.045	0.001	3.08793e-08	Ven/Atri.CM
chr8-119620794-119621285	3.94408e-13	2.95216	0.061	0.002	3.13058e-08	Ven/Atri.CM
chr1-189876040-189876536	4.04273e-13	2.2719	0.083	0.004	3.20888e-08	Ven/Atri.CM
chr16-32853466-32854510	4.10115e-13	1.60414	0.092	0.009	3.25524e-08	Ven/Atri.CM
chr10-3525511-3526093	4.13811e-13	2.25026	0.09	0.006	3.28458e-08	Ven/Atri.CM
chr1-31019202-31019744	4.24661e-13	2.32635	0.078	0.002	3.37071e-08	Ven/Atri.CM
chr6-147022288-147023396	4.2882e-13	2.16869	0.102	0.006	3.40372e-08	Ven/Atri.CM
chr4-6708472-6709451	4.45435e-13	1.9486	0.081	0.005	3.5356e-08	Ven/Atri.CM
chr9-79518500-79519053	4.67547e-13	2.99009	0.052	0.002	3.71111e-08	Ven/Atri.CM
chr9-110955986-110956435	4.6999e-13	3.14853	0.072	0.002	3.7305e-08	Ven/Atri.CM
chr7-97514538-97515204	4.7121e-13	3.21038	0.063	0.002	3.74018e-08	Ven/Atri.CM
chr9-118741075-118741851	4.84785e-13	1.86277	0.082	0.005	3.84794e-08	Ven/Atri.CM
chr8-15151843-15152552	5.0061e-13	2.29221	0.081	0.005	3.97354e-08	Ven/Atri.CM
chr13-73618401-73618927	5.1523e-13	2.60473	0.052	0.002	4.08958e-08	Ven/Atri.CM
chr14-120386975-120387663	5.15269e-13	1.91839	0.07	0.007	4.0899e-08	Ven/Atri.CM
chr2-132639182-132639785	5.19557e-13	2.36535	0.078	0.004	4.12393e-08	Ven/Atri.CM
chr10-61627177-61628207	5.22945e-13	2.29274	0.083	0.003	4.15083e-08	Ven/Atri.CM
chr15-25726692-25727341	5.32864e-13	2.03897	0.082	0.004	4.22956e-08	Ven/Atri.CM
chr19-27312340-27312998	5.47107e-13	2.0905	0.105	0.006	4.34261e-08	Ven/Atri.CM
chr15-98149020-98149651	5.55648e-13	2.26316	0.074	0.003	4.4104e-08	Ven/Atri.CM
chr5-97986687-97987342	5.78828e-13	2.42394	0.075	0.003	4.59439e-08	Ven/Atri.CM
chr6-67228469-67229217	5.80144e-13	2.8371	0.054	0.002	4.60483e-08	Ven/Atri.CM
chr19-53660462-53661254	5.88292e-13	2.65178	0.068	0.003	4.66951e-08	Ven/Atri.CM
chr2-68378150-68378688	5.96672e-13	2.52342	0.058	0.003	4.73603e-08	Ven/Atri.CM
chr19-27099546-27100365	6.02978e-13	2.78824	0.082	0.003	4.78608e-08	Ven/Atri.CM
chr6-21111072-21111874	6.0628e-13	2.55482	0.065	0.002	4.81228e-08	Ven/Atri.CM
chr15-77014702-77015370	6.10791e-13	2.17967	0.086	0.005	4.84809e-08	Ven/Atri.CM
chr1-118479214-118479620	6.23684e-13	2.88277	0.063	0.002	4.95043e-08	Ven/Atri.CM
chr8-15062609-15062954	6.27929e-13	3.44859	0.05	0.001	4.98412e-08	Ven/Atri.CM
chr6-14757503-14757797	6.35046e-13	2.9985	0.051	0.002	5.04061e-08	Ven/Atri.CM
chr11-117423326-117423725	6.57239e-13	2.63083	0.059	0.003	5.21677e-08	Ven/Atri.CM
chr5-28884391-28885411	6.71051e-13	2.38286	0.058	0.003	5.3264e-08	Ven/Atri.CM
chr3-131246323-131246997	7.01068e-13	2.62945	0.108	0.006	5.56466e-08	Ven/Atri.CM
chr18-68180340-68181129	7.1392e-13	2.18693	0.1	0.007	5.66667e-08	Ven/Atri.CM
chr12-103311881-103312233	7.31002e-13	2.76922	0.057	0.002	5.80225e-08	Ven/Atri.CM
chr5-51591427-51591902	7.43234e-13	2.48581	0.079	0.004	5.89934e-08	Ven/Atri.CM
chr5-150294993-150295505	7.47209e-13	1.83153	0.068	0.003	5.9309e-08	Ven/Atri.CM
chr5-51899322-51900034	7.49254e-13	2.09789	0.089	0.004	5.94713e-08	Ven/Atri.CM
chr2-104466999-104467552	7.57197e-13	2.19114	0.084	0.006	6.01017e-08	Ven/Atri.CM
chr4-130298947-130299702	7.84398e-13	2.61059	0.082	0.004	6.22608e-08	Ven/Atri.CM
chr3-97869593-97870111	7.86578e-13	3.25027	0.075	0.002	6.24339e-08	Ven/Atri.CM
chr14-47088995-47089430	7.92735e-13	3.12465	0.059	0.001	6.29226e-08	Ven/Atri.CM
chr9-48707191-48708151	7.94201e-13	1.51414	0.137	0.015	6.30389e-08	Ven/Atri.CM
chr6-36451426-36451808	8.37185e-13	2.92108	0.058	0.002	6.64507e-08	Ven/Atri.CM
chr3-67378045-67378558	8.76081e-13	2.80158	0.045	0.001	6.95381e-08	Ven/Atri.CM
chr12-16222927-16223395	8.90495e-13	2.69818	0.056	0.002	7.06821e-08	Ven/Atri.CM
chr13-73169947-73170733	9.30849e-13	3.08486	0.057	0.001	7.38852e-08	Ven/Atri.CM
chr10-53178781-53179405	9.7895e-13	3.11807	0.07	0.001	7.77032e-08	Ven/Atri.CM
chr8-91814115-91814664	9.96384e-13	3.412	0.043	0.001	7.9087e-08	Ven/Atri.CM
chr5-122520487-122521054	1.00716e-12	2.57415	0.062	0.003	7.99423e-08	Ven/Atri.CM
chr10-20185187-20185913	1.02948e-12	2.99647	0.065	0.002	8.17138e-08	Ven/Atri.CM
chr11-13032376-13032810	1.03743e-12	3.3392	0.053	0.001	8.23451e-08	Ven/Atri.CM
chr6-13052274-13053126	1.04244e-12	3.40435	0.052	0.001	8.27426e-08	Ven/Atri.CM
chr3-123092021-123092781	1.05529e-12	2.35584	0.07	0.004	8.37627e-08	Ven/Atri.CM
chr5-72445967-72446541	1.06287e-12	2.45674	0.092	0.005	8.43642e-08	Ven/Atri.CM
chr2-120054594-120055663	1.06996e-12	2.19627	0.078	0.004	8.49274e-08	Ven/Atri.CM
chr7-130568851-130569485	1.09547e-12	2.74625	0.059	0.002	8.6952e-08	Ven/Atri.CM
chr19-55114052-55114710	1.10869e-12	2.50663	0.055	0.002	8.80013e-08	Ven/Atri.CM
chr11-65209368-65209831	1.1374e-12	2.58346	0.058	0.002	9.02799e-08	Ven/Atri.CM
chr16-31740285-31741056	1.15443e-12	2.89727	0.072	0.003	9.16317e-08	Ven/Atri.CM
chr15-32356662-32357459	1.1556e-12	2.82173	0.064	0.002	9.17243e-08	Ven/Atri.CM
chr9-123845013-123845580	1.1726e-12	2.34198	0.097	0.005	9.30736e-08	Ven/Atri.CM
chr12-106008173-106008856	1.18329e-12	2.12931	0.077	0.004	9.39224e-08	Ven/Atri.CM
chr3-85589852-85590658	1.23315e-12	2.40709	0.064	0.003	9.78799e-08	Ven/Atri.CM
chr2-77113812-77114365	1.23926e-12	3.45409	0.072	0.001	9.83654e-08	Ven/Atri.CM
chr10-84772450-84773094	1.26184e-12	2.30533	0.073	0.004	1.00157e-07	Ven/Atri.CM
chr10-18447296-18447685	1.28102e-12	2.46931	0.059	0.003	1.0168e-07	Ven/Atri.CM
chr8-93217283-93218094	1.32645e-12	2.53617	0.073	0.004	1.05285e-07	Ven/Atri.CM
chr14-9000493-9001127	1.34031e-12	2.08229	0.057	0.002	1.06386e-07	Ven/Atri.CM
chr8-46414798-46415354	1.36054e-12	3.21809	0.058	0.002	1.07991e-07	Ven/Atri.CM
chr13-43203090-43203629	1.37336e-12	2.77701	0.067	0.003	1.09009e-07	Ven/Atri.CM
chr7-68550158-68550782	1.37493e-12	3.20555	0.055	0.002	1.09134e-07	Ven/Atri.CM
chr3-27725415-27726063	1.37673e-12	3.14907	0.054	0.002	1.09276e-07	Ven/Atri.CM
chr3-121508981-121509577	1.37929e-12	2.99365	0.067	0.002	1.0948e-07	Ven/Atri.CM
chr14-61258298-61258775	1.41255e-12	3.26715	0.061	0.002	1.12119e-07	Ven/Atri.CM
chr15-38710069-38711239	1.41423e-12	1.36043	0.131	0.014	1.12253e-07	Ven/Atri.CM
chr8-40464650-40465168	1.41444e-12	3.56064	0.053	0.001	1.1227e-07	Ven/Atri.CM
chr17-6216527-6216934	1.41735e-12	3.58005	0.062	0.002	1.12501e-07	Ven/Atri.CM
chr9-53601282-53601860	1.4331e-12	2.59607	0.047	0.001	1.13751e-07	Ven/Atri.CM
chr1-65846688-65847381	1.45366e-12	2.23529	0.058	0.003	1.15383e-07	Ven/Atri.CM
chr11-22194369-22195191	1.50211e-12	2.61449	0.055	0.002	1.19229e-07	Ven/Atri.CM
chr13-53003299-53003581	1.50802e-12	4.13455	0.036	0	1.19697e-07	Ven/Atri.CM
chr3-88701115-88701692	1.55675e-12	2.80133	0.083	0.004	1.23566e-07	Ven/Atri.CM
chr9-67759203-67759517	1.62307e-12	2.51756	0.04	0.002	1.2883e-07	Ven/Atri.CM
chr7-49145401-49146539	1.65636e-12	2.38244	0.082	0.005	1.31472e-07	Ven/Atri.CM
chr15-77013773-77014163	1.67207e-12	1.96212	0.067	0.005	1.32719e-07	Ven/Atri.CM
chr11-107225863-107226353	1.70708e-12	2.51799	0.067	0.002	1.35498e-07	Ven/Atri.CM
chr16-4521734-4522094	1.71305e-12	2.83935	0.047	0.001	1.35971e-07	Ven/Atri.CM
chr11-30720279-30721192	1.72465e-12	2.5056	0.078	0.003	1.36893e-07	Ven/Atri.CM
chr5-72425373-72425986	1.73706e-12	2.93532	0.063	0.002	1.37877e-07	Ven/Atri.CM
chr4-82333204-82333752	1.7839e-12	3.3323	0.057	0.001	1.41595e-07	Ven/Atri.CM
chr1-168476794-168477354	1.78916e-12	2.3248	0.059	0.002	1.42013e-07	Ven/Atri.CM
chr5-57945353-57945738	1.79993e-12	3.29824	0.056	0.001	1.42867e-07	Ven/Atri.CM
chr1-71230878-71231451	1.81436e-12	3.99343	0.042	0	1.44013e-07	Ven/Atri.CM
chr14-55361941-55362659	1.81762e-12	2.80657	0.046	0.001	1.44272e-07	Ven/Atri.CM
chr5-72435074-72435556	1.82393e-12	2.93528	0.058	0.001	1.44773e-07	Ven/Atri.CM
chr10-118799657-118800170	1.9067e-12	2.8836	0.088	0.003	1.51343e-07	Ven/Atri.CM
chr1-43196604-43197300	1.93179e-12	1.91505	0.09	0.006	1.53334e-07	Ven/Atri.CM
chr2-76982456-76982794	1.9358e-12	2.69772	0.066	0.002	1.53652e-07	Ven/Atri.CM
chr5-135359534-135360130	1.93821e-12	2.73671	0.057	0.002	1.53843e-07	Ven/Atri.CM
chr11-65243538-65244003	1.99645e-12	3.27509	0.063	0.001	1.58467e-07	Ven/Atri.CM
chr17-10079715-10080413	2.00071e-12	1.69114	0.12	0.011	1.58804e-07	Ven/Atri.CM
chr3-27239575-27239998	2.06396e-12	3.15678	0.068	0.002	1.63825e-07	Ven/Atri.CM
chr2-126086184-126086602	2.06512e-12	2.48266	0.068	0.002	1.63917e-07	Ven/Atri.CM
chr9-122195105-122195656	2.0693e-12	2.17356	0.075	0.005	1.64249e-07	Ven/Atri.CM
chr8-91987774-91988257	2.10047e-12	2.58577	0.055	0.002	1.66723e-07	Ven/Atri.CM
chr2-121549580-121550067	2.1302e-12	2.1895	0.074	0.004	1.69082e-07	Ven/Atri.CM
chr12-71938600-71938977	2.2035e-12	1.8737	0.065	0.004	1.74901e-07	Ven/Atri.CM
chr11-108965719-108966132	2.21872e-12	3.44072	0.057	0.001	1.76109e-07	Ven/Atri.CM
chr11-88654667-88655260	2.22455e-12	2.8968	0.076	0.003	1.76571e-07	Ven/Atri.CM
chr2-82217855-82218219	2.2314e-12	3.34993	0.051	0.001	1.77115e-07	Ven/Atri.CM
chr3-20130396-20130734	2.23564e-12	2.58751	0.041	0.002	1.77452e-07	Ven/Atri.CM
chr4-105095156-105095620	2.29366e-12	2.6325	0.058	0.002	1.82057e-07	Ven/Atri.CM
chr9-103398426-103399005	2.317e-12	3.54386	0.052	0.001	1.8391e-07	Ven/Atri.CM
chr3-142390301-142390695	2.31979e-12	1.95396	0.078	0.004	1.84131e-07	Ven/Atri.CM
chr12-104491934-104492354	2.38085e-12	2.53295	0.052	0.001	1.88977e-07	Ven/Atri.CM
chr9-67766298-67766800	2.49319e-12	3.25269	0.07	0.002	1.97895e-07	Ven/Atri.CM
chr4-123479966-123480398	2.54378e-12	3.69668	0.053	0.001	2.0191e-07	Ven/Atri.CM
chr4-45037891-45038467	2.56991e-12	2.49983	0.062	0.003	2.03984e-07	Ven/Atri.CM
chr2-53687063-53687702	2.61763e-12	3.32057	0.049	0.002	2.07772e-07	Ven/Atri.CM
chr11-88379395-88380176	2.62484e-12	2.36672	0.067	0.004	2.08344e-07	Ven/Atri.CM
chr5-24326678-24327345	2.64662e-12	3.02887	0.064	0.003	2.10072e-07	Ven/Atri.CM
chr13-114288337-114288806	2.68177e-12	3.702	0.043	0.001	2.12862e-07	Ven/Atri.CM
chr12-98602110-98602415	2.70781e-12	3.12727	0.044	0.001	2.14929e-07	Ven/Atri.CM
chr1-69659800-69660196	2.74809e-12	3.84513	0.035	0	2.18127e-07	Ven/Atri.CM
chr14-55313349-55314070	2.83531e-12	2.61012	0.056	0.001	2.2505e-07	Ven/Atri.CM
chr3-69446647-69447330	2.86398e-12	2.50455	0.046	0.002	2.27325e-07	Ven/Atri.CM
chr15-101397967-101398634	2.90292e-12	2.50065	0.049	0.002	2.30417e-07	Ven/Atri.CM
chr2-168584582-168585117	2.98676e-12	2.9409	0.052	0.002	2.37071e-07	Ven/Atri.CM
chr4-56930212-56930700	3.0435e-12	3.43956	0.044	0	2.41575e-07	Ven/Atri.CM
chr15-27840000-27841006	3.12842e-12	2.33078	0.064	0.003	2.48315e-07	Ven/Atri.CM
chr11-51885570-51886085	3.14965e-12	2.77475	0.06	0.002	2.50001e-07	Ven/Atri.CM
chr2-132689706-132690244	3.17919e-12	2.1684	0.111	0.007	2.52345e-07	Ven/Atri.CM
chr5-24053151-24054069	3.30074e-12	1.69667	0.094	0.008	2.61993e-07	Ven/Atri.CM
chr13-81067337-81067975	3.32235e-12	3.0214	0.051	0.002	2.63708e-07	Ven/Atri.CM
chr7-96142928-96143501	3.32957e-12	3.03876	0.079	0.002	2.64281e-07	Ven/Atri.CM
chr16-21369389-21370343	3.41334e-12	2.84879	0.076	0.002	2.7093e-07	Ven/Atri.CM
chr3-133738870-133739311	3.43671e-12	2.23905	0.058	0.003	2.72785e-07	Ven/Atri.CM
chr6-102374201-102374589	3.58941e-12	3.8995	0.03	0	2.84906e-07	Ven/Atri.CM
chr3-115619691-115620302	3.61316e-12	2.35179	0.081	0.003	2.86791e-07	Ven/Atri.CM
chr2-163360839-163361263	3.64388e-12	2.27699	0.07	0.002	2.89229e-07	Ven/Atri.CM
chr5-25761697-25762114	3.67319e-12	3.40076	0.041	0.001	2.91556e-07	Ven/Atri.CM
chr17-10479321-10479705	3.79849e-12	2.56947	0.052	0.002	3.01501e-07	Ven/Atri.CM
chr2-77795665-77796497	3.81271e-12	2.77637	0.052	0.002	3.0263e-07	Ven/Atri.CM
chr12-79055061-79055725	3.88552e-12	2.78834	0.066	0.003	3.08409e-07	Ven/Atri.CM
chr15-13284114-13284561	3.9878e-12	3.19822	0.038	0.001	3.16528e-07	Ven/Atri.CM
chr1-40650816-40651432	4.00893e-12	3.57724	0.052	0.001	3.18205e-07	Ven/Atri.CM
chr14-61530838-61531584	4.03124e-12	2.2522	0.087	0.005	3.19975e-07	Ven/Atri.CM
chr19-11977307-11977793	4.05852e-12	2.64833	0.059	0.002	3.22141e-07	Ven/Atri.CM
chr2-19601286-19602009	4.08947e-12	2.23909	0.079	0.003	3.24597e-07	Ven/Atri.CM
chr12-117200092-117200924	4.14229e-12	2.56825	0.065	0.003	3.2879e-07	Ven/Atri.CM
chr18-24809246-24809857	4.19918e-12	2.79441	0.073	0.002	3.33306e-07	Ven/Atri.CM
chr3-83953628-83954314	4.26825e-12	2.38029	0.062	0.002	3.38788e-07	Ven/Atri.CM
chr17-44026301-44026841	4.28159e-12	2.75818	0.074	0.003	3.39847e-07	Ven/Atri.CM
chr9-68935408-68935921	4.30819e-12	2.74937	0.034	0.001	3.41958e-07	Ven/Atri.CM
chr4-151666325-151666972	4.31153e-12	2.73487	0.061	0.002	3.42223e-07	Ven/Atri.CM
chr9-71589858-71590236	4.31266e-12	2.20942	0.063	0.002	3.42313e-07	Ven/Atri.CM
chr13-38148057-38148623	4.46473e-12	2.94664	0.063	0.003	3.54384e-07	Ven/Atri.CM
chr9-36898523-36898984	4.47491e-12	2.90863	0.079	0.003	3.55191e-07	Ven/Atri.CM
chr14-17674228-17675068	4.50153e-12	2.85386	0.058	0.002	3.57305e-07	Ven/Atri.CM
chr4-151604421-151605211	4.60775e-12	1.82525	0.092	0.009	3.65735e-07	Ven/Atri.CM
chr6-24569664-24570074	4.62549e-12	2.8074	0.063	0.003	3.67144e-07	Ven/Atri.CM
chr6-86905368-86905963	4.67703e-12	2.52993	0.072	0.003	3.71235e-07	Ven/Atri.CM
chr5-122070802-122071350	4.6875e-12	3.31921	0.063	0.002	3.72066e-07	Ven/Atri.CM
chr13-43009565-43010490	4.96063e-12	1.81227	0.085	0.005	3.93745e-07	Ven/Atri.CM
chr8-22136012-22136874	5.23072e-12	2.49919	0.075	0.003	4.15183e-07	Ven/Atri.CM
chr15-103355302-103355785	5.39488e-12	2.36227	0.081	0.002	4.28213e-07	Ven/Atri.CM
chr8-61913822-61914310	5.4002e-12	2.96539	0.059	0.002	4.28635e-07	Ven/Atri.CM
chr10-53324550-53325152	5.40492e-12	1.44397	0.157	0.02	4.2901e-07	Ven/Atri.CM
chr12-73722010-73722509	5.60648e-12	2.6754	0.06	0.002	4.45009e-07	Ven/Atri.CM
chr9-67581614-67582261	5.71399e-12	2.22309	0.063	0.004	4.53542e-07	Ven/Atri.CM
chr11-60984884-60985488	5.71924e-12	3.38111	0.054	0.001	4.53959e-07	Ven/Atri.CM
chr4-95283416-95284094	5.72358e-12	2.48117	0.056	0.003	4.54304e-07	Ven/Atri.CM
chr13-102349272-102349854	6.06188e-12	3.00712	0.05	0.001	4.81156e-07	Ven/Atri.CM
chr1-189185044-189185557	6.44715e-12	3.57898	0.041	0	5.11736e-07	Ven/Atri.CM
chr6-36507886-36508346	6.52604e-12	2.48558	0.059	0.002	5.17998e-07	Ven/Atri.CM
chr1-72326406-72326902	6.62159e-12	2.53877	0.042	0.002	5.25582e-07	Ven/Atri.CM
chr18-83484416-83484929	6.64609e-12	2.99519	0.044	0.001	5.27527e-07	Ven/Atri.CM
chr1-77048647-77049602	6.64666e-12	2.21777	0.084	0.004	5.27572e-07	Ven/Atri.CM
chr16-63689213-63689684	6.69882e-12	3.50083	0.049	0.001	5.31712e-07	Ven/Atri.CM
chr19-40368522-40368936	6.76998e-12	2.67516	0.069	0.004	5.3736e-07	Ven/Atri.CM
chr14-8038878-8039438	7.13392e-12	2.08131	0.073	0.005	5.66248e-07	Ven/Atri.CM
chr2-76981726-76982093	7.36767e-12	2.54119	0.086	0.004	5.84801e-07	Ven/Atri.CM
chr19-32181033-32182007	7.43054e-12	1.16958	0.144	0.019	5.89791e-07	Ven/Atri.CM
chr1-154033834-154034465	7.53503e-12	1.99366	0.075	0.005	5.98086e-07	Ven/Atri.CM
chr8-107385878-107387007	7.70044e-12	1.7849	0.107	0.009	6.11215e-07	Ven/Atri.CM
chr2-155293266-155293806	7.8728e-12	2.97507	0.045	0.001	6.24896e-07	Ven/Atri.CM
chr2-166403086-166403694	7.87484e-12	2.31747	0.068	0.004	6.25057e-07	Ven/Atri.CM
chr14-55575226-55575626	7.95676e-12	2.93091	0.054	0.002	6.31559e-07	Ven/Atri.CM
chr15-27571166-27571633	8.14482e-12	2.85445	0.067	0.002	6.46487e-07	Ven/Atri.CM
chr4-144951860-144952137	8.25271e-12	2.83146	0.049	0.002	6.55051e-07	Ven/Atri.CM
chr4-105071024-105072251	8.40387e-12	2.29029	0.058	0.004	6.67049e-07	Ven/Atri.CM
chr2-114054085-114054387	8.41541e-12	3.00402	0.061	0.002	6.67965e-07	Ven/Atri.CM
chr1-125577991-125578388	8.79178e-12	2.47377	0.058	0.002	6.97839e-07	Ven/Atri.CM
chr4-106262697-106263075	8.9405e-12	2.94364	0.04	0.001	7.09643e-07	Ven/Atri.CM
chr7-112561254-112562188	8.9542e-12	2.1182	0.085	0.005	7.1073e-07	Ven/Atri.CM
chr13-46226989-46227318	9.12459e-12	2.80091	0.053	0.002	7.24255e-07	Ven/Atri.CM
chr7-57700208-57700744	9.58315e-12	2.66266	0.063	0.002	7.60653e-07	Ven/Atri.CM
chr11-65080029-65080654	9.86308e-12	3.07552	0.05	0.001	7.82872e-07	Ven/Atri.CM
chr19-53792971-53793548	9.89019e-12	1.90557	0.068	0.003	7.85024e-07	Ven/Atri.CM
chr17-14517066-14517907	9.89938e-12	2.59782	0.073	0.003	7.85753e-07	Ven/Atri.CM
chr5-144289626-144290294	9.95723e-12	2.24252	0.078	0.005	7.90345e-07	Ven/Atri.CM
chr2-67445760-67446117	9.98434e-12	3.243	0.049	0.001	7.92497e-07	Ven/Atri.CM
chr19-40496623-40497264	1.01382e-11	1.97453	0.083	0.005	8.04709e-07	Ven/Atri.CM
chr9-85380638-85381163	1.03067e-11	2.01857	0.063	0.002	8.18084e-07	Ven/Atri.CM
chr17-44151920-44152312	1.04779e-11	3.06389	0.039	0.001	8.31673e-07	Ven/Atri.CM
chr8-94189205-94189929	1.07897e-11	2.00842	0.053	0.003	8.56419e-07	Ven/Atri.CM
chr13-93992419-93993290	1.09055e-11	2.41478	0.069	0.004	8.65614e-07	Ven/Atri.CM
chr14-68995415-68995950	1.11455e-11	2.55178	0.043	0.001	8.84663e-07	Ven/Atri.CM
chr3-34007965-34008515	1.12916e-11	3.1461	0.053	0.002	8.96258e-07	Ven/Atri.CM
chr15-58203896-58204533	1.13836e-11	2.27183	0.096	0.006	9.03559e-07	Ven/Atri.CM
chr5-51517703-51518202	1.1404e-11	3.15172	0.055	0.002	9.05182e-07	Ven/Atri.CM
chr4-135838820-135839933	1.16404e-11	1.57964	0.083	0.005	9.23946e-07	Ven/Atri.CM
chr18-20594050-20594756	1.17654e-11	2.25398	0.07	0.003	9.33865e-07	Ven/Atri.CM
chr3-21406985-21407519	1.17724e-11	2.25538	0.091	0.007	9.34426e-07	Ven/Atri.CM
chr16-34078585-34079082	1.18529e-11	2.42763	0.052	0.002	9.40814e-07	Ven/Atri.CM
chr1-181226596-181227191	1.19746e-11	2.28696	0.057	0.004	9.50468e-07	Ven/Atri.CM
chr8-83963963-83964397	1.19998e-11	3.12771	0.061	0.001	9.52473e-07	Ven/Atri.CM
chr11-31838463-31839388	1.20588e-11	2.16384	0.059	0.003	9.57155e-07	Ven/Atri.CM
chr6-127529355-127529785	1.20664e-11	2.40871	0.064	0.003	9.57761e-07	Ven/Atri.CM
chr1-37077218-37078455	1.23355e-11	2.53537	0.089	0.005	9.79116e-07	Ven/Atri.CM
chr1-77062294-77063009	1.23499e-11	2.83482	0.056	0.002	9.80265e-07	Ven/Atri.CM
chr15-86109221-86110049	1.28308e-11	2.3179	0.075	0.005	1.01843e-06	Ven/Atri.CM
chr11-115691038-115691394	1.28753e-11	1.95837	0.051	0.003	1.02197e-06	Ven/Atri.CM
chr2-154374028-154375169	1.32453e-11	2.18927	0.11	0.008	1.05133e-06	Ven/Atri.CM
chr5-30171929-30172406	1.32544e-11	1.92065	0.064	0.002	1.05206e-06	Ven/Atri.CM
chr17-80932810-80933857	1.33117e-11	1.47632	0.095	0.007	1.0566e-06	Ven/Atri.CM
chr11-43826717-43827080	1.33155e-11	3.80636	0.036	0.001	1.05691e-06	Ven/Atri.CM
chr16-22542679-22543280	1.33374e-11	2.3519	0.073	0.004	1.05865e-06	Ven/Atri.CM
chr5-4006580-4006930	1.35499e-11	2.47017	0.037	0.001	1.07551e-06	Ven/Atri.CM
chr2-14929802-14930269	1.38078e-11	2.75547	0.062	0.002	1.09598e-06	Ven/Atri.CM
chr5-66841857-66842281	1.38274e-11	3.18577	0.057	0.001	1.09754e-06	Ven/Atri.CM
chr1-71312040-71312494	1.44128e-11	2.87509	0.052	0.001	1.14401e-06	Ven/Atri.CM
chr3-142421337-142421799	1.4473e-11	3.22381	0.046	0.002	1.14878e-06	Ven/Atri.CM
chr1-184170846-184171288	1.48908e-11	3.20228	0.053	0.002	1.18194e-06	Ven/Atri.CM
chr7-73743103-73743472	1.50039e-11	3.30102	0.054	0.002	1.19092e-06	Ven/Atri.CM
chr16-56646496-56647139	1.50085e-11	2.90759	0.058	0.002	1.19129e-06	Ven/Atri.CM
chr17-65548449-65549448	1.51079e-11	2.80757	0.086	0.003	1.19917e-06	Ven/Atri.CM
chr17-43854811-43855497	1.54692e-11	2.35273	0.101	0.007	1.22785e-06	Ven/Atri.CM
chr2-156585118-156585476	1.54922e-11	3.4992	0.051	0.001	1.22968e-06	Ven/Atri.CM
chr14-63066570-63067393	1.56495e-11	1.55088	0.135	0.014	1.24217e-06	Ven/Atri.CM
chr2-114052697-114052910	1.56627e-11	2.59984	0.065	0.002	1.24321e-06	Ven/Atri.CM
chr7-48840488-48840816	1.56911e-11	2.74219	0.047	0.001	1.24547e-06	Ven/Atri.CM
chr11-41903432-41904008	1.57673e-11	3.8502	0.038	0	1.25151e-06	Ven/Atri.CM
chr19-40437623-40438021	1.58205e-11	1.32557	0.07	0.007	1.25573e-06	Ven/Atri.CM
chr14-24575012-24575560	1.64452e-11	1.94576	0.06	0.003	1.30532e-06	Ven/Atri.CM
chr15-58192361-58192906	1.6671e-11	1.98559	0.051	0.004	1.32324e-06	Ven/Atri.CM
chr6-88941658-88942064	1.6752e-11	2.79247	0.073	0.003	1.32967e-06	Ven/Atri.CM
chr5-67010895-67011533	1.71266e-11	2.16065	0.077	0.004	1.35941e-06	Ven/Atri.CM
chr5-9743901-9744474	1.72309e-11	3.10345	0.053	0.001	1.36769e-06	Ven/Atri.CM
chr17-4611906-4613068	1.72869e-11	2.3009	0.081	0.005	1.37213e-06	Ven/Atri.CM
chr6-54460888-54461683	1.73373e-11	2.3125	0.077	0.004	1.37613e-06	Ven/Atri.CM
chr2-109735365-109735850	1.73562e-11	2.53126	0.043	0.001	1.37763e-06	Ven/Atri.CM
chr14-66111105-66111778	1.74841e-11	2.45371	0.05	0.003	1.38779e-06	Ven/Atri.CM
chr1-134913500-134913840	1.76019e-11	2.61822	0.059	0.002	1.39714e-06	Ven/Atri.CM
chr9-13702997-13703499	1.81885e-11	2.35031	0.061	0.003	1.4437e-06	Ven/Atri.CM
chr14-17747878-17748156	1.84094e-11	3.40028	0.04	0.001	1.46122e-06	Ven/Atri.CM
chr1-181975431-181975952	1.91819e-11	2.57752	0.053	0.002	1.52254e-06	Ven/Atri.CM
chr3-83970422-83970944	1.92929e-11	3.04811	0.05	0.001	1.53136e-06	Ven/Atri.CM
chr4-53718409-53718686	1.94047e-11	3.05097	0.04	0.001	1.54023e-06	Ven/Atri.CM
chr14-23237095-23237756	2.00646e-11	3.05636	0.046	0.002	1.59261e-06	Ven/Atri.CM
chr5-58082972-58083377	2.01611e-11	2.76327	0.048	0.002	1.60027e-06	Ven/Atri.CM
chr10-117045176-117045489	2.01907e-11	3.44939	0.051	0.001	1.60262e-06	Ven/Atri.CM
chr1-92030468-92030855	2.03947e-11	2.45398	0.045	0.002	1.61881e-06	Ven/Atri.CM
chr10-36627809-36628325	2.04309e-11	2.78203	0.042	0.001	1.62168e-06	Ven/Atri.CM
chr1-43122454-43122806	2.05293e-11	2.75355	0.047	0.001	1.62949e-06	Ven/Atri.CM
chr14-63318215-63318560	2.09134e-11	2.8592	0.05	0.002	1.65998e-06	Ven/Atri.CM
chr13-41643680-41644073	2.10464e-11	2.1808	0.08	0.005	1.67054e-06	Ven/Atri.CM
chr11-46276133-46276616	2.11493e-11	3.37573	0.049	0.001	1.67871e-06	Ven/Atri.CM
chr2-178840691-178841390	2.14565e-11	2.63114	0.08	0.004	1.70309e-06	Ven/Atri.CM
chr10-17569982-17570861	2.16743e-11	2.49755	0.056	0.002	1.72038e-06	Ven/Atri.CM
chr7-46125253-46125652	2.1866e-11	2.79803	0.047	0.001	1.73559e-06	Ven/Atri.CM
chr6-72570559-72571056	2.199e-11	2.11847	0.075	0.005	1.74544e-06	Ven/Atri.CM
chr5-139520230-139520811	2.20933e-11	3.19339	0.048	0.001	1.75363e-06	Ven/Atri.CM
chr1-143524414-143524835	2.27598e-11	3.39795	0.038	0	1.80654e-06	Ven/Atri.CM
chr17-48432249-48432797	2.31311e-11	1.98859	0.062	0.003	1.83601e-06	Ven/Atri.CM
chr16-91416798-91417409	2.34398e-11	2.49156	0.079	0.003	1.86051e-06	Ven/Atri.CM
chr8-46226402-46226993	2.37282e-11	3.13123	0.061	0.002	1.8834e-06	Ven/Atri.CM
chr4-63605318-63605934	2.39187e-11	3.15456	0.057	0.001	1.89853e-06	Ven/Atri.CM
chr1-179012204-179012695	2.44709e-11	2.55414	0.075	0.004	1.94235e-06	Ven/Atri.CM
chr1-167523693-167524349	2.4684e-11	3.15244	0.055	0.001	1.95927e-06	Ven/Atri.CM
chr2-76980082-76980554	2.48033e-11	1.61071	0.075	0.005	1.96874e-06	Ven/Atri.CM
chr1-71307349-71307947	2.49812e-11	2.48599	0.063	0.002	1.98285e-06	Ven/Atri.CM
chr7-128003606-128004036	2.5038e-11	2.43149	0.055	0.002	1.98736e-06	Ven/Atri.CM
chr6-35288073-35288728	2.52881e-11	2.20412	0.062	0.004	2.00722e-06	Ven/Atri.CM
chr4-147985257-147986001	2.59154e-11	2.68004	0.065	0.003	2.05701e-06	Ven/Atri.CM
chr1-193336151-193336717	2.61204e-11	2.79749	0.061	0.003	2.07328e-06	Ven/Atri.CM
chr15-58585166-58585754	2.63423e-11	2.71965	0.061	0.002	2.0909e-06	Ven/Atri.CM
chr18-39230148-39230921	2.63536e-11	2.14098	0.081	0.004	2.09179e-06	Ven/Atri.CM
chr3-105116340-105116932	2.65135e-11	3.37883	0.046	0.001	2.10448e-06	Ven/Atri.CM
chr9-97188274-97189291	2.66327e-11	2.04662	0.077	0.006	2.11395e-06	Ven/Atri.CM
chr5-66422008-66422328	2.66662e-11	3.35839	0.053	0.002	2.1166e-06	Ven/Atri.CM
chr12-86999177-86999786	2.67163e-11	1.82988	0.089	0.006	2.12058e-06	Ven/Atri.CM
chr11-17663725-17664225	2.69502e-11	2.29413	0.064	0.004	2.13915e-06	Ven/Atri.CM
chr12-87031081-87031788	2.70137e-11	2.26224	0.059	0.003	2.14419e-06	Ven/Atri.CM
chr5-124498126-124498765	2.70567e-11	1.54548	0.099	0.008	2.1476e-06	Ven/Atri.CM
chr12-73779406-73780175	2.73329e-11	2.04892	0.087	0.006	2.16952e-06	Ven/Atri.CM
chr10-111547859-111548402	2.74104e-11	3.06863	0.068	0.003	2.17567e-06	Ven/Atri.CM
chr15-62513340-62513874	2.75425e-11	3.202	0.053	0.001	2.18616e-06	Ven/Atri.CM
chr11-82910694-82911426	2.76058e-11	2.53064	0.069	0.003	2.19118e-06	Ven/Atri.CM
chr5-3465817-3466916	2.7706e-11	2.37577	0.085	0.005	2.19914e-06	Ven/Atri.CM
chr16-24561349-24561942	2.78012e-11	3.67483	0.039	0.001	2.20669e-06	Ven/Atri.CM
chr19-53801659-53802305	2.78183e-11	1.68406	0.081	0.005	2.20805e-06	Ven/Atri.CM
chr3-116562486-116563139	2.8072e-11	2.86978	0.071	0.002	2.22819e-06	Ven/Atri.CM
chr3-138550332-138551277	2.88405e-11	2.41114	0.062	0.002	2.28918e-06	Ven/Atri.CM
chr5-52509230-52510054	2.94714e-11	2.08725	0.078	0.004	2.33926e-06	Ven/Atri.CM
chr1-92723904-92724539	2.95532e-11	2.55658	0.08	0.004	2.34576e-06	Ven/Atri.CM
chr1-180209904-180210515	2.97054e-11	2.55822	0.072	0.004	2.35783e-06	Ven/Atri.CM
chr5-122092776-122093182	2.98821e-11	2.49534	0.047	0.002	2.37187e-06	Ven/Atri.CM
chr1-82242878-82243579	3.05414e-11	3.20374	0.058	0.001	2.42419e-06	Ven/Atri.CM
chr9-29288026-29288909	3.10917e-11	2.89865	0.06	0.002	2.46787e-06	Ven/Atri.CM
chr9-102518397-102518813	3.12273e-11	2.9312	0.034	0.001	2.47864e-06	Ven/Atri.CM
chr2-114427430-114427773	3.1419e-11	2.95574	0.042	0.001	2.49385e-06	Ven/Atri.CM
chr9-6643179-6643879	3.1605e-11	3.16811	0.04	0.001	2.50862e-06	Ven/Atri.CM
chr9-51824662-51825249	3.39581e-11	3.07639	0.042	0.001	2.69539e-06	Ven/Atri.CM
chr9-103430493-103431315	3.42737e-11	3.05562	0.052	0.001	2.72044e-06	Ven/Atri.CM
chr1-152223262-152224012	3.4341e-11	2.0945	0.061	0.004	2.72578e-06	Ven/Atri.CM
chr19-32974511-32975095	3.439e-11	3.08864	0.055	0.002	2.72967e-06	Ven/Atri.CM
chr8-27264250-27264599	3.65723e-11	2.23758	0.064	0.003	2.90289e-06	Ven/Atri.CM
chr8-40004927-40005760	3.66726e-11	2.80431	0.061	0.003	2.91085e-06	Ven/Atri.CM
chr11-69266311-69266693	3.71517e-11	2.14075	0.055	0.003	2.94888e-06	Ven/Atri.CM
chr1-107916848-107917400	3.73372e-11	2.57641	0.07	0.003	2.96361e-06	Ven/Atri.CM
chr17-29251785-29252217	3.73396e-11	2.79573	0.044	0.001	2.96379e-06	Ven/Atri.CM
chr4-149784309-149784818	3.73733e-11	1.90061	0.073	0.005	2.96647e-06	Ven/Atri.CM
chr1-64134374-64134852	3.73821e-11	2.84222	0.054	0.002	2.96717e-06	Ven/Atri.CM
chr14-61447627-61448238	3.77325e-11	2.88749	0.047	0.002	2.99498e-06	Ven/Atri.CM
chr16-5430977-5431524	3.80434e-11	2.74715	0.086	0.003	3.01966e-06	Ven/Atri.CM
chr12-76926008-76926861	3.89301e-11	1.83779	0.062	0.005	3.09004e-06	Ven/Atri.CM
chr1-119321626-119322236	3.92486e-11	2.25566	0.078	0.004	3.11532e-06	Ven/Atri.CM
chr17-10473888-10474548	3.97963e-11	2.58936	0.077	0.004	3.15879e-06	Ven/Atri.CM
chr4-148666784-148667318	4.0283e-11	2.69179	0.063	0.002	3.19742e-06	Ven/Atri.CM
chr12-54874651-54875128	4.12601e-11	2.47733	0.055	0.003	3.27498e-06	Ven/Atri.CM
chr6-20757062-20757598	4.1305e-11	3.80916	0.03	0	3.27855e-06	Ven/Atri.CM
chr3-116928766-116929357	4.13363e-11	2.79755	0.047	0.003	3.28102e-06	Ven/Atri.CM
chr16-39693075-39693451	4.1393e-11	3.21672	0.028	0	3.28553e-06	Ven/Atri.CM
chr2-158917103-158917737	4.14173e-11	2.94267	0.051	0.001	3.28746e-06	Ven/Atri.CM
chr7-111147449-111147905	4.15098e-11	1.90761	0.07	0.004	3.2948e-06	Ven/Atri.CM
chr10-20064512-20065056	4.19077e-11	2.86313	0.048	0.002	3.32638e-06	Ven/Atri.CM
chr2-97232873-97233327	4.21723e-11	2.11543	0.056	0.002	3.34739e-06	Ven/Atri.CM
chr1-167466708-167467358	4.30447e-11	2.59021	0.08	0.003	3.41663e-06	Ven/Atri.CM
chr16-77003673-77004230	4.33666e-11	3.30711	0.04	0.001	3.44218e-06	Ven/Atri.CM
chr12-31703533-31704284	4.34523e-11	2.04127	0.067	0.003	3.44898e-06	Ven/Atri.CM
chr7-144545176-144545691	4.35018e-11	2.56562	0.067	0.003	3.45291e-06	Ven/Atri.CM
chr13-73798904-73799472	4.37035e-11	2.24958	0.053	0.002	3.46892e-06	Ven/Atri.CM
chr17-70997851-70998206	4.40652e-11	2.59434	0.076	0.003	3.49763e-06	Ven/Atri.CM
chr18-88924194-88924817	4.46554e-11	1.6366	0.088	0.006	3.54448e-06	Ven/Atri.CM
chr15-25929475-25930277	4.58627e-11	1.79927	0.085	0.006	3.64031e-06	Ven/Atri.CM
chr15-53467095-53467773	4.62426e-11	2.23995	0.058	0.003	3.67046e-06	Ven/Atri.CM
chr4-133980458-133980885	4.68871e-11	2.69202	0.059	0.002	3.72162e-06	Ven/Atri.CM
chr12-73403333-73403636	4.74786e-11	3.17989	0.052	0.001	3.76857e-06	Ven/Atri.CM
chr4-120612650-120612956	4.74923e-11	3.24181	0.041	0.001	3.76965e-06	Ven/Atri.CM
chr1-80209661-80210231	4.76782e-11	3.18256	0.043	0.001	3.78441e-06	Ven/Atri.CM
chr2-19024749-19025156	4.85229e-11	3.23337	0.032	0	3.85146e-06	Ven/Atri.CM
chr13-12337733-12338194	4.96739e-11	2.52466	0.075	0.003	3.94282e-06	Ven/Atri.CM
chr5-51949157-51949681	4.97363e-11	3.43688	0.055	0.001	3.94777e-06	Ven/Atri.CM
chr10-58610615-58611364	4.9756e-11	2.32112	0.04	0.002	3.94933e-06	Ven/Atri.CM
chr16-12697022-12697904	5.023e-11	2.24276	0.049	0.002	3.98696e-06	Ven/Atri.CM
chr1-152538849-152539218	5.07767e-11	2.49029	0.06	0.002	4.03035e-06	Ven/Atri.CM
chr11-84759342-84759978	5.08327e-11	2.46022	0.049	0.002	4.0348e-06	Ven/Atri.CM
chr13-32794595-32795027	5.12383e-11	2.87267	0.061	0.002	4.06699e-06	Ven/Atri.CM
chr1-171183530-171184115	5.13217e-11	2.80079	0.071	0.003	4.07361e-06	Ven/Atri.CM
chr19-44868672-44869099	5.41462e-11	3.62341	0.039	0	4.2978e-06	Ven/Atri.CM
chr6-139946896-139947423	5.50271e-11	2.27508	0.05	0.003	4.36772e-06	Ven/Atri.CM
chr12-54502372-54503104	5.51452e-11	2.28851	0.059	0.003	4.37709e-06	Ven/Atri.CM
chr15-13560958-13561276	5.5164e-11	4.68392	0.018	0	4.37859e-06	Ven/Atri.CM
chr6-139953263-139953934	5.52249e-11	3.33182	0.051	0.001	4.38342e-06	Ven/Atri.CM
chr5-67697997-67698661	5.54827e-11	2.2977	0.077	0.003	4.40388e-06	Ven/Atri.CM
chr16-16215695-16216044	5.5787e-11	3.43537	0.029	0.001	4.42804e-06	Ven/Atri.CM
chr11-90101181-90101800	5.58384e-11	2.32486	0.074	0.005	4.43211e-06	Ven/Atri.CM
chr11-77423256-77423903	5.82289e-11	2.24961	0.084	0.006	4.62186e-06	Ven/Atri.CM
chr10-20409030-20409616	5.89733e-11	2.05351	0.116	0.01	4.68094e-06	Ven/Atri.CM
chr2-77825839-77826724	6.03883e-11	2.48615	0.077	0.004	4.79326e-06	Ven/Atri.CM
chr5-66979453-66980019	6.08762e-11	2.51685	0.074	0.004	4.83198e-06	Ven/Atri.CM
chr3-149353804-149354350	6.18496e-11	2.05957	0.063	0.003	4.90925e-06	Ven/Atri.CM
chr4-114500925-114501647	6.25065e-11	2.85487	0.072	0.003	4.96139e-06	Ven/Atri.CM
chr1-125481763-125482285	6.29273e-11	3.39764	0.032	0	4.99479e-06	Ven/Atri.CM
chr17-25264425-25264785	6.38113e-11	2.98906	0.041	0.001	5.06496e-06	Ven/Atri.CM
chr13-43262512-43262823	6.43948e-11	3.5793	0.032	0.001	5.11128e-06	Ven/Atri.CM
chr9-78139031-78139857	6.7413e-11	1.70554	0.095	0.007	5.35084e-06	Ven/Atri.CM
chr17-73203612-73204248	6.74323e-11	2.63154	0.042	0.002	5.35237e-06	Ven/Atri.CM
chr9-30444894-30445638	6.7976e-11	2.03499	0.09	0.005	5.39553e-06	Ven/Atri.CM
chr10-57046610-57047251	6.80702e-11	3.294	0.044	0.001	5.403e-06	Ven/Atri.CM
chr4-148056533-148057290	6.96155e-11	2.23025	0.076	0.005	5.52566e-06	Ven/Atri.CM
chr3-99823305-99823632	7.09895e-11	3.11148	0.039	0.001	5.63472e-06	Ven/Atri.CM
chr1-105946360-105946992	7.15892e-11	3.00201	0.051	0.002	5.68232e-06	Ven/Atri.CM
chr4-118147504-118148188	7.20348e-11	2.0981	0.061	0.003	5.71769e-06	Ven/Atri.CM
chr4-82065441-82066367	7.25379e-11	2.3027	0.058	0.004	5.75762e-06	Ven/Atri.CM
chr3-70847328-70847701	7.35998e-11	3.31506	0.03	0	5.84191e-06	Ven/Atri.CM
chr5-80706516-80707078	7.39907e-11	3.34006	0.05	0.001	5.87294e-06	Ven/Atri.CM
chr12-104041293-104042071	7.43307e-11	2.41408	0.084	0.005	5.89992e-06	Ven/Atri.CM
chr2-119355592-119356086	7.56651e-11	2.08328	0.059	0.003	6.00584e-06	Ven/Atri.CM
chr13-12339472-12339883	7.59417e-11	2.4041	0.043	0.002	6.02779e-06	Ven/Atri.CM
chr13-11927215-11927579	7.65618e-11	3.02961	0.064	0.002	6.07701e-06	Ven/Atri.CM
chr13-59393332-59393865	7.9184e-11	2.54449	0.053	0.003	6.28515e-06	Ven/Atri.CM
chr1-134891937-134892282	7.9592e-11	2.70416	0.04	0.001	6.31754e-06	Ven/Atri.CM
chr9-101677551-101678023	8.13059e-11	3.40589	0.046	0.001	6.45358e-06	Ven/Atri.CM
chr17-65947287-65947617	8.18872e-11	2.35388	0.058	0.003	6.49972e-06	Ven/Atri.CM
chr16-36990033-36990583	8.24744e-11	2.66182	0.065	0.002	6.54632e-06	Ven/Atri.CM
chr5-91640851-91641517	8.32929e-11	1.8331	0.051	0.003	6.61129e-06	Ven/Atri.CM
chr12-118621229-118621615	8.573e-11	3.81542	0.031	0	6.80474e-06	Ven/Atri.CM
chr5-131231010-131231434	8.61521e-11	2.87825	0.06	0.001	6.83824e-06	Ven/Atri.CM
chr16-36555441-36556119	8.65081e-11	3.32824	0.051	0.002	6.8665e-06	Ven/Atri.CM
chr14-120845961-120846858	8.80653e-11	2.04068	0.079	0.006	6.99009e-06	Ven/Atri.CM
chr5-100909639-100910050	9.36912e-11	2.92327	0.051	0.002	7.43665e-06	Ven/Atri.CM
chr13-44030545-44030941	9.38686e-11	3.14495	0.044	0.001	7.45072e-06	Ven/Atri.CM
chr10-93672584-93673145	9.419e-11	3.15326	0.056	0.002	7.47624e-06	Ven/Atri.CM
chr19-10416924-10417809	9.49439e-11	2.21464	0.076	0.005	7.53607e-06	Ven/Atri.CM
chr13-45990386-45990842	9.52923e-11	3.40592	0.041	0.001	7.56373e-06	Ven/Atri.CM
chr1-80483406-80483812	9.62288e-11	3.37772	0.033	0	7.63807e-06	Ven/Atri.CM
chr19-45854551-45854941	9.63019e-11	3.33348	0.064	0.002	7.64387e-06	Ven/Atri.CM
chr3-85887011-85887821	9.71184e-11	1.50866	0.113	0.013	7.70867e-06	Ven/Atri.CM
chrX-159942580-159943168	9.71679e-11	2.83407	0.055	0.002	7.71261e-06	Ven/Atri.CM
chr16-35907239-35908142	9.80482e-11	1.91467	0.072	0.004	7.78247e-06	Ven/Atri.CM
chr4-40983409-40984013	9.84447e-11	2.90579	0.046	0.001	7.81395e-06	Ven/Atri.CM
chr5-72882133-72882712	9.86003e-11	2.27062	0.08	0.004	7.8263e-06	Ven/Atri.CM
chr10-18886572-18887291	1.00883e-10	2.20219	0.07	0.003	8.00746e-06	Ven/Atri.CM
chr1-154461491-154461923	1.02568e-10	3.23103	0.046	0.001	8.14122e-06	Ven/Atri.CM
chr9-110952447-110952739	1.03536e-10	2.80837	0.054	0.002	8.21809e-06	Ven/Atri.CM
chr18-40351921-40352496	1.04302e-10	2.2135	0.054	0.002	8.27883e-06	Ven/Atri.CM
chr8-107118823-107119265	1.04554e-10	3.33057	0.042	0.001	8.29889e-06	Ven/Atri.CM
chr14-26441178-26441773	1.04691e-10	2.06954	0.091	0.006	8.30972e-06	Ven/Atri.CM
chr1-34021208-34021968	1.04939e-10	2.42224	0.068	0.004	8.32944e-06	Ven/Atri.CM
chr3-19566777-19567305	1.05621e-10	2.40599	0.06	0.003	8.38357e-06	Ven/Atri.CM
chr5-17880821-17881115	1.05681e-10	2.16751	0.056	0.003	8.38833e-06	Ven/Atri.CM
chr4-132129147-132129668	1.08185e-10	3.3514	0.043	0.001	8.58706e-06	Ven/Atri.CM
chr10-53175912-53176389	1.0853e-10	2.14059	0.062	0.002	8.61442e-06	Ven/Atri.CM
chr1-184172953-184173636	1.08552e-10	2.41087	0.055	0.002	8.61619e-06	Ven/Atri.CM
chr5-122094525-122094825	1.0891e-10	2.97752	0.049	0.001	8.64466e-06	Ven/Atri.CM
chr3-85212469-85213233	1.09894e-10	2.7549	0.052	0.002	8.72271e-06	Ven/Atri.CM
chr8-13252775-13253154	1.10049e-10	2.96779	0.07	0.003	8.73502e-06	Ven/Atri.CM
chr19-37074300-37074585	1.10878e-10	3.1707	0.047	0.002	8.80081e-06	Ven/Atri.CM
chr12-76104629-76105305	1.12398e-10	2.6774	0.067	0.003	8.92147e-06	Ven/Atri.CM
chr14-122902800-122903261	1.12685e-10	2.19105	0.072	0.005	8.94424e-06	Ven/Atri.CM
chr10-43454626-43455041	1.13663e-10	3.74891	0.041	0	9.02186e-06	Ven/Atri.CM
chr6-77475275-77475786	1.13993e-10	3.00755	0.058	0.002	9.04804e-06	Ven/Atri.CM
chr10-123594911-123595421	1.14541e-10	2.59069	0.051	0.002	9.09161e-06	Ven/Atri.CM
chr13-101916017-101916658	1.15543e-10	2.48824	0.056	0.003	9.17113e-06	Ven/Atri.CM
chr15-12758420-12758940	1.17215e-10	1.67278	0.066	0.004	9.30382e-06	Ven/Atri.CM
chr19-27176548-27176922	1.17557e-10	2.60241	0.05	0.002	9.33099e-06	Ven/Atri.CM
chr11-66487448-66488114	1.19392e-10	2.7548	0.067	0.003	9.47659e-06	Ven/Atri.CM
chr14-47011100-47012128	1.22169e-10	2.29	0.091	0.007	9.69705e-06	Ven/Atri.CM
chr6-6467185-6467764	1.23445e-10	2.53617	0.047	0.002	9.79834e-06	Ven/Atri.CM
chr15-79111790-79112164	1.23511e-10	2.39173	0.057	0.004	9.80358e-06	Ven/Atri.CM
chr13-21852225-21852584	1.25105e-10	1.54493	0.051	0.005	9.93012e-06	Ven/Atri.CM
chr8-113383946-113384358	1.26908e-10	3.14729	0.048	0.001	1.00732e-05	Ven/Atri.CM
chr15-38016636-38017354	1.31176e-10	2.30791	0.064	0.003	1.04119e-05	Ven/Atri.CM
chrX-59220408-59221126	1.3175e-10	2.10008	0.054	0.003	1.04575e-05	Ven/Atri.CM
chr10-45888668-45889230	1.32196e-10	3.37517	0.05	0.001	1.04929e-05	Ven/Atri.CM
chr6-91124821-91125401	1.32329e-10	3.04382	0.031	0.001	1.05035e-05	Ven/Atri.CM
chr16-24788805-24789365	1.3321e-10	2.54711	0.075	0.003	1.05734e-05	Ven/Atri.CM
chr9-96878857-96879870	1.33752e-10	2.1331	0.082	0.005	1.06164e-05	Ven/Atri.CM
chr9-114818911-114819291	1.34677e-10	2.84265	0.061	0.002	1.06899e-05	Ven/Atri.CM
chr2-82853513-82853910	1.34696e-10	3.6943	0.047	0.001	1.06913e-05	Ven/Atri.CM
chr8-117934817-117935636	1.35317e-10	2.92562	0.06	0.001	1.07406e-05	Ven/Atri.CM
chr12-84020490-84020918	1.3535e-10	2.66521	0.057	0.002	1.07433e-05	Ven/Atri.CM
chr9-101338580-101339123	1.36628e-10	2.71276	0.032	0.001	1.08447e-05	Ven/Atri.CM
chr10-62033482-62034237	1.37133e-10	2.72028	0.065	0.003	1.08848e-05	Ven/Atri.CM
chr1-142894934-142895412	1.38745e-10	3.34185	0.033	0.001	1.10127e-05	Ven/Atri.CM
chr9-95653129-95653772	1.43345e-10	2.89742	0.045	0.002	1.13778e-05	Ven/Atri.CM
chr18-56061089-56061642	1.44045e-10	3.15933	0.05	0.001	1.14334e-05	Ven/Atri.CM
chr18-60385387-60385889	1.4405e-10	3.59616	0.037	0.001	1.14338e-05	Ven/Atri.CM
chr12-117993432-117993804	1.44237e-10	2.04062	0.06	0.004	1.14487e-05	Ven/Atri.CM
chr10-128931257-128931797	1.44849e-10	2.73165	0.046	0.002	1.14973e-05	Ven/Atri.CM
chr5-31249486-31249801	1.45828e-10	2.69566	0.038	0.001	1.1575e-05	Ven/Atri.CM
chr1-105906090-105906792	1.47333e-10	1.81545	0.076	0.006	1.16944e-05	Ven/Atri.CM
chr9-91101673-91102354	1.47654e-10	3.13398	0.053	0.002	1.17199e-05	Ven/Atri.CM
chr3-68452995-68453612	1.48669e-10	2.76162	0.053	0.002	1.18005e-05	Ven/Atri.CM
chr5-24125948-24126444	1.55109e-10	3.05034	0.058	0.002	1.23116e-05	Ven/Atri.CM
chr9-108806725-108807115	1.55518e-10	2.80813	0.049	0.003	1.23441e-05	Ven/Atri.CM
chr1-58621088-58622244	1.55802e-10	2.59505	0.058	0.002	1.23666e-05	Ven/Atri.CM
chr8-124924128-124924622	1.56613e-10	1.9016	0.06	0.005	1.2431e-05	Ven/Atri.CM
chr11-47833234-47833652	1.57404e-10	2.43124	0.058	0.003	1.24938e-05	Ven/Atri.CM
chr18-80240208-80240801	1.58091e-10	1.57159	0.069	0.005	1.25483e-05	Ven/Atri.CM
chr11-98509263-98509932	1.59631e-10	2.86078	0.052	0.002	1.26705e-05	Ven/Atri.CM
chr12-91040244-91040811	1.60025e-10	2.1503	0.054	0.003	1.27018e-05	Ven/Atri.CM
chr16-89617169-89617702	1.6069e-10	3.05677	0.042	0.001	1.27546e-05	Ven/Atri.CM
chr13-29637656-29638389	1.63847e-10	2.88636	0.075	0.003	1.30052e-05	Ven/Atri.CM
chr18-41779790-41780209	1.66472e-10	2.99343	0.034	0.001	1.32135e-05	Ven/Atri.CM
chr19-24683143-24683713	1.66878e-10	2.34878	0.05	0.002	1.32458e-05	Ven/Atri.CM
chr9-33350227-33350623	1.67445e-10	2.60394	0.055	0.002	1.32908e-05	Ven/Atri.CM
chr3-104601761-104602018	1.70673e-10	2.6996	0.045	0.002	1.3547e-05	Ven/Atri.CM
chr11-43961403-43962006	1.73241e-10	2.72615	0.057	0.003	1.37508e-05	Ven/Atri.CM
chr9-96952558-96953125	1.75158e-10	2.26517	0.069	0.004	1.3903e-05	Ven/Atri.CM
chr5-88916411-88917011	1.76052e-10	2.48476	0.06	0.003	1.3974e-05	Ven/Atri.CM
chr12-86360762-86361686	1.77106e-10	1.94812	0.074	0.005	1.40576e-05	Ven/Atri.CM
chr10-84852210-84852935	1.77658e-10	2.59089	0.057	0.003	1.41014e-05	Ven/Atri.CM
chr8-41046238-41046521	1.79004e-10	3.01127	0.03	0.001	1.42082e-05	Ven/Atri.CM
chr6-56476590-56476929	1.79106e-10	4.10821	0.026	0	1.42163e-05	Ven/Atri.CM
chr7-121111096-121111642	1.79618e-10	2.41861	0.045	0.002	1.4257e-05	Ven/Atri.CM
chr7-72938702-72939238	1.82587e-10	2.89761	0.045	0.001	1.44927e-05	Ven/Atri.CM
chr1-192756463-192757024	1.82911e-10	2.62944	0.046	0.002	1.45184e-05	Ven/Atri.CM
chr13-25777388-25778082	1.83428e-10	2.80726	0.081	0.004	1.45594e-05	Ven/Atri.CM
chr8-12775618-12775890	1.86255e-10	2.84209	0.042	0.002	1.47838e-05	Ven/Atri.CM
chr10-31927591-31928110	1.8777e-10	2.55313	0.072	0.002	1.4904e-05	Ven/Atri.CM
chr2-16859985-16860442	1.88099e-10	3.21793	0.037	0.001	1.49302e-05	Ven/Atri.CM
chr5-16006961-16007309	1.90807e-10	3.4666	0.037	0.001	1.51452e-05	Ven/Atri.CM
chr3-79825138-79825767	1.94228e-10	2.34494	0.054	0.003	1.54166e-05	Ven/Atri.CM
chr1-51647788-51648359	1.99222e-10	2.89965	0.037	0.001	1.58131e-05	Ven/Atri.CM
chr14-101532208-101532794	2.0093e-10	2.962	0.056	0.002	1.59487e-05	Ven/Atri.CM
chr7-15981516-15981961	2.00963e-10	2.47498	0.059	0.003	1.59513e-05	Ven/Atri.CM
chr4-114370913-114371856	2.01131e-10	2.44124	0.075	0.004	1.59645e-05	Ven/Atri.CM
chr7-48842333-48842725	2.01273e-10	2.18985	0.065	0.003	1.59759e-05	Ven/Atri.CM
chr9-63877671-63878325	2.01393e-10	2.34645	0.066	0.003	1.59854e-05	Ven/Atri.CM
chr17-64141653-64142269	2.02659e-10	2.49467	0.056	0.003	1.60859e-05	Ven/Atri.CM
chr6-83860044-83860443	2.04027e-10	2.98165	0.043	0.001	1.61945e-05	Ven/Atri.CM
chr15-68512248-68512812	2.05573e-10	3.12847	0.062	0.002	1.63172e-05	Ven/Atri.CM
chr11-104249373-104249761	2.08882e-10	3.39479	0.041	0.001	1.65798e-05	Ven/Atri.CM
chr9-54596771-54597444	2.10562e-10	3.17387	0.062	0.002	1.67132e-05	Ven/Atri.CM
chr19-56736094-56736650	2.10767e-10	2.36911	0.075	0.004	1.67295e-05	Ven/Atri.CM
chr19-42204248-42204714	2.11228e-10	2.56056	0.054	0.002	1.6766e-05	Ven/Atri.CM
chr6-90608037-90608502	2.11795e-10	1.49614	0.06	0.005	1.68111e-05	Ven/Atri.CM
chr10-91139182-91139643	2.13935e-10	2.32485	0.071	0.002	1.69809e-05	Ven/Atri.CM
chr8-83028122-83028571	2.14805e-10	2.52617	0.051	0.002	1.70499e-05	Ven/Atri.CM
chr6-86832599-86833408	2.18093e-10	1.6527	0.084	0.007	1.73109e-05	Ven/Atri.CM
chr4-59890050-59890460	2.19818e-10	2.12223	0.049	0.003	1.74479e-05	Ven/Atri.CM
chr1-60815921-60816253	2.20953e-10	2.65797	0.064	0.003	1.7538e-05	Ven/Atri.CM
chr13-91564049-91564429	2.21058e-10	2.91588	0.056	0.002	1.75462e-05	Ven/Atri.CM
chr11-54351674-54352064	2.22308e-10	2.39807	0.035	0.001	1.76455e-05	Ven/Atri.CM
chr9-44096354-44096980	2.25131e-10	2.03981	0.069	0.004	1.78695e-05	Ven/Atri.CM
chr5-114134094-114134542	2.25306e-10	2.17446	0.069	0.005	1.78834e-05	Ven/Atri.CM
chr13-36009850-36010484	2.25557e-10	1.75087	0.047	0.002	1.79034e-05	Ven/Atri.CM
chr10-111168257-111168587	2.29022e-10	2.73994	0.05	0.002	1.81784e-05	Ven/Atri.CM
chr11-83636716-83637070	2.2962e-10	2.28983	0.045	0.002	1.82258e-05	Ven/Atri.CM
chr18-61778429-61778899	2.32048e-10	2.25971	0.058	0.003	1.84186e-05	Ven/Atri.CM
chr3-138053701-138054367	2.32425e-10	2.31843	0.065	0.003	1.84485e-05	Ven/Atri.CM
chr13-99114390-99114876	2.34024e-10	3.42682	0.04	0.001	1.85754e-05	Ven/Atri.CM
chr16-96620311-96620702	2.35035e-10	3.51598	0.043	0.001	1.86557e-05	Ven/Atri.CM
chr14-76731162-76731939	2.35041e-10	1.65764	0.066	0.005	1.86561e-05	Ven/Atri.CM
chr17-4133370-4134383	2.35505e-10	2.60416	0.06	0.002	1.8693e-05	Ven/Atri.CM
chr15-96751254-96751860	2.36581e-10	2.42842	0.06	0.002	1.87784e-05	Ven/Atri.CM
chr7-81707516-81708068	2.37861e-10	2.37356	0.048	0.003	1.888e-05	Ven/Atri.CM
chr6-56373374-56374147	2.40316e-10	2.59667	0.048	0.001	1.90749e-05	Ven/Atri.CM
chr13-43271277-43271815	2.4141e-10	2.69366	0.053	0.002	1.91617e-05	Ven/Atri.CM
chr4-49559878-49560643	2.42136e-10	2.71236	0.06	0.003	1.92193e-05	Ven/Atri.CM
chr8-125666020-125666436	2.42423e-10	2.5377	0.043	0.002	1.92421e-05	Ven/Atri.CM
chr19-53493782-53494248	2.45203e-10	1.91815	0.042	0.002	1.94627e-05	Ven/Atri.CM
chr14-101172103-101172689	2.45277e-10	2.61936	0.044	0.001	1.94686e-05	Ven/Atri.CM
chr6-5498631-5499139	2.46022e-10	2.27468	0.071	0.003	1.95278e-05	Ven/Atri.CM
chr13-98984949-98985562	2.46569e-10	3.11327	0.033	0.001	1.95712e-05	Ven/Atri.CM
chr13-24538790-24539297	2.52505e-10	2.12703	0.038	0.002	2.00423e-05	Ven/Atri.CM
chr10-121055325-121055843	2.54466e-10	2.19461	0.041	0.001	2.0198e-05	Ven/Atri.CM
chr14-73632469-73633061	2.56704e-10	3.14829	0.093	0.003	2.03757e-05	Ven/Atri.CM
chr9-92226934-92227571	2.56995e-10	2.79997	0.067	0.003	2.03987e-05	Ven/Atri.CM
chr18-40548824-40549132	2.57681e-10	2.73052	0.032	0.001	2.04532e-05	Ven/Atri.CM
chr10-90534568-90534915	2.59332e-10	2.86122	0.036	0.001	2.05842e-05	Ven/Atri.CM
chr2-164754779-164755141	2.60142e-10	3.09206	0.059	0.002	2.06485e-05	Ven/Atri.CM
chr16-37871363-37871827	2.6252e-10	2.29635	0.059	0.003	2.08373e-05	Ven/Atri.CM
chr4-128087034-128087811	2.65524e-10	2.3422	0.066	0.003	2.10757e-05	Ven/Atri.CM
chr9-51774189-51774495	2.65993e-10	3.27839	0.033	0.001	2.11129e-05	Ven/Atri.CM
chr10-125341973-125342552	2.66869e-10	2.78964	0.061	0.003	2.11825e-05	Ven/Atri.CM
chr13-19762914-19763491	2.67263e-10	3.61848	0.039	0.001	2.12137e-05	Ven/Atri.CM
chr11-115229400-115229927	2.68521e-10	2.61712	0.041	0.002	2.13136e-05	Ven/Atri.CM
chr17-56452916-56453561	2.71001e-10	3.52738	0.043	0.001	2.15104e-05	Ven/Atri.CM
chr11-67835289-67835741	2.7174e-10	3.45512	0.035	0.001	2.15691e-05	Ven/Atri.CM
chr14-26894389-26894731	2.75057e-10	2.72711	0.038	0.001	2.18324e-05	Ven/Atri.CM
chr12-72719721-72720073	2.79319e-10	3.76314	0.052	0	2.21707e-05	Ven/Atri.CM
chr17-4220572-4221220	2.82114e-10	2.97785	0.046	0.001	2.23925e-05	Ven/Atri.CM
chr17-51204444-51205326	2.8618e-10	2.68935	0.082	0.003	2.27152e-05	Ven/Atri.CM
chr15-57956983-57957774	2.86638e-10	2.40477	0.052	0.003	2.27516e-05	Ven/Atri.CM
chr17-71268163-71268920	2.8894e-10	2.39904	0.063	0.003	2.29343e-05	Ven/Atri.CM
chr8-46479525-46480087	2.91461e-10	1.81443	0.049	0.003	2.31344e-05	Ven/Atri.CM
chr5-122000289-122000668	2.9269e-10	3.19287	0.039	0.001	2.3232e-05	Ven/Atri.CM
chr5-69542458-69542834	2.92707e-10	3.54065	0.05	0.001	2.32333e-05	Ven/Atri.CM
chr4-149777004-149777588	2.98404e-10	2.49695	0.083	0.005	2.36855e-05	Ven/Atri.CM
chr5-16955372-16955921	2.99189e-10	3.14585	0.037	0.001	2.37478e-05	Ven/Atri.CM
chr12-16618424-16619221	3.01124e-10	1.63926	0.091	0.009	2.39014e-05	Ven/Atri.CM
chr11-24749897-24750438	3.10916e-10	3.60754	0.039	0.001	2.46787e-05	Ven/Atri.CM
chr10-38961854-38962246	3.12246e-10	3.12699	0.056	0.002	2.47842e-05	Ven/Atri.CM
chr3-152304134-152304833	3.13226e-10	1.7387	0.1	0.008	2.4862e-05	Ven/Atri.CM
chr13-12340574-12340933	3.15089e-10	1.83646	0.063	0.003	2.50099e-05	Ven/Atri.CM
chr6-126961314-126961764	3.16143e-10	3.34369	0.046	0.001	2.50935e-05	Ven/Atri.CM
chr11-120386466-120387212	3.18807e-10	2.13222	0.056	0.004	2.5305e-05	Ven/Atri.CM
chr8-124860187-124860493	3.21119e-10	3.28205	0.049	0.002	2.54885e-05	Ven/Atri.CM
chr14-12057807-12058228	3.25106e-10	2.27159	0.054	0.004	2.58049e-05	Ven/Atri.CM
chr13-44222279-44222773	3.25599e-10	1.55304	0.05	0.003	2.58441e-05	Ven/Atri.CM
chr6-102363762-102364197	3.28988e-10	3.21392	0.04	0	2.61131e-05	Ven/Atri.CM
chr16-57526657-57527510	3.30781e-10	2.28624	0.06	0.004	2.62554e-05	Ven/Atri.CM
chr9-40566410-40566923	3.31825e-10	2.80019	0.05	0.002	2.63383e-05	Ven/Atri.CM
chr9-40437684-40438353	3.32874e-10	2.38761	0.062	0.003	2.64215e-05	Ven/Atri.CM
chr17-85086494-85086869	3.36027e-10	3.8368	0.047	0.001	2.66718e-05	Ven/Atri.CM
chr1-92337345-92337858	3.48656e-10	2.30575	0.059	0.002	2.76743e-05	Ven/Atri.CM
chr18-21226760-21227358	3.52636e-10	1.87631	0.058	0.003	2.79901e-05	Ven/Atri.CM
chr1-155526948-155527373	3.56123e-10	2.70393	0.045	0.002	2.82669e-05	Ven/Atri.CM
chr12-28700260-28701052	3.60325e-10	1.61689	0.086	0.006	2.86004e-05	Ven/Atri.CM
chr3-79519775-79520198	3.62265e-10	1.82242	0.038	0.002	2.87544e-05	Ven/Atri.CM
chr13-44058100-44058649	3.6246e-10	3.15547	0.057	0.002	2.87699e-05	Ven/Atri.CM
chr14-60189642-60190268	3.7118e-10	3.3874	0.036	0	2.9462e-05	Ven/Atri.CM
chr14-66732539-66732943	3.72435e-10	3.18726	0.045	0.001	2.95616e-05	Ven/Atri.CM
chr4-45820475-45820808	3.72988e-10	2.74923	0.05	0.001	2.96055e-05	Ven/Atri.CM
chr19-21329703-21330155	3.73458e-10	2.6267	0.062	0.003	2.96429e-05	Ven/Atri.CM
chr3-33737503-33737851	3.74943e-10	2.74474	0.064	0.002	2.97607e-05	Ven/Atri.CM
chr2-128137066-128137883	3.751e-10	2.28102	0.075	0.005	2.97732e-05	Ven/Atri.CM
chr18-55815857-55816647	3.75734e-10	2.244	0.046	0.002	2.98235e-05	Ven/Atri.CM
chr19-46969603-46970243	3.76773e-10	1.83008	0.059	0.004	2.99059e-05	Ven/Atri.CM
chr8-11892588-11893187	3.79004e-10	2.42235	0.045	0.002	3.0083e-05	Ven/Atri.CM
chr14-120118953-120119426	3.81052e-10	2.07719	0.066	0.003	3.02456e-05	Ven/Atri.CM
chr15-64448552-64449193	3.81697e-10	2.52546	0.066	0.003	3.02968e-05	Ven/Atri.CM
chr7-97017984-97018771	3.82846e-10	1.17057	0.062	0.005	3.0388e-05	Ven/Atri.CM
chr15-98130804-98131359	3.8492e-10	2.44737	0.049	0.003	3.05527e-05	Ven/Atri.CM
chr5-30604472-30605257	3.85408e-10	2.50711	0.06	0.003	3.05914e-05	Ven/Atri.CM
chr9-9420256-9420764	3.8541e-10	2.61757	0.052	0.002	3.05916e-05	Ven/Atri.CM
chr5-69663591-69664368	3.90093e-10	2.57993	0.069	0.003	3.09633e-05	Ven/Atri.CM
chr18-73365360-73365902	3.93411e-10	2.44923	0.06	0.002	3.12266e-05	Ven/Atri.CM
chr10-100197518-100198005	3.95119e-10	2.92238	0.051	0.002	3.13622e-05	Ven/Atri.CM
chr1-97771125-97771476	4.07927e-10	2.47839	0.056	0.002	3.23788e-05	Ven/Atri.CM
chr13-52891923-52892454	4.11066e-10	2.37237	0.062	0.005	3.26279e-05	Ven/Atri.CM
chr12-110986614-110987447	4.17966e-10	2.43191	0.082	0.005	3.31757e-05	Ven/Atri.CM
chr2-79567424-79567832	4.19965e-10	2.10721	0.064	0.003	3.33343e-05	Ven/Atri.CM
chr9-63302373-63302856	4.2368e-10	2.53247	0.036	0.001	3.36291e-05	Ven/Atri.CM
chr14-66730000-66730414	4.25638e-10	3.06785	0.052	0.002	3.37846e-05	Ven/Atri.CM
chr10-95773333-95774571	4.28104e-10	1.77445	0.102	0.009	3.39803e-05	Ven/Atri.CM
chr11-65640244-65640598	4.2872e-10	2.9393	0.037	0.001	3.40292e-05	Ven/Atri.CM
chr3-95692584-95693072	4.28791e-10	2.37308	0.066	0.004	3.40349e-05	Ven/Atri.CM
chr4-151154150-151154622	4.28925e-10	2.93552	0.038	0.002	3.40455e-05	Ven/Atri.CM
chr19-47562048-47562538	4.37477e-10	2.7548	0.092	0.004	3.47243e-05	Ven/Atri.CM
chr14-99010295-99011041	4.46789e-10	3.37327	0.049	0.002	3.54634e-05	Ven/Atri.CM
chr5-148026776-148027374	4.47147e-10	2.93938	0.043	0.002	3.54918e-05	Ven/Atri.CM
chr4-149364832-149365257	4.61718e-10	2.98004	0.044	0.001	3.66484e-05	Ven/Atri.CM
chr7-46161665-46162837	4.62e-10	1.9858	0.086	0.005	3.66708e-05	Ven/Atri.CM
chr4-47592219-47592630	4.63987e-10	2.73069	0.051	0.002	3.68285e-05	Ven/Atri.CM
chr1-134846445-134847297	4.64906e-10	2.44962	0.066	0.003	3.69015e-05	Ven/Atri.CM
chr1-193665750-193666492	4.67621e-10	2.71105	0.054	0.002	3.7117e-05	Ven/Atri.CM
chr9-34749083-34749471	4.68958e-10	3.33442	0.036	0	3.7223e-05	Ven/Atri.CM
chr10-119065187-119066232	4.68988e-10	1.29804	0.096	0.013	3.72255e-05	Ven/Atri.CM
chr2-76998330-76998767	4.69885e-10	2.90921	0.062	0.003	3.72966e-05	Ven/Atri.CM
chr7-49266314-49266786	4.69932e-10	2.6614	0.06	0.003	3.73004e-05	Ven/Atri.CM
chr9-7270029-7270455	4.70245e-10	1.96621	0.059	0.003	3.73252e-05	Ven/Atri.CM
chr8-122452144-122452594	4.71738e-10	2.92316	0.04	0.001	3.74438e-05	Ven/Atri.CM
chr6-86515750-86516400	4.72979e-10	2.60782	0.065	0.005	3.75422e-05	Ven/Atri.CM
chr1-190289998-190290599	4.78206e-10	3.41235	0.04	0.001	3.79571e-05	Ven/Atri.CM
chr5-51451887-51452351	4.83163e-10	3.60757	0.038	0.001	3.83506e-05	Ven/Atri.CM
chr18-14572714-14573288	4.89526e-10	2.5293	0.057	0.002	3.88557e-05	Ven/Atri.CM
chr14-121005680-121006414	4.90797e-10	3.06976	0.044	0.002	3.89565e-05	Ven/Atri.CM
chr10-91507032-91507426	4.95124e-10	3.33997	0.041	0.001	3.92999e-05	Ven/Atri.CM
chr1-130699924-130700289	4.97801e-10	2.76496	0.041	0.001	3.95125e-05	Ven/Atri.CM
chr17-64099417-64100544	4.98008e-10	1.6253	0.119	0.015	3.95289e-05	Ven/Atri.CM
chr9-39577055-39577402	5.0189e-10	3.64571	0.037	0.001	3.9837e-05	Ven/Atri.CM
chr10-53332616-53333072	5.03174e-10	2.5381	0.067	0.002	3.9939e-05	Ven/Atri.CM
chr8-28594191-28594551	5.06083e-10	2.44472	0.044	0.002	4.01699e-05	Ven/Atri.CM
chr15-68342393-68342964	5.10082e-10	2.45425	0.075	0.004	4.04872e-05	Ven/Atri.CM
chr14-32685170-32685729	5.11558e-10	2.5276	0.065	0.003	4.06044e-05	Ven/Atri.CM
chr1-139328429-139329238	5.12636e-10	2.64883	0.044	0.001	4.069e-05	Ven/Atri.CM
chr9-88240741-88241071	5.12687e-10	1.75772	0.04	0.003	4.0694e-05	Ven/Atri.CM
chr12-25110243-25110694	5.13225e-10	2.51814	0.04	0.002	4.07367e-05	Ven/Atri.CM
chr4-142301843-142302365	5.13402e-10	2.91227	0.043	0.001	4.07507e-05	Ven/Atri.CM
chr6-101327746-101328075	5.15862e-10	2.6119	0.035	0.002	4.0946e-05	Ven/Atri.CM
chr5-124509779-124510247	5.16944e-10	2.23771	0.063	0.003	4.10319e-05	Ven/Atri.CM
chr6-113313359-113313783	5.18602e-10	2.14831	0.036	0.002	4.11635e-05	Ven/Atri.CM
chr4-53638557-53639293	5.28172e-10	2.48425	0.068	0.003	4.19231e-05	Ven/Atri.CM
chr14-55331426-55331710	5.33848e-10	4.35765	0.021	0	4.23737e-05	Ven/Atri.CM
chr4-48791099-48791428	5.39573e-10	3.65899	0.028	0	4.28281e-05	Ven/Atri.CM
chr1-54355319-54355871	5.39788e-10	3.20043	0.032	0	4.28451e-05	Ven/Atri.CM
chr4-142126651-142127483	5.40131e-10	2.07651	0.084	0.005	4.28724e-05	Ven/Atri.CM
chr1-135854427-135854818	5.4192e-10	2.36957	0.037	0.001	4.30143e-05	Ven/Atri.CM
chr13-104692693-104693132	5.51324e-10	3.25618	0.051	0.001	4.37608e-05	Ven/Atri.CM
chr10-84026429-84027279	5.52625e-10	2.1343	0.077	0.005	4.38641e-05	Ven/Atri.CM
chr13-36717391-36717753	5.60172e-10	3.90441	0.032	0	4.44631e-05	Ven/Atri.CM
chr6-88939155-88939524	5.60779e-10	2.91846	0.049	0.001	4.45113e-05	Ven/Atri.CM
chr14-31414783-31415408	5.60845e-10	1.61125	0.067	0.006	4.45165e-05	Ven/Atri.CM
chr11-74438202-74438628	5.61755e-10	3.09548	0.043	0.001	4.45888e-05	Ven/Atri.CM
chr19-53125683-53126067	5.67914e-10	2.58674	0.046	0.001	4.50776e-05	Ven/Atri.CM
chr13-12195791-12196359	5.76086e-10	2.77991	0.051	0.002	4.57263e-05	Ven/Atri.CM
chr4-141827880-141828507	5.84309e-10	2.40236	0.041	0.002	4.63789e-05	Ven/Atri.CM
chr1-51514793-51515461	5.87313e-10	1.98052	0.08	0.005	4.66174e-05	Ven/Atri.CM
chr8-119399250-119399625	5.92668e-10	2.6786	0.068	0.002	4.70424e-05	Ven/Atri.CM
chr16-94826994-94827684	5.94483e-10	2.53537	0.08	0.003	4.71865e-05	Ven/Atri.CM
chr13-12243978-12244322	5.94947e-10	2.59303	0.055	0.002	4.72233e-05	Ven/Atri.CM
chr13-45537157-45537567	5.96186e-10	2.52924	0.066	0.003	4.73217e-05	Ven/Atri.CM
chr11-67727070-67727443	5.97314e-10	4.18193	0.026	0	4.74112e-05	Ven/Atri.CM
chr13-46885054-46885826	6.00926e-10	1.64628	0.056	0.005	4.76979e-05	Ven/Atri.CM
chr2-77038415-77038629	6.02556e-10	3.6554	0.023	0	4.78273e-05	Ven/Atri.CM
chr7-5108072-5108597	6.03366e-10	2.90888	0.056	0.001	4.78916e-05	Ven/Atri.CM
chr2-16892144-16892981	6.08878e-10	1.40154	0.05	0.003	4.83291e-05	Ven/Atri.CM
chr9-59071121-59071601	6.21182e-10	2.9731	0.055	0.002	4.93057e-05	Ven/Atri.CM
chr1-55729400-55729742	6.27945e-10	4.1708	0.024	0	4.98425e-05	Ven/Atri.CM
chr4-129926224-129926928	6.37065e-10	1.93124	0.059	0.003	5.05664e-05	Ven/Atri.CM
chr18-65367850-65368283	6.38354e-10	2.97401	0.043	0.001	5.06687e-05	Ven/Atri.CM
chr8-126513900-126514373	6.42571e-10	2.09406	0.056	0.005	5.10034e-05	Ven/Atri.CM
chr2-63982208-63982633	6.43512e-10	2.55368	0.043	0.002	5.10781e-05	Ven/Atri.CM
chr1-73043538-73044156	6.48656e-10	2.73808	0.065	0.003	5.14864e-05	Ven/Atri.CM
chr13-102035843-102036409	6.49586e-10	2.47468	0.061	0.003	5.15602e-05	Ven/Atri.CM
chr9-53064507-53065058	6.5125e-10	3.09514	0.061	0.001	5.16923e-05	Ven/Atri.CM
chr5-116019072-116019791	6.53236e-10	2.44051	0.066	0.003	5.185e-05	Ven/Atri.CM
chr1-181009394-181010121	6.57706e-10	1.37358	0.091	0.011	5.22048e-05	Ven/Atri.CM
chr8-126806853-126807864	6.64101e-10	1.16736	0.115	0.019	5.27124e-05	Ven/Atri.CM
chr6-108938413-108939008	6.65041e-10	2.85775	0.047	0.001	5.2787e-05	Ven/Atri.CM
chr12-116549998-116550466	6.73235e-10	3.31019	0.057	0.002	5.34374e-05	Ven/Atri.CM
chr8-91558284-91558824	6.93981e-10	2.28931	0.057	0.002	5.50841e-05	Ven/Atri.CM
chr10-88362263-88362611	7.00302e-10	3.57738	0.027	0	5.55857e-05	Ven/Atri.CM
chr13-32680016-32680549	7.0155e-10	2.96885	0.049	0.002	5.56848e-05	Ven/Atri.CM
chr12-80136238-80136589	7.02721e-10	2.49668	0.051	0.002	5.57778e-05	Ven/Atri.CM
chr5-129200033-129200633	7.02877e-10	2.97552	0.054	0.002	5.57902e-05	Ven/Atri.CM
chr6-84010506-84010896	7.03937e-10	2.13501	0.055	0.003	5.58743e-05	Ven/Atri.CM
chr18-42224455-42225161	7.05619e-10	3.2112	0.062	0.002	5.60078e-05	Ven/Atri.CM
chr4-102382875-102383463	7.20588e-10	2.62943	0.057	0.002	5.7196e-05	Ven/Atri.CM
chr15-51710083-51711025	7.26935e-10	1.93783	0.075	0.005	5.76998e-05	Ven/Atri.CM
chr3-142125307-142125947	7.31639e-10	3.55702	0.04	0.001	5.80731e-05	Ven/Atri.CM
chr19-14226501-14226917	7.33541e-10	3.01834	0.047	0.001	5.82241e-05	Ven/Atri.CM
chr19-14224984-14225442	7.35049e-10	2.17316	0.049	0.002	5.83438e-05	Ven/Atri.CM
chr15-27583109-27583353	7.35864e-10	2.00986	0.034	0.003	5.84085e-05	Ven/Atri.CM
chr13-49087468-49087684	7.41862e-10	3.58661	0.02	0	5.88845e-05	Ven/Atri.CM
chr17-12688435-12689175	7.45355e-10	1.89059	0.077	0.007	5.91618e-05	Ven/Atri.CM
chr7-45649386-45649936	7.46938e-10	2.07577	0.067	0.004	5.92874e-05	Ven/Atri.CM
chr6-119180237-119180539	7.49242e-10	3.07597	0.051	0.002	5.94703e-05	Ven/Atri.CM
chr16-34029671-34030174	7.52875e-10	2.88291	0.046	0.002	5.97587e-05	Ven/Atri.CM
chr13-62955946-62956362	7.53691e-10	2.23918	0.039	0.002	5.98235e-05	Ven/Atri.CM
chr7-63917439-63918110	7.54648e-10	1.44076	0.09	0.01	5.98995e-05	Ven/Atri.CM
chr17-31245093-31245632	7.58281e-10	3.01866	0.043	0.002	6.01878e-05	Ven/Atri.CM
chr16-78347122-78347866	7.63239e-10	2.06586	0.057	0.003	6.05813e-05	Ven/Atri.CM
chr16-78274981-78275474	7.66333e-10	2.48053	0.057	0.003	6.0827e-05	Ven/Atri.CM
chr1-89999587-90000203	7.68836e-10	2.90578	0.062	0.002	6.10256e-05	Ven/Atri.CM
chr18-10781073-10781360	7.73929e-10	2.97741	0.047	0.002	6.14299e-05	Ven/Atri.CM
chr12-35294614-35295111	7.74957e-10	1.80715	0.069	0.006	6.15114e-05	Ven/Atri.CM
chr9-71589083-71589449	7.81102e-10	2.00444	0.062	0.004	6.19992e-05	Ven/Atri.CM
chr9-97145278-97145743	7.82179e-10	3.45179	0.054	0.002	6.20847e-05	Ven/Atri.CM
chr13-12369895-12370371	7.82534e-10	1.78994	0.074	0.006	6.21128e-05	Ven/Atri.CM
chr13-73405651-73406052	7.84001e-10	1.54678	0.033	0.001	6.22293e-05	Ven/Atri.CM
chr7-83140295-83140937	7.86329e-10	2.48083	0.046	0.002	6.24141e-05	Ven/Atri.CM
chr16-91139444-91139788	7.90681e-10	3.08512	0.032	0.001	6.27595e-05	Ven/Atri.CM
chr1-134909546-134909789	7.90723e-10	2.93111	0.037	0.002	6.27629e-05	Ven/Atri.CM
chr1-118485995-118486333	7.93537e-10	2.45262	0.05	0.002	6.29862e-05	Ven/Atri.CM
chr4-45054966-45055825	7.93981e-10	2.63633	0.046	0.002	6.30214e-05	Ven/Atri.CM
chr7-115466664-115467175	8.11333e-10	2.78908	0.035	0.001	6.43988e-05	Ven/Atri.CM
chr6-83598016-83598342	8.12858e-10	1.93245	0.059	0.004	6.45198e-05	Ven/Atri.CM
chr8-124937406-124937816	8.14087e-10	1.9975	0.049	0.002	6.46173e-05	Ven/Atri.CM
chr15-94649068-94649864	8.1926e-10	2.2892	0.041	0.002	6.5028e-05	Ven/Atri.CM
chr6-92909328-92909705	8.22169e-10	2.43029	0.043	0.002	6.52588e-05	Ven/Atri.CM
chr13-73310274-73310890	8.52042e-10	2.43305	0.046	0.002	6.76299e-05	Ven/Atri.CM
chr13-47244744-47245258	8.55065e-10	3.00745	0.056	0.002	6.787e-05	Ven/Atri.CM
chr10-20298008-20298582	8.61967e-10	2.49598	0.059	0.003	6.84178e-05	Ven/Atri.CM
chr16-29208644-29209223	8.65919e-10	2.74462	0.058	0.003	6.87315e-05	Ven/Atri.CM
chr2-126450244-126451118	8.78492e-10	2.53113	0.078	0.005	6.97294e-05	Ven/Atri.CM
chr2-155299295-155299923	8.79867e-10	2.19499	0.053	0.002	6.98385e-05	Ven/Atri.CM
chr13-109588134-109588762	8.83585e-10	2.3491	0.039	0.001	7.01337e-05	Ven/Atri.CM
chr6-6184872-6185622	8.91658e-10	2.54557	0.086	0.005	7.07744e-05	Ven/Atri.CM
chr8-103705868-103706453	8.93983e-10	3.5886	0.037	0	7.0959e-05	Ven/Atri.CM
chr3-17396408-17396831	8.98492e-10	3.89321	0.035	0	7.13169e-05	Ven/Atri.CM
chr8-57200080-57200634	9.24281e-10	3.97593	0.031	0	7.33639e-05	Ven/Atri.CM
chr11-90123863-90124276	9.35332e-10	3.38226	0.054	0.002	7.42411e-05	Ven/Atri.CM
chr5-35804471-35805048	9.38181e-10	1.89674	0.053	0.004	7.44672e-05	Ven/Atri.CM
chr4-8938769-8939530	9.44757e-10	1.04068	0.066	0.008	7.49892e-05	Ven/Atri.CM
chr10-6478192-6478659	9.55399e-10	3.17124	0.053	0.001	7.58338e-05	Ven/Atri.CM
chr8-127913887-127914488	9.63973e-10	2.31551	0.059	0.004	7.65144e-05	Ven/Atri.CM
chr4-156215588-156216005	9.67559e-10	1.86894	0.058	0.004	7.6799e-05	Ven/Atri.CM
chr7-67031204-67031700	9.69743e-10	2.32902	0.055	0.003	7.69724e-05	Ven/Atri.CM
chr3-105621224-105621766	9.70415e-10	2.93767	0.042	0.001	7.70257e-05	Ven/Atri.CM
chr5-129523172-129523620	9.81719e-10	3.62217	0.042	0.001	7.7923e-05	Ven/Atri.CM
chr11-86731239-86731821	9.84008e-10	1.89744	0.059	0.004	7.81047e-05	Ven/Atri.CM
chr18-74084458-74085124	9.89196e-10	2.84699	0.057	0.002	7.85164e-05	Ven/Atri.CM
chr19-43894093-43894871	9.90963e-10	2.62275	0.058	0.004	7.86567e-05	Ven/Atri.CM
chr4-120613570-120614062	9.96707e-10	1.84766	0.072	0.005	7.91126e-05	Ven/Atri.CM
chr12-99715175-99715694	9.97524e-10	2.85169	0.046	0.002	7.91774e-05	Ven/Atri.CM
chr10-27222693-27223237	1.00229e-09	2.61863	0.04	0.001	7.9556e-05	Ven/Atri.CM
chr6-91528090-91528675	1.01115e-09	2.31526	0.058	0.003	8.02591e-05	Ven/Atri.CM
chr18-16277264-16277649	1.02944e-09	2.594	0.044	0.001	8.1711e-05	Ven/Atri.CM
chr3-123324293-123324663	1.03142e-09	2.26133	0.055	0.003	8.18678e-05	Ven/Atri.CM
chr14-104733995-104734618	1.03387e-09	2.86887	0.041	0.001	8.20628e-05	Ven/Atri.CM
chr17-5246666-5247073	1.03971e-09	1.73799	0.063	0.004	8.25257e-05	Ven/Atri.CM
chr16-32713530-32713906	1.04184e-09	3.36873	0.039	0.001	8.26946e-05	Ven/Atri.CM
chr11-44167742-44168478	1.05466e-09	2.34957	0.03	0.001	8.37128e-05	Ven/Atri.CM
chr19-24321792-24322384	1.05704e-09	2.30042	0.057	0.002	8.39013e-05	Ven/Atri.CM
chr5-69541477-69541950	1.06263e-09	2.7082	0.055	0.002	8.43452e-05	Ven/Atri.CM
chr8-118376799-118377469	1.06955e-09	1.73984	0.052	0.003	8.48942e-05	Ven/Atri.CM
chr18-61447420-61448201	1.07558e-09	1.90013	0.076	0.005	8.53728e-05	Ven/Atri.CM
chr6-120539084-120540380	1.0833e-09	1.15013	0.153	0.023	8.59857e-05	Ven/Atri.CM
chr2-68415558-68416027	1.0845e-09	2.74618	0.046	0.002	8.60812e-05	Ven/Atri.CM
chr9-116676329-116676707	1.08647e-09	3.02427	0.038	0.002	8.62375e-05	Ven/Atri.CM
chr7-48845163-48845527	1.08723e-09	3.05261	0.049	0.001	8.62981e-05	Ven/Atri.CM
chr13-43131543-43132178	1.08832e-09	1.74912	0.082	0.006	8.63847e-05	Ven/Atri.CM
chr2-91699073-91699620	1.09533e-09	2.2693	0.06	0.002	8.69408e-05	Ven/Atri.CM
chr14-121225624-121226246	1.11112e-09	1.87029	0.067	0.005	8.81941e-05	Ven/Atri.CM
chr4-32200889-32201527	1.12536e-09	2.33641	0.052	0.003	8.93241e-05	Ven/Atri.CM
chr10-20513375-20513940	1.13414e-09	2.55822	0.084	0.004	9.00208e-05	Ven/Atri.CM
chr5-105301213-105301890	1.1343e-09	2.84598	0.062	0.002	9.0034e-05	Ven/Atri.CM
chr6-36068639-36069064	1.13939e-09	3.2778	0.048	0.001	9.04381e-05	Ven/Atri.CM
chr9-77463847-77464422	1.13981e-09	2.60882	0.061	0.003	9.0471e-05	Ven/Atri.CM
chr16-95241505-95242006	1.14353e-09	2.32966	0.053	0.002	9.07667e-05	Ven/Atri.CM
chr18-49998743-49999278	1.1613e-09	2.10112	0.075	0.005	9.21768e-05	Ven/Atri.CM
chr6-58862462-58863012	1.16216e-09	2.81309	0.056	0.002	9.22453e-05	Ven/Atri.CM
chr5-99533391-99533750	1.16258e-09	2.74518	0.03	0.001	9.22787e-05	Ven/Atri.CM
chr1-21613715-21614279	1.17047e-09	3.27559	0.032	0.001	9.29052e-05	Ven/Atri.CM
chr14-20668175-20668523	1.17753e-09	2.02318	0.041	0.002	9.34652e-05	Ven/Atri.CM
chr1-75375005-75375348	1.19572e-09	3.24431	0.035	0.001	9.49088e-05	Ven/Atri.CM
chr14-31408640-31409033	1.19669e-09	2.27142	0.054	0.003	9.49859e-05	Ven/Atri.CM
chr9-120219384-120219960	1.2038e-09	2.53163	0.053	0.002	9.55501e-05	Ven/Atri.CM
chr5-52294304-52294840	1.20452e-09	2.79462	0.047	0.002	9.56079e-05	Ven/Atri.CM
chr8-123215380-123215843	1.23106e-09	2.66469	0.084	0.005	9.77143e-05	Ven/Atri.CM
chr14-117710235-117710863	1.23111e-09	2.26362	0.056	0.002	9.77183e-05	Ven/Atri.CM
chr18-8448142-8448732	1.23823e-09	3.3806	0.044	0.001	9.82833e-05	Ven/Atri.CM
chr8-4369893-4370494	1.25665e-09	1.77911	0.065	0.005	9.97454e-05	Ven/Atri.CM
chr18-38867489-38867915	1.25699e-09	3.50345	0.035	0	9.9772e-05	Ven/Atri.CM
chr15-81774549-81775184	1.26649e-09	2.62218	0.07	0.004	0.000100526	Ven/Atri.CM
chr13-46429870-46430199	1.28115e-09	2.9404	0.047	0.001	0.00010169	Ven/Atri.CM
chr5-102825407-102825924	1.29561e-09	3.14129	0.035	0.001	0.000102838	Ven/Atri.CM
chr16-30259364-30259914	1.30357e-09	1.71771	0.044	0.002	0.00010347	Ven/Atri.CM
chr11-121347013-121347381	1.30655e-09	3.13368	0.037	0.001	0.000103706	Ven/Atri.CM
chr6-83868000-83868500	1.30737e-09	2.04746	0.058	0.005	0.000103771	Ven/Atri.CM
chr18-50011518-50011979	1.30742e-09	2.50563	0.064	0.004	0.000103775	Ven/Atri.CM
chr3-85571302-85571575	1.30831e-09	2.29014	0.049	0.003	0.000103846	Ven/Atri.CM
chr17-45812411-45813063	1.31312e-09	1.888	0.068	0.004	0.000104227	Ven/Atri.CM
chr1-33334051-33334496	1.31664e-09	2.23605	0.048	0.002	0.000104507	Ven/Atri.CM
chr11-31664211-31664574	1.31812e-09	2.32213	0.038	0.001	0.000104625	Ven/Atri.CM
chr16-49909531-49909940	1.31958e-09	2.19273	0.062	0.002	0.000104741	Ven/Atri.CM
chr19-24488109-24488555	1.32162e-09	2.66383	0.031	0.001	0.000104903	Ven/Atri.CM
chr14-122075712-122076312	1.32921e-09	2.90224	0.045	0.001	0.000105505	Ven/Atri.CM
chr18-23874339-23875233	1.33082e-09	1.70665	0.087	0.007	0.000105632	Ven/Atri.CM
chr1-92437596-92438208	1.34444e-09	2.25706	0.054	0.003	0.000106714	Ven/Atri.CM
chr3-114995810-114996254	1.34774e-09	3.6821	0.043	0.001	0.000106976	Ven/Atri.CM
chr16-96221416-96221849	1.34906e-09	2.76091	0.058	0.002	0.00010708	Ven/Atri.CM
chr10-117180792-117181466	1.35492e-09	2.8529	0.037	0.001	0.000107545	Ven/Atri.CM
chr13-32922434-32923010	1.36123e-09	2.49941	0.07	0.002	0.000108047	Ven/Atri.CM
chr11-47250367-47250725	1.37651e-09	3.32286	0.028	0	0.000109259	Ven/Atri.CM
chr3-145705323-145705804	1.38386e-09	1.79129	0.05	0.004	0.000109843	Ven/Atri.CM
chr18-46483778-46484563	1.3933e-09	2.7875	0.059	0.003	0.000110592	Ven/Atri.CM
chr3-104599394-104599833	1.39935e-09	2.29912	0.065	0.005	0.000111072	Ven/Atri.CM
chr10-56813626-56814477	1.39944e-09	2.73241	0.057	0.002	0.000111079	Ven/Atri.CM
chr13-44367781-44368217	1.39959e-09	2.91151	0.044	0.002	0.000111091	Ven/Atri.CM
chr1-43426352-43426979	1.40577e-09	2.08622	0.048	0.002	0.000111581	Ven/Atri.CM
chr4-108930070-108930496	1.40678e-09	2.96178	0.051	0.002	0.000111662	Ven/Atri.CM
chr13-40938442-40938856	1.4244e-09	3.26655	0.05	0.002	0.00011306	Ven/Atri.CM
chr2-60720000-60721206	1.43941e-09	1.38587	0.119	0.014	0.000114251	Ven/Atri.CM
chr2-4544232-4544717	1.44115e-09	2.36792	0.05	0.003	0.00011439	Ven/Atri.CM
chr18-42160942-42161312	1.44968e-09	3.14116	0.038	0.001	0.000115067	Ven/Atri.CM
chr19-47559842-47560412	1.45137e-09	2.79159	0.067	0.002	0.000115201	Ven/Atri.CM
chr18-67336166-67336673	1.45614e-09	2.21754	0.063	0.003	0.00011558	Ven/Atri.CM
chr6-36404943-36405630	1.46887e-09	1.75505	0.078	0.005	0.00011659	Ven/Atri.CM
chr7-130855766-130856185	1.4928e-09	1.57706	0.039	0.003	0.00011849	Ven/Atri.CM
chr17-86438747-86439198	1.49599e-09	2.99059	0.056	0.001	0.000118743	Ven/Atri.CM
chr9-118512444-118512987	1.51145e-09	3.10043	0.04	0.001	0.00011997	Ven/Atri.CM
chr14-68458626-68458941	1.52672e-09	3.15684	0.036	0.001	0.000121182	Ven/Atri.CM
chr3-97062347-97063274	1.53919e-09	2.46097	0.058	0.003	0.000122172	Ven/Atri.CM
chr19-41618635-41619113	1.54476e-09	1.99108	0.041	0.002	0.000122614	Ven/Atri.CM
chr8-67643484-67643947	1.549e-09	4.42215	0.021	0	0.00012295	Ven/Atri.CM
chr2-160982548-160982979	1.55616e-09	3.16765	0.044	0.001	0.000123518	Ven/Atri.CM
chr2-150654971-150655611	1.58755e-09	2.56333	0.068	0.003	0.00012601	Ven/Atri.CM
chr7-110782001-110782478	1.59146e-09	1.66064	0.068	0.006	0.000126321	Ven/Atri.CM
chr2-120098746-120099227	1.59776e-09	2.06932	0.082	0.006	0.000126821	Ven/Atri.CM
chr5-30152080-30152325	1.60629e-09	2.90811	0.042	0.002	0.000127497	Ven/Atri.CM
chr2-150663308-150663659	1.61609e-09	1.40943	0.064	0.004	0.000128276	Ven/Atri.CM
chr7-80119145-80119556	1.64604e-09	2.4631	0.043	0.002	0.000130653	Ven/Atri.CM
chr2-107227483-107227826	1.65151e-09	3.13324	0.045	0.001	0.000131087	Ven/Atri.CM
chr15-97102061-97102480	1.65588e-09	2.37981	0.042	0.002	0.000131433	Ven/Atri.CM
chr13-46842112-46842567	1.66477e-09	2.69567	0.053	0.002	0.00013214	Ven/Atri.CM
chr19-10896868-10897294	1.66935e-09	3.06577	0.055	0.002	0.000132503	Ven/Atri.CM
chr10-75534762-75535833	1.66937e-09	2.48944	0.094	0.006	0.000132505	Ven/Atri.CM
chr12-16639101-16639360	1.66943e-09	2.69184	0.045	0.002	0.000132509	Ven/Atri.CM
chr8-18901880-18902477	1.67576e-09	2.94738	0.057	0.002	0.000133012	Ven/Atri.CM
chr6-122823965-122824473	1.68114e-09	2.31787	0.056	0.003	0.000133439	Ven/Atri.CM
chr9-51775466-51775789	1.68988e-09	3.69491	0.046	0.001	0.000134133	Ven/Atri.CM
chr18-39058794-39059277	1.69133e-09	1.92551	0.058	0.004	0.000134248	Ven/Atri.CM
chr15-12652336-12653336	1.70731e-09	1.7008	0.06	0.004	0.000135516	Ven/Atri.CM
chr6-119883168-119883499	1.71505e-09	3.74683	0.039	0.001	0.00013613	Ven/Atri.CM
chr15-68403388-68404035	1.75844e-09	3.03729	0.07	0.002	0.000139575	Ven/Atri.CM
chr4-154880705-154881104	1.77632e-09	2.03083	0.054	0.003	0.000140994	Ven/Atri.CM
chr16-4890054-4890688	1.79296e-09	2.22561	0.054	0.003	0.000142314	Ven/Atri.CM
chr12-32605287-32605681	1.80126e-09	2.02628	0.043	0.002	0.000142973	Ven/Atri.CM
chr2-87383918-87384279	1.80156e-09	4.03843	0.026	0	0.000142997	Ven/Atri.CM
chr11-9024889-9025542	1.81408e-09	4.07046	0.027	0	0.000143991	Ven/Atri.CM
chr5-87498901-87499659	1.82289e-09	3.47812	0.04	0.001	0.00014469	Ven/Atri.CM
chr6-6088123-6088543	1.82371e-09	3.49	0.039	0.001	0.000144755	Ven/Atri.CM
chr2-77453817-77454801	1.84827e-09	2.06165	0.067	0.003	0.000146704	Ven/Atri.CM
chr2-128187332-128187828	1.85634e-09	2.07019	0.051	0.002	0.000147345	Ven/Atri.CM
chr7-44877691-44878207	1.86858e-09	2.69352	0.053	0.003	0.000148317	Ven/Atri.CM
chr9-57550038-57550507	1.87067e-09	2.1947	0.054	0.004	0.000148482	Ven/Atri.CM
chr4-116371287-116372053	1.87546e-09	2.36334	0.079	0.005	0.000148863	Ven/Atri.CM
chr11-55261986-55262420	1.88471e-09	2.69777	0.036	0.002	0.000149597	Ven/Atri.CM
chr3-65381140-65381457	1.88524e-09	2.80749	0.038	0.002	0.000149639	Ven/Atri.CM
chr10-95313558-95314013	1.91971e-09	2.32662	0.057	0.003	0.000152375	Ven/Atri.CM
chr2-67985093-67985874	1.93644e-09	2.55046	0.048	0.003	0.000153703	Ven/Atri.CM
chr12-31926678-31927098	1.93655e-09	1.62111	0.082	0.007	0.000153712	Ven/Atri.CM
chr9-63896274-63896952	1.94721e-09	2.45977	0.063	0.005	0.000154558	Ven/Atri.CM
chr10-16993797-16994291	1.95389e-09	1.76103	0.055	0.005	0.000155088	Ven/Atri.CM
chr11-74433033-74433342	1.97262e-09	3.33634	0.035	0.001	0.000156575	Ven/Atri.CM
chr17-50643160-50643667	1.97602e-09	2.63331	0.039	0.002	0.000156845	Ven/Atri.CM
chr7-118676617-118677214	2.00407e-09	2.99008	0.057	0.002	0.000159071	Ven/Atri.CM
chr4-82499236-82499725	2.00929e-09	1.57379	0.061	0.005	0.000159485	Ven/Atri.CM
chr3-56753487-56754012	2.03944e-09	2.17545	0.056	0.003	0.000161878	Ven/Atri.CM
chr4-99683791-99684508	2.04135e-09	2.44226	0.043	0.001	0.00016203	Ven/Atri.CM
chr9-104998023-104998541	2.06591e-09	2.23295	0.042	0.001	0.000163979	Ven/Atri.CM
chr18-12280299-12280834	2.07112e-09	3.34178	0.04	0.001	0.000164393	Ven/Atri.CM
chr12-39000979-39001633	2.07296e-09	4.02669	0.025	0	0.000164539	Ven/Atri.CM
chr14-51143140-51143637	2.09768e-09	3.33244	0.052	0.001	0.000166501	Ven/Atri.CM
chr3-97805710-97805971	2.11193e-09	2.90497	0.033	0.001	0.000167633	Ven/Atri.CM
chr3-35849258-35849696	2.13301e-09	3.31059	0.039	0.001	0.000169306	Ven/Atri.CM
chr5-72896406-72897227	2.13548e-09	1.6499	0.082	0.006	0.000169501	Ven/Atri.CM
chr15-27537569-27538214	2.13716e-09	2.26587	0.071	0.004	0.000169635	Ven/Atri.CM
chr19-40376581-40377300	2.14045e-09	1.8654	0.08	0.007	0.000169896	Ven/Atri.CM
chr10-39536209-39536844	2.14054e-09	2.30296	0.077	0.005	0.000169903	Ven/Atri.CM
chr5-32632970-32633558	2.1441e-09	3.42248	0.034	0.001	0.000170186	Ven/Atri.CM
chr9-40537382-40538121	2.16787e-09	1.9576	0.057	0.004	0.000172072	Ven/Atri.CM
chr12-34516681-34517056	2.18183e-09	3.25498	0.04	0.002	0.000173181	Ven/Atri.CM
chr1-76009516-76010108	2.18903e-09	1.6811	0.089	0.007	0.000173752	Ven/Atri.CM
chr13-96112700-96113106	2.20966e-09	2.69999	0.052	0.002	0.00017539	Ven/Atri.CM
chr15-36999579-37000012	2.24804e-09	2.27632	0.056	0.002	0.000178436	Ven/Atri.CM
chr9-52835553-52836561	2.25314e-09	1.27543	0.077	0.007	0.00017884	Ven/Atri.CM
chr5-4067003-4067601	2.26528e-09	2.46447	0.054	0.002	0.000179804	Ven/Atri.CM
chr6-4740476-4740791	2.2739e-09	4.02656	0.029	0	0.000180489	Ven/Atri.CM
chr2-23119444-23119925	2.29055e-09	3.83931	0.029	0	0.00018181	Ven/Atri.CM
chr11-11957211-11957547	2.29677e-09	2.70096	0.051	0.002	0.000182304	Ven/Atri.CM
chr3-19693901-19694769	2.30879e-09	1.52327	0.077	0.009	0.000183258	Ven/Atri.CM
chr3-27642408-27642728	2.33036e-09	2.73979	0.056	0.002	0.00018497	Ven/Atri.CM
chr14-59517675-59518078	2.33798e-09	2.47914	0.047	0.001	0.000185575	Ven/Atri.CM
chr12-16820685-16821215	2.35144e-09	2.3497	0.051	0.002	0.000186643	Ven/Atri.CM
chr18-66167284-66167805	2.35888e-09	2.74209	0.051	0.002	0.000187234	Ven/Atri.CM
chr8-106770655-106771261	2.37212e-09	2.23901	0.06	0.003	0.000188285	Ven/Atri.CM
chr8-111261837-111262169	2.38327e-09	2.13045	0.039	0.002	0.00018917	Ven/Atri.CM
chr5-99470464-99470954	2.41092e-09	2.18148	0.044	0.001	0.000191364	Ven/Atri.CM
chr1-135083269-135084118	2.41863e-09	2.51243	0.076	0.004	0.000191976	Ven/Atri.CM
chr6-14585764-14586450	2.47503e-09	1.95476	0.064	0.005	0.000196453	Ven/Atri.CM
chr1-193211320-193211819	2.51294e-09	2.24237	0.042	0.002	0.000199462	Ven/Atri.CM
chr3-30987575-30988310	2.52102e-09	2.37788	0.065	0.003	0.000200104	Ven/Atri.CM
chr4-130306706-130306997	2.53601e-09	3.4333	0.03	0.001	0.000201293	Ven/Atri.CM
chr5-31644622-31645311	2.53951e-09	1.55036	0.081	0.006	0.000201571	Ven/Atri.CM
chr18-23414510-23415464	2.56916e-09	2.16364	0.077	0.004	0.000203924	Ven/Atri.CM
chr13-38164914-38165262	2.6449e-09	2.93018	0.054	0.003	0.000209936	Ven/Atri.CM
chr11-32941121-32941581	2.66369e-09	3.02076	0.032	0.001	0.000211428	Ven/Atri.CM
chr1-151144470-151145131	2.70063e-09	2.22735	0.065	0.004	0.00021436	Ven/Atri.CM
chr4-134154360-134154705	2.70273e-09	2.46866	0.046	0.002	0.000214526	Ven/Atri.CM
chr5-31116209-31116751	2.71249e-09	2.74052	0.05	0.002	0.000215301	Ven/Atri.CM
chr3-79990461-79990801	2.73327e-09	2.92522	0.048	0.002	0.000216951	Ven/Atri.CM
chr9-108970551-108970967	2.73896e-09	3.14213	0.037	0.001	0.000217402	Ven/Atri.CM
chr18-35033598-35034631	2.7443e-09	1.44106	0.097	0.01	0.000217826	Ven/Atri.CM
chr9-64926343-64926931	2.7584e-09	2.17821	0.067	0.003	0.000218945	Ven/Atri.CM
chr10-85463917-85464399	2.75894e-09	2.7394	0.036	0.002	0.000218988	Ven/Atri.CM
chr9-67025392-67025692	2.75997e-09	2.0622	0.045	0.002	0.00021907	Ven/Atri.CM
chr8-119276854-119277585	2.78376e-09	2.18447	0.074	0.004	0.000220959	Ven/Atri.CM
chr8-11457227-11457618	2.78972e-09	2.22541	0.05	0.002	0.000221431	Ven/Atri.CM
chr5-135914072-135914548	2.8167e-09	1.84405	0.081	0.007	0.000223573	Ven/Atri.CM
chr13-70967792-70968103	2.81755e-09	4.15451	0.017	0	0.000223641	Ven/Atri.CM
chr19-40471831-40472260	2.83608e-09	2.35454	0.062	0.005	0.000225111	Ven/Atri.CM
chr15-3456605-3457157	2.84791e-09	3.07727	0.042	0.001	0.00022605	Ven/Atri.CM
chr1-39805241-39805934	2.86009e-09	2.80038	0.066	0.002	0.000227016	Ven/Atri.CM
chr6-55470690-55471153	2.89417e-09	3.01324	0.029	0.001	0.000229722	Ven/Atri.CM
chr1-184425527-184426080	2.92069e-09	3.03145	0.045	0.001	0.000231827	Ven/Atri.CM
chr16-13416396-13416806	2.92861e-09	3.03794	0.044	0.002	0.000232456	Ven/Atri.CM
chr19-5822003-5822487	2.93626e-09	2.39447	0.084	0.006	0.000233063	Ven/Atri.CM
chr19-36169087-36169415	2.98787e-09	2.44471	0.039	0.001	0.000237159	Ven/Atri.CM
chr7-99161412-99161822	3.00309e-09	2.21977	0.041	0.001	0.000238367	Ven/Atri.CM
chr9-15804064-15804695	3.0082e-09	2.97122	0.043	0.001	0.000238773	Ven/Atri.CM
chr18-6531148-6531810	3.01385e-09	2.31712	0.065	0.004	0.000239222	Ven/Atri.CM
chr15-73683578-73683827	3.0208e-09	2.90313	0.041	0.001	0.000239773	Ven/Atri.CM
chr16-36944838-36945487	3.05309e-09	2.15162	0.072	0.003	0.000242336	Ven/Atri.CM
chr1-37237390-37237926	3.06468e-09	3.24544	0.035	0.001	0.000243256	Ven/Atri.CM
chr19-56389202-56389545	3.06954e-09	2.32419	0.04	0.002	0.000243642	Ven/Atri.CM
chr8-4839050-4839530	3.11133e-09	2.35522	0.048	0.001	0.000246959	Ven/Atri.CM
chr15-27551800-27552336	3.12236e-09	1.87394	0.051	0.002	0.000247834	Ven/Atri.CM
chr10-84827204-84827779	3.12516e-09	2.44956	0.047	0.002	0.000248056	Ven/Atri.CM
chr19-57202618-57202911	3.12608e-09	1.93516	0.058	0.003	0.000248129	Ven/Atri.CM
chr1-193251374-193251843	3.14848e-09	3.26264	0.035	0.001	0.000249907	Ven/Atri.CM
chr4-136631262-136631906	3.15997e-09	2.43103	0.06	0.004	0.000250819	Ven/Atri.CM
chr13-46418096-46418594	3.1702e-09	1.86612	0.052	0.003	0.000251632	Ven/Atri.CM
chr18-20458681-20459167	3.17173e-09	1.65883	0.042	0.002	0.000251753	Ven/Atri.CM
chr7-116030677-116031421	3.17358e-09	2.43449	0.062	0.003	0.0002519	Ven/Atri.CM
chr5-107874424-107874939	3.17466e-09	2.71536	0.049	0.002	0.000251985	Ven/Atri.CM
chr6-31282592-31282880	3.21162e-09	3.12147	0.029	0.001	0.000254919	Ven/Atri.CM
chr5-140135838-140136366	3.21414e-09	3.58401	0.04	0.001	0.000255119	Ven/Atri.CM
chr11-80499009-80499683	3.26749e-09	3.12696	0.034	0.001	0.000259354	Ven/Atri.CM
chr10-75510355-75510979	3.27432e-09	2.76031	0.061	0.003	0.000259896	Ven/Atri.CM
chr5-43297230-43297827	3.29537e-09	1.99133	0.046	0.003	0.000261567	Ven/Atri.CM
chr14-98951664-98952269	3.31719e-09	2.64249	0.039	0.001	0.000263298	Ven/Atri.CM
chr4-154649073-154649504	3.32474e-09	3.56757	0.04	0.001	0.000263898	Ven/Atri.CM
chr16-38350211-38350671	3.34053e-09	2.14533	0.054	0.003	0.000265151	Ven/Atri.CM
chr18-16715395-16715856	3.35505e-09	2.35171	0.055	0.003	0.000266304	Ven/Atri.CM
chr1-12978776-12979736	3.35639e-09	2.31331	0.067	0.003	0.00026641	Ven/Atri.CM
chr16-94765130-94765496	3.36958e-09	3.10899	0.049	0.001	0.000267457	Ven/Atri.CM
chr18-77742427-77743074	3.37511e-09	1.46093	0.059	0.004	0.000267896	Ven/Atri.CM
chr8-114982780-114983135	3.38456e-09	3.88322	0.031	0	0.000268646	Ven/Atri.CM
chr13-46413547-46414009	3.40134e-09	2.04851	0.064	0.002	0.000269978	Ven/Atri.CM
chr1-118510967-118511395	3.47166e-09	2.17091	0.064	0.003	0.000275559	Ven/Atri.CM
chr2-119355012-119355457	3.47845e-09	2.71152	0.054	0.002	0.000276099	Ven/Atri.CM
chr8-22505921-22506562	3.50654e-09	1.11486	0.067	0.007	0.000278328	Ven/Atri.CM
chr8-128650327-128650856	3.53561e-09	2.7416	0.049	0.002	0.000280635	Ven/Atri.CM
chr16-11880424-11880899	3.53734e-09	3.29301	0.047	0.001	0.000280773	Ven/Atri.CM
chr13-46357086-46357375	3.56397e-09	3.43162	0.036	0.001	0.000282887	Ven/Atri.CM
chr19-27175521-27175936	3.60275e-09	1.96603	0.06	0.002	0.000285964	Ven/Atri.CM
chr6-35988669-35989328	3.64217e-09	2.27441	0.043	0.002	0.000289093	Ven/Atri.CM
chr8-15058671-15059139	3.64809e-09	2.9491	0.064	0.003	0.000289563	Ven/Atri.CM
chr8-46490756-46491210	3.66995e-09	2.2322	0.059	0.003	0.000291298	Ven/Atri.CM
chr6-89239234-89239974	3.68544e-09	2.36438	0.049	0.003	0.000292528	Ven/Atri.CM
chr9-77438727-77439742	3.69755e-09	2.06234	0.09	0.005	0.000293489	Ven/Atri.CM
chr5-117989684-117990139	3.69921e-09	2.13115	0.036	0.001	0.000293621	Ven/Atri.CM
chr8-120213776-120214253	3.7186e-09	1.99025	0.067	0.005	0.00029516	Ven/Atri.CM
chr14-54968388-54968772	3.72138e-09	2.65791	0.073	0.004	0.000295381	Ven/Atri.CM
chr4-22848511-22849062	3.73363e-09	2.62775	0.04	0.001	0.000296353	Ven/Atri.CM
chr15-66743332-66744282	3.76057e-09	2.37134	0.065	0.003	0.000298492	Ven/Atri.CM
chr18-57534657-57535210	3.76779e-09	3.16452	0.048	0.002	0.000299065	Ven/Atri.CM
chr5-43094108-43094747	3.81409e-09	2.93144	0.052	0.002	0.000302739	Ven/Atri.CM
chr11-72065089-72065494	3.85888e-09	2.95264	0.034	0.001	0.000306294	Ven/Atri.CM
chr9-58467169-58467680	3.87722e-09	2.50421	0.037	0.002	0.00030775	Ven/Atri.CM
chr2-128980862-128981571	3.88884e-09	2.35732	0.047	0.002	0.000308673	Ven/Atri.CM
chr3-122365302-122365652	3.895e-09	3.16222	0.038	0.001	0.000309162	Ven/Atri.CM
chr10-96904992-96905719	3.90648e-09	3.25342	0.045	0.001	0.000310073	Ven/Atri.CM
chr1-88658216-88658745	3.93319e-09	2.07776	0.053	0.002	0.000312193	Ven/Atri.CM
chr13-9446480-9446998	3.93998e-09	2.54365	0.056	0.003	0.000312732	Ven/Atri.CM
chr1-76031124-76031568	4.04109e-09	2.77435	0.06	0.002	0.000320758	Ven/Atri.CM
chr12-16270777-16271319	4.04339e-09	2.92115	0.04	0.002	0.00032094	Ven/Atri.CM
chr13-32601348-32601702	4.0758e-09	4.56077	0.018	0	0.000323513	Ven/Atri.CM
chr15-91952455-91952987	4.12507e-09	3.73214	0.029	0	0.000327424	Ven/Atri.CM
chr4-86362717-86363292	4.15008e-09	2.86287	0.04	0.001	0.000329408	Ven/Atri.CM
chr5-134121077-134121552	4.18475e-09	2.46518	0.054	0.003	0.000332161	Ven/Atri.CM
chr10-40629687-40631305	4.18656e-09	2.10369	0.11	0.006	0.000332304	Ven/Atri.CM
chr10-53335233-53335709	4.2047e-09	2.23563	0.073	0.004	0.000333744	Ven/Atri.CM
chr8-57134677-57135123	4.20956e-09	3.40911	0.06	0.001	0.00033413	Ven/Atri.CM
chr3-129766103-129766436	4.22567e-09	2.3359	0.035	0.001	0.000335409	Ven/Atri.CM
chr11-83393080-83393466	4.23295e-09	2.43646	0.059	0.003	0.000335986	Ven/Atri.CM
chr2-173080675-173081186	4.2584e-09	1.23255	0.074	0.009	0.000338006	Ven/Atri.CM
chr8-124643500-124644279	4.34644e-09	1.61136	0.081	0.006	0.000344995	Ven/Atri.CM
chr19-43528146-43528444	4.46459e-09	2.19318	0.046	0.002	0.000354373	Ven/Atri.CM
chr1-89998096-89998488	4.47296e-09	2.46795	0.043	0.002	0.000355037	Ven/Atri.CM
chr14-29041329-29041896	4.49354e-09	3.04597	0.045	0.002	0.00035667	Ven/Atri.CM
chr2-158832803-158833613	4.51098e-09	2.35165	0.051	0.002	0.000358054	Ven/Atri.CM
chrX-45301995-45302329	4.5187e-09	4.42862	0.019	0	0.000358667	Ven/Atri.CM
chr4-59928327-59928692	4.53495e-09	2.26534	0.061	0.004	0.000359957	Ven/Atri.CM
chr16-14445098-14445484	4.5941e-09	2.85081	0.051	0.002	0.000364652	Ven/Atri.CM
chr13-53900586-53901270	4.60277e-09	2.69834	0.057	0.002	0.00036534	Ven/Atri.CM
chr6-91784828-91785370	4.67424e-09	2.08529	0.047	0.002	0.000371013	Ven/Atri.CM
chr9-63100653-63100993	4.68034e-09	3.06539	0.046	0.002	0.000371498	Ven/Atri.CM
chr13-53008534-53009255	4.69272e-09	2.14495	0.091	0.007	0.00037248	Ven/Atri.CM
chr5-51595585-51596122	4.69698e-09	2.2749	0.072	0.005	0.000372818	Ven/Atri.CM
chr17-69277282-69277713	4.76705e-09	2.43361	0.029	0.001	0.00037838	Ven/Atri.CM
chr16-16253395-16254025	4.786e-09	2.0603	0.071	0.005	0.000379884	Ven/Atri.CM
chr1-98279493-98280054	4.80822e-09	2.43621	0.049	0.002	0.000381648	Ven/Atri.CM
chr7-121045581-121045941	4.83078e-09	2.61985	0.041	0.002	0.000383438	Ven/Atri.CM
chr17-5582947-5583278	4.83864e-09	2.64364	0.031	0.001	0.000384062	Ven/Atri.CM
chr4-65813503-65814471	4.84423e-09	2.33377	0.056	0.002	0.000384506	Ven/Atri.CM
chr11-66468907-66469711	4.85261e-09	2.66676	0.038	0.001	0.000385171	Ven/Atri.CM
chr15-86234957-86235510	4.86319e-09	1.93595	0.055	0.003	0.000386011	Ven/Atri.CM
chr13-74363108-74364263	4.90563e-09	1.79895	0.114	0.008	0.000389379	Ven/Atri.CM
chr18-61505120-61505758	4.90929e-09	1.62261	0.109	0.011	0.00038967	Ven/Atri.CM
chr10-63128096-63128599	4.92842e-09	1.92749	0.059	0.002	0.000391189	Ven/Atri.CM
chr13-59624590-59625205	4.93444e-09	1.70357	0.055	0.003	0.000391666	Ven/Atri.CM
chr5-107251706-107252308	4.93667e-09	2.41033	0.047	0.003	0.000391844	Ven/Atri.CM
chr6-38753599-38754053	4.94034e-09	2.30662	0.05	0.002	0.000392134	Ven/Atri.CM
chr10-76257498-76258351	4.99838e-09	1.37995	0.091	0.009	0.000396741	Ven/Atri.CM
chr19-36257801-36258623	5.00819e-09	2.21558	0.064	0.003	0.00039752	Ven/Atri.CM
chr2-77038893-77039548	5.01488e-09	2.61702	0.045	0.002	0.000398051	Ven/Atri.CM
chr4-123201317-123202125	5.0764e-09	2.54513	0.043	0.003	0.000402934	Ven/Atri.CM
chr2-179640631-179641344	5.08921e-09	3.18927	0.044	0.001	0.000403951	Ven/Atri.CM
chr18-88932117-88932464	5.11226e-09	2.64419	0.048	0.002	0.000405781	Ven/Atri.CM
chr7-51477248-51477706	5.12953e-09	2.71819	0.037	0.001	0.000407151	Ven/Atri.CM
chr11-88638787-88639316	5.15292e-09	2.76365	0.043	0.002	0.000409008	Ven/Atri.CM
chr17-42630115-42630627	5.15301e-09	2.62876	0.046	0.002	0.000409015	Ven/Atri.CM
chr15-7692041-7692411	5.16003e-09	2.17407	0.054	0.002	0.000409572	Ven/Atri.CM
chr12-84384609-84385138	5.16013e-09	1.94999	0.071	0.005	0.00040958	Ven/Atri.CM
chr1-155234325-155234695	5.16196e-09	2.36356	0.054	0.003	0.000409725	Ven/Atri.CM
chr1-52181929-52182376	5.16548e-09	2.65577	0.033	0.001	0.000410005	Ven/Atri.CM
chr9-77628569-77629013	5.19871e-09	2.41639	0.038	0.001	0.000412643	Ven/Atri.CM
chr8-118236736-118237660	5.20449e-09	1.76331	0.06	0.003	0.000413102	Ven/Atri.CM
chr14-71473827-71474214	5.21534e-09	3.93583	0.04	0.001	0.000413962	Ven/Atri.CM
chr10-12354254-12355026	5.24258e-09	2.56867	0.066	0.003	0.000416125	Ven/Atri.CM
chr11-5265764-5266107	5.25125e-09	2.32929	0.055	0.002	0.000416813	Ven/Atri.CM
chr13-59467199-59468002	5.28429e-09	1.76807	0.076	0.006	0.000419435	Ven/Atri.CM
chr3-85274797-85275557	5.41406e-09	2.71526	0.049	0.002	0.000429736	Ven/Atri.CM
chr17-62642295-62642817	5.43267e-09	2.09812	0.074	0.004	0.000431213	Ven/Atri.CM
chr18-67327307-67327797	5.47045e-09	2.43406	0.078	0.005	0.000434212	Ven/Atri.CM
chr13-119407711-119408323	5.47259e-09	1.57776	0.07	0.004	0.000434381	Ven/Atri.CM
chr1-193330154-193330523	5.49908e-09	1.81563	0.061	0.004	0.000436484	Ven/Atri.CM
chr14-101886158-101886881	5.54765e-09	2.50936	0.066	0.003	0.000440339	Ven/Atri.CM
chr9-53055385-53055835	5.60772e-09	3.73271	0.019	0	0.000445107	Ven/Atri.CM
chr17-62661802-62662126	5.64443e-09	3.36188	0.031	0.001	0.000448021	Ven/Atri.CM
chr11-67757811-67758095	5.70745e-09	3.25398	0.021	0	0.000453023	Ven/Atri.CM
chr14-74427988-74428599	5.70877e-09	2.35584	0.1	0.008	0.000453128	Ven/Atri.CM
chr13-112697874-112698224	5.72656e-09	3.08152	0.039	0.002	0.00045454	Ven/Atri.CM
chr10-111936079-111937153	5.74248e-09	2.14958	0.08	0.006	0.000455804	Ven/Atri.CM
chr6-119193651-119194022	5.95992e-09	2.60378	0.05	0.001	0.000473063	Ven/Atri.CM
chr8-124932330-124932907	5.99699e-09	2.04051	0.055	0.002	0.000476005	Ven/Atri.CM
chr8-35630105-35630576	6.03771e-09	2.10135	0.045	0.002	0.000479237	Ven/Atri.CM
chr15-96748940-96749427	6.06548e-09	2.61119	0.061	0.003	0.000481441	Ven/Atri.CM
chr8-80982772-80983281	6.11913e-09	3.47477	0.035	0.001	0.0004857	Ven/Atri.CM
chr7-81743979-81744471	6.12022e-09	2.80892	0.042	0.002	0.000485786	Ven/Atri.CM
chr18-42121488-42121944	6.1271e-09	3.65081	0.037	0.001	0.000486332	Ven/Atri.CM
chr6-127024510-127025300	6.27256e-09	3.18993	0.039	0.001	0.000497878	Ven/Atri.CM
chr3-154654141-154654624	6.27454e-09	1.33397	0.046	0.003	0.000498036	Ven/Atri.CM
chr4-120815609-120816083	6.30337e-09	1.77673	0.047	0.005	0.000500323	Ven/Atri.CM
chr6-34288019-34288472	6.359e-09	2.40855	0.057	0.003	0.000504739	Ven/Atri.CM
chr8-45452091-45452434	6.43451e-09	3.37771	0.053	0.002	0.000510733	Ven/Atri.CM
chr6-65584785-65585403	6.43856e-09	1.97939	0.068	0.006	0.000511054	Ven/Atri.CM
chr3-20082100-20082513	6.43874e-09	3.34454	0.043	0.001	0.000511068	Ven/Atri.CM
chr15-64234361-64234778	6.44063e-09	1.97067	0.068	0.006	0.000511219	Ven/Atri.CM
chr8-85521405-85521695	6.45559e-09	2.27349	0.052	0.002	0.000512406	Ven/Atri.CM
chr8-60900192-60900573	6.45683e-09	1.25952	0.046	0.003	0.000512504	Ven/Atri.CM
chr13-41729602-41730236	6.48746e-09	2.43572	0.066	0.005	0.000514935	Ven/Atri.CM
chr12-31293538-31294137	6.49704e-09	2.2436	0.049	0.004	0.000515696	Ven/Atri.CM
chr2-167844475-167844922	6.5149e-09	1.80002	0.055	0.005	0.000517113	Ven/Atri.CM
chr12-50697364-50697794	6.53319e-09	2.54713	0.035	0.001	0.000518566	Ven/Atri.CM
chr3-96575500-96575898	6.71103e-09	1.38649	0.075	0.007	0.000532681	Ven/Atri.CM
chr2-118716396-118717219	6.76805e-09	1.69648	0.075	0.004	0.000537207	Ven/Atri.CM
chr6-84242940-84244210	6.78866e-09	2.07352	0.078	0.005	0.000538843	Ven/Atri.CM
chr3-149726267-149726624	6.80075e-09	2.73084	0.043	0.001	0.000539803	Ven/Atri.CM
chr1-134823125-134823602	6.82248e-09	2.33966	0.071	0.003	0.000541527	Ven/Atri.CM
chr4-136261849-136262232	6.82635e-09	2.28947	0.046	0.003	0.000541835	Ven/Atri.CM
chr1-75549270-75549969	6.89782e-09	2.63584	0.067	0.003	0.000547507	Ven/Atri.CM
chr1-180473496-180473938	6.89924e-09	2.6064	0.039	0.001	0.00054762	Ven/Atri.CM
chr12-16630132-16631054	6.91962e-09	2.14494	0.061	0.005	0.000549238	Ven/Atri.CM
chr7-49522546-49523247	7.04159e-09	2.16675	0.065	0.005	0.000558919	Ven/Atri.CM
chr2-93608692-93609217	7.06291e-09	2.01518	0.062	0.003	0.000560612	Ven/Atri.CM
chr8-64665276-64665886	7.13807e-09	2.27657	0.055	0.003	0.000566577	Ven/Atri.CM
chr16-4370157-4370568	7.14079e-09	2.11364	0.048	0.002	0.000566793	Ven/Atri.CM
chr15-42609760-42610257	7.15994e-09	3.22317	0.058	0.002	0.000568313	Ven/Atri.CM
chr8-35704848-35705184	7.17713e-09	1.77831	0.046	0.002	0.000569678	Ven/Atri.CM
chr8-73342704-73343298	7.27056e-09	2.31512	0.046	0.002	0.000577094	Ven/Atri.CM
chr15-57945706-57946376	7.27643e-09	3.24761	0.063	0.002	0.000577559	Ven/Atri.CM
chr16-8232096-8232477	7.29658e-09	2.07685	0.053	0.002	0.000579159	Ven/Atri.CM
chr9-107254253-107254879	7.32155e-09	2.34054	0.05	0.002	0.000581141	Ven/Atri.CM
chr11-9337922-9338494	7.33594e-09	1.97318	0.038	0.002	0.000582283	Ven/Atri.CM
chr11-108989776-108990381	7.37372e-09	2.47928	0.049	0.002	0.000585281	Ven/Atri.CM
chr4-134300283-134300725	7.47532e-09	1.8921	0.056	0.004	0.000593346	Ven/Atri.CM
chr3-87390709-87391308	7.50584e-09	3.16198	0.023	0	0.000595768	Ven/Atri.CM
chr7-67055443-67055910	7.50678e-09	3.13267	0.052	0.002	0.000595843	Ven/Atri.CM
chr9-120023490-120023712	7.58952e-09	1.6722	0.031	0.002	0.000602411	Ven/Atri.CM
chr13-93138042-93138456	7.71101e-09	1.8707	0.046	0.002	0.000612054	Ven/Atri.CM
chr19-46459666-46460270	7.71327e-09	1.69925	0.057	0.005	0.000612233	Ven/Atri.CM
chr19-40716818-40717368	7.75674e-09	1.95352	0.047	0.002	0.000615684	Ven/Atri.CM
chr11-28694909-28695409	7.76813e-09	2.80339	0.048	0.002	0.000616588	Ven/Atri.CM
chr11-75015384-75015865	7.81752e-09	1.66219	0.07	0.007	0.000620508	Ven/Atri.CM
chr10-33092458-33092727	7.92726e-09	2.10175	0.031	0.001	0.000629218	Ven/Atri.CM
chr8-76688282-76688801	7.93761e-09	2.68721	0.033	0.001	0.00063004	Ven/Atri.CM
chr16-14380798-14381647	7.96413e-09	1.42986	0.058	0.004	0.000632145	Ven/Atri.CM
chr6-112514543-112514969	8.01162e-09	1.97914	0.041	0.001	0.000635914	Ven/Atri.CM
chr8-114143496-114144034	8.08947e-09	3.43004	0.041	0.001	0.000642094	Ven/Atri.CM
chr4-105101012-105101591	8.11157e-09	2.06487	0.079	0.005	0.000643848	Ven/Atri.CM
chr10-75935578-75936188	8.14598e-09	1.59692	0.101	0.01	0.000646579	Ven/Atri.CM
chr15-59511490-59511920	8.27843e-09	2.24937	0.052	0.002	0.000657092	Ven/Atri.CM
chr5-131558413-131558746	8.33959e-09	2.18355	0.036	0.001	0.000661947	Ven/Atri.CM
chr16-32271094-32271647	8.443e-09	2.53645	0.057	0.002	0.000670155	Ven/Atri.CM
chr17-28009745-28010085	8.48148e-09	2.0658	0.045	0.003	0.000673209	Ven/Atri.CM
chr8-34613778-34614544	8.5137e-09	1.45269	0.062	0.004	0.000675767	Ven/Atri.CM
chr15-93005579-93006328	8.58885e-09	2.65119	0.052	0.002	0.000681731	Ven/Atri.CM
chr7-80931324-80932172	8.59948e-09	2.85152	0.045	0.001	0.000682575	Ven/Atri.CM
chr14-21106454-21106991	8.61006e-09	2.27458	0.06	0.003	0.000683415	Ven/Atri.CM
chr13-101485680-101486180	8.65727e-09	3.45376	0.04	0.001	0.000687162	Ven/Atri.CM
chr18-50022641-50023139	8.66705e-09	1.80987	0.072	0.006	0.000687939	Ven/Atri.CM
chr16-13493725-13494420	8.73173e-09	1.86748	0.049	0.003	0.000693072	Ven/Atri.CM
chr18-21279516-21279830	8.77218e-09	3.29768	0.032	0.001	0.000696283	Ven/Atri.CM
chr12-88428648-88429186	8.79257e-09	2.27982	0.043	0.002	0.000697902	Ven/Atri.CM
chr3-67361278-67361633	8.82438e-09	3.25904	0.033	0.001	0.000700426	Ven/Atri.CM
chr3-21263263-21263600	8.91305e-09	3.7892	0.03	0.001	0.000707464	Ven/Atri.CM
chr1-193668942-193669166	8.9468e-09	3.57105	0.024	0	0.000710143	Ven/Atri.CM
chr15-98714343-98714689	8.99888e-09	2.86907	0.037	0.001	0.000714277	Ven/Atri.CM
chr1-22931127-22931661	9.14495e-09	4.05745	0.028	0	0.000725871	Ven/Atri.CM
chr2-72723494-72724145	9.28408e-09	2.74637	0.045	0.002	0.000736915	Ven/Atri.CM
chr3-7428821-7429116	9.30168e-09	3.54998	0.026	0.001	0.000738311	Ven/Atri.CM
chr5-48301064-48301874	9.32527e-09	2.50124	0.056	0.003	0.000740184	Ven/Atri.CM
chr1-134725061-134725656	9.39554e-09	1.75188	0.059	0.006	0.000745761	Ven/Atri.CM
chr17-90039914-90040194	9.47375e-09	4.24601	0.019	0	0.00075197	Ven/Atri.CM
chr8-37986836-37987180	9.47821e-09	3.19841	0.033	0.001	0.000752324	Ven/Atri.CM
chr12-54499946-54500301	9.51585e-09	2.57997	0.059	0.002	0.000755311	Ven/Atri.CM
chr18-67781786-67782031	9.52681e-09	4.01186	0.019	0	0.000756181	Ven/Atri.CM
chr3-51270018-51270608	9.60987e-09	2.17435	0.069	0.005	0.000762774	Ven/Atri.CM
chr19-25155089-25156043	9.72098e-09	1.81521	0.058	0.004	0.000771593	Ven/Atri.CM
chr4-156217064-156217418	9.78159e-09	3.2762	0.044	0.001	0.000776404	Ven/Atri.CM
chr11-59458749-59459377	9.86733e-09	1.83188	0.067	0.006	0.000783209	Ven/Atri.CM
chr11-44323147-44323709	9.90728e-09	2.93228	0.053	0.002	0.000786381	Ven/Atri.CM
chr9-49307446-49308064	9.94908e-09	1.66352	0.056	0.003	0.000789698	Ven/Atri.CM
chr6-90535163-90535569	1.00411e-08	2.96373	0.041	0.001	0.000797006	Ven/Atri.CM
chr8-60867660-60868091	1.00743e-08	2.54954	0.04	0.001	0.000799639	Ven/Atri.CM
chr3-7432592-7432973	1.00807e-08	2.30236	0.029	0.001	0.000800145	Ven/Atri.CM
chr2-24556290-24556797	1.01878e-08	3.33146	0.036	0.001	0.000808647	Ven/Atri.CM
chr5-72442838-72443270	1.02018e-08	2.22876	0.043	0.002	0.000809761	Ven/Atri.CM
chr4-119665975-119666360	1.02231e-08	2.44331	0.036	0.001	0.000811451	Ven/Atri.CM
chr6-145125507-145126173	1.02406e-08	2.38004	0.057	0.002	0.000812837	Ven/Atri.CM
chr19-29986505-29987066	1.02583e-08	2.73632	0.046	0.001	0.000814243	Ven/Atri.CM
chr8-72434675-72435374	1.02684e-08	2.11048	0.059	0.003	0.000815044	Ven/Atri.CM
chr10-68956590-68956996	1.03005e-08	2.47127	0.038	0.001	0.000817589	Ven/Atri.CM
chr6-36133687-36134154	1.03796e-08	3.16785	0.034	0.001	0.000823871	Ven/Atri.CM
chr14-61294214-61294982	1.04977e-08	1.33762	0.082	0.009	0.000833241	Ven/Atri.CM
chr8-57213953-57214443	1.05118e-08	1.78757	0.089	0.009	0.000834366	Ven/Atri.CM
chr2-160333986-160334523	1.05159e-08	1.90484	0.043	0.002	0.00083469	Ven/Atri.CM
chr3-85532414-85532842	1.05586e-08	3.01887	0.051	0.001	0.000838082	Ven/Atri.CM
chr14-11883150-11883850	1.0568e-08	2.19547	0.076	0.005	0.000838827	Ven/Atri.CM
chr3-121735713-121736749	1.05807e-08	1.38934	0.149	0.022	0.000839836	Ven/Atri.CM
chr10-45335372-45336092	1.0605e-08	1.56816	0.044	0.003	0.000841765	Ven/Atri.CM
chr12-4392038-4392442	1.06122e-08	2.36397	0.055	0.003	0.000842329	Ven/Atri.CM
chr5-31627107-31627780	1.06961e-08	2.54246	0.057	0.003	0.000848989	Ven/Atri.CM
chr7-105565089-105565801	1.07083e-08	2.2613	0.049	0.003	0.000849963	Ven/Atri.CM
chr18-84314563-84315029	1.07979e-08	2.33504	0.038	0.002	0.000857073	Ven/Atri.CM
chr1-40033641-40034089	1.08481e-08	2.846	0.049	0.001	0.00086106	Ven/Atri.CM
chr3-97802315-97802665	1.10009e-08	1.77604	0.047	0.002	0.000873182	Ven/Atri.CM
chr7-29806437-29807075	1.10374e-08	2.68027	0.043	0.002	0.00087608	Ven/Atri.CM
chr2-178493857-178494512	1.11459e-08	1.26533	0.087	0.006	0.000884696	Ven/Atri.CM
chr4-133063723-133064100	1.12465e-08	2.03905	0.045	0.004	0.000892682	Ven/Atri.CM
chr18-28851617-28852403	1.12543e-08	2.55014	0.046	0.002	0.000893302	Ven/Atri.CM
chr8-95596506-95597343	1.14036e-08	3.04268	0.066	0.002	0.000905149	Ven/Atri.CM
chr3-79192922-79193410	1.14121e-08	0.926873	0.066	0.006	0.000905825	Ven/Atri.CM
chr15-93698180-93698769	1.16697e-08	1.70472	0.053	0.003	0.000926269	Ven/Atri.CM
chr8-33992841-33993373	1.16958e-08	1.81273	0.085	0.007	0.000928345	Ven/Atri.CM
chr4-50827002-50827320	1.17055e-08	3.34281	0.022	0	0.000929109	Ven/Atri.CM
chr9-49384862-49385665	1.17534e-08	2.27016	0.064	0.004	0.000932915	Ven/Atri.CM
chr11-88909522-88910006	1.17636e-08	2.94078	0.048	0.002	0.000933728	Ven/Atri.CM
chr17-80887478-80888080	1.17851e-08	2.55368	0.041	0.003	0.000935428	Ven/Atri.CM
chr11-98721346-98721904	1.18695e-08	1.46939	0.089	0.01	0.000942131	Ven/Atri.CM
chr8-58411261-58411769	1.191e-08	3.00373	0.044	0.001	0.000945348	Ven/Atri.CM
chr6-72263731-72264010	1.1964e-08	2.06295	0.036	0.002	0.000949633	Ven/Atri.CM
chr2-103513729-103514542	1.20097e-08	2.33013	0.038	0.002	0.00095326	Ven/Atri.CM
chr9-60259454-60259968	1.20098e-08	2.99553	0.047	0.002	0.000953266	Ven/Atri.CM
chr17-72976233-72977215	1.20506e-08	1.4777	0.114	0.011	0.000956505	Ven/Atri.CM
chr5-137882915-137883227	1.21328e-08	2.74513	0.032	0.001	0.000963028	Ven/Atri.CM
chr13-77275170-77275501	1.2374e-08	2.53724	0.039	0.002	0.000982174	Ven/Atri.CM
chr11-11997024-11997441	1.24019e-08	2.22542	0.057	0.003	0.000984389	Ven/Atri.CM
chr6-138800746-138801066	1.24146e-08	3.38351	0.03	0	0.000985393	Ven/Atri.CM
chr1-72214455-72215015	1.24915e-08	2.43249	0.053	0.002	0.000991499	Ven/Atri.CM
chr10-84967625-84968039	1.25716e-08	3.26704	0.032	0.001	0.000997862	Ven/Atri.CM
chr10-7622223-7622717	1.26532e-08	2.98231	0.034	0.001	0.00100434	Ven/Atri.CM
chr9-53173129-53173592	1.28585e-08	3.72878	0.03	0.001	0.00102063	Ven/Atri.CM
chr5-140800117-140800683	1.28603e-08	2.06584	0.077	0.007	0.00102077	Ven/Atri.CM
chr2-26609151-26609934	1.2926e-08	1.57273	0.07	0.005	0.00102599	Ven/Atri.CM
chr11-31663232-31663781	1.29365e-08	2.11301	0.055	0.003	0.00102682	Ven/Atri.CM
chr15-77022517-77023007	1.30303e-08	2.53867	0.059	0.003	0.00103427	Ven/Atri.CM
chr11-22197941-22198265	1.30753e-08	3.16641	0.033	0.001	0.00103784	Ven/Atri.CM
chr17-26017992-26018361	1.30899e-08	2.97428	0.044	0.001	0.001039	Ven/Atri.CM
chr6-29264182-29264561	1.31199e-08	2.63545	0.056	0.002	0.00104138	Ven/Atri.CM
chr18-24487977-24488345	1.32303e-08	2.19407	0.03	0.001	0.00105014	Ven/Atri.CM
chr4-82132367-82133211	1.32353e-08	1.80385	0.071	0.005	0.00105054	Ven/Atri.CM
chr8-94357192-94357625	1.32925e-08	1.8501	0.057	0.003	0.00105508	Ven/Atri.CM
chr17-17576444-17576793	1.33709e-08	3.51895	0.03	0.001	0.0010613	Ven/Atri.CM
chr2-114057186-114057552	1.34233e-08	2.12266	0.056	0.003	0.00106546	Ven/Atri.CM
chr7-109803624-109803858	1.34536e-08	3.86324	0.027	0	0.00106786	Ven/Atri.CM
chr19-10208849-10209351	1.34704e-08	2.36225	0.049	0.001	0.0010692	Ven/Atri.CM
chr7-135802312-135803353	1.37171e-08	1.80211	0.066	0.005	0.00108878	Ven/Atri.CM
chr3-57950378-57951277	1.37224e-08	2.01977	0.052	0.003	0.0010892	Ven/Atri.CM
chr1-178716129-178716788	1.39423e-08	2.76333	0.061	0.002	0.00110665	Ven/Atri.CM
chr2-77182138-77182822	1.39963e-08	2.1839	0.063	0.004	0.00111094	Ven/Atri.CM
chr11-65365678-65366359	1.40308e-08	3.10353	0.059	0.002	0.00111368	Ven/Atri.CM
chr9-58709861-58710267	1.40817e-08	3.78852	0.019	0	0.00111772	Ven/Atri.CM
chr17-71720910-71721406	1.41422e-08	3.09223	0.049	0.002	0.00112252	Ven/Atri.CM
chr6-52439166-52439526	1.4193e-08	3.69119	0.025	0	0.00112655	Ven/Atri.CM
chr19-24058039-24058361	1.42017e-08	2.45113	0.034	0.001	0.00112725	Ven/Atri.CM
chr3-27233848-27234216	1.43948e-08	2.93475	0.049	0.002	0.00114257	Ven/Atri.CM
chr15-3962183-3962721	1.44519e-08	2.13217	0.062	0.004	0.0011471	Ven/Atri.CM
chr18-11538835-11539128	1.44707e-08	2.82365	0.034	0.001	0.00114859	Ven/Atri.CM
chr2-76890883-76891175	1.45038e-08	3.27812	0.025	0.001	0.00115122	Ven/Atri.CM
chr1-178803145-178803606	1.45243e-08	2.76909	0.047	0.003	0.00115285	Ven/Atri.CM
chr14-49790553-49790934	1.45921e-08	2.29185	0.046	0.002	0.00115823	Ven/Atri.CM
chr14-70930814-70931233	1.46504e-08	2.02871	0.049	0.003	0.00116286	Ven/Atri.CM
chr3-145872465-145873043	1.46532e-08	2.38907	0.068	0.005	0.00116308	Ven/Atri.CM
chr4-134814161-134814602	1.46561e-08	2.5543	0.038	0.002	0.00116332	Ven/Atri.CM
chr4-102254825-102255248	1.47099e-08	3.60392	0.037	0.001	0.00116758	Ven/Atri.CM
chr10-7775405-7775746	1.47418e-08	3.49772	0.042	0	0.00117012	Ven/Atri.CM
chr2-128338512-128338851	1.47918e-08	1.87442	0.043	0.002	0.00117408	Ven/Atri.CM
chr9-107299683-107300037	1.48159e-08	2.09591	0.054	0.002	0.001176	Ven/Atri.CM
chr15-58845829-58846092	1.48918e-08	3.29822	0.03	0	0.00118202	Ven/Atri.CM
chr12-110478742-110479137	1.50095e-08	2.85538	0.034	0.002	0.00119137	Ven/Atri.CM
chr14-78383128-78383875	1.50269e-08	1.71731	0.067	0.006	0.00119274	Ven/Atri.CM
chr3-107704065-107704817	1.50361e-08	1.65535	0.088	0.011	0.00119347	Ven/Atri.CM
chr17-33745931-33746404	1.50452e-08	1.44045	0.085	0.008	0.0011942	Ven/Atri.CM
chr3-19263405-19263730	1.51572e-08	2.24174	0.044	0.002	0.00120309	Ven/Atri.CM
chr3-154110396-154110864	1.51978e-08	2.75232	0.039	0.002	0.00120631	Ven/Atri.CM
chr11-78803490-78803985	1.52096e-08	1.46269	0.08	0.007	0.00120725	Ven/Atri.CM
chr8-80971149-80971538	1.52222e-08	3.14344	0.038	0.001	0.00120824	Ven/Atri.CM
chr2-160955254-160955737	1.52976e-08	2.29883	0.046	0.002	0.00121424	Ven/Atri.CM
chr14-63308813-63309471	1.53728e-08	2.51655	0.052	0.002	0.0012202	Ven/Atri.CM
chr10-69617297-69618003	1.53922e-08	2.00107	0.043	0.002	0.00122174	Ven/Atri.CM
chr7-128206039-128206562	1.54956e-08	2.29725	0.063	0.003	0.00122995	Ven/Atri.CM
chr16-91866044-91866621	1.54988e-08	1.80199	0.059	0.005	0.0012302	Ven/Atri.CM
chr6-7536229-7536565	1.5514e-08	3.41653	0.031	0.001	0.00123141	Ven/Atri.CM
chr19-37020712-37021310	1.56973e-08	2.15727	0.052	0.003	0.00124596	Ven/Atri.CM
chr11-22171173-22171676	1.58101e-08	2.7541	0.059	0.003	0.00125491	Ven/Atri.CM
chr9-103911214-103911713	1.58114e-08	2.29019	0.048	0.002	0.00125501	Ven/Atri.CM
chr2-67505486-67505816	1.58465e-08	2.26685	0.027	0.001	0.0012578	Ven/Atri.CM
chr5-64180410-64180959	1.58708e-08	2.1311	0.061	0.004	0.00125973	Ven/Atri.CM
chr14-30650926-30651353	1.59077e-08	1.83339	0.05	0.003	0.00126266	Ven/Atri.CM
chr6-142485737-142486076	1.59919e-08	2.84775	0.038	0.001	0.00126934	Ven/Atri.CM
chr17-4173672-4174512	1.59937e-08	2.16566	0.099	0.007	0.00126948	Ven/Atri.CM
chr19-16617368-16617982	1.61135e-08	2.70179	0.031	0.002	0.00127899	Ven/Atri.CM
chr18-44343856-44344279	1.61714e-08	3.00516	0.036	0.001	0.00128359	Ven/Atri.CM
chr8-128112942-128113672	1.62642e-08	2.11056	0.077	0.005	0.00129095	Ven/Atri.CM
chr7-19652442-19652982	1.62917e-08	2.13051	0.05	0.002	0.00129313	Ven/Atri.CM
chr17-30498325-30498691	1.63372e-08	3.0509	0.033	0.001	0.00129675	Ven/Atri.CM
chr9-85653334-85653843	1.64903e-08	2.5628	0.041	0.001	0.0013089	Ven/Atri.CM
chr17-50753551-50754114	1.65082e-08	1.85002	0.057	0.004	0.00131032	Ven/Atri.CM
chr8-48775342-48775875	1.67927e-08	4.0547	0.021	0	0.0013329	Ven/Atri.CM
chr3-53734010-53734741	1.70939e-08	2.00528	0.057	0.003	0.00135681	Ven/Atri.CM
chr4-154329644-154330323	1.71022e-08	1.9391	0.062	0.003	0.00135747	Ven/Atri.CM
chr16-57911451-57912323	1.72957e-08	1.77349	0.061	0.005	0.00137283	Ven/Atri.CM
chr10-125345551-125345882	1.73418e-08	2.52161	0.028	0.001	0.00137649	Ven/Atri.CM
chr5-131257390-131257826	1.73619e-08	1.47329	0.046	0.003	0.00137808	Ven/Atri.CM
chr3-35084273-35084889	1.73671e-08	3.2042	0.047	0.001	0.00137849	Ven/Atri.CM
chr6-72259462-72259828	1.73957e-08	2.34516	0.051	0.002	0.00138077	Ven/Atri.CM
chr15-83489475-83489888	1.7403e-08	1.99517	0.051	0.003	0.00138135	Ven/Atri.CM
chr6-115694412-115694862	1.74099e-08	1.54684	0.081	0.007	0.0013819	Ven/Atri.CM
chr18-21374845-21375382	1.74324e-08	1.76963	0.045	0.003	0.00138368	Ven/Atri.CM
chr5-68327033-68327535	1.74569e-08	3.20597	0.044	0.001	0.00138562	Ven/Atri.CM
chr19-19218720-19219069	1.76766e-08	3.48999	0.039	0.001	0.00140307	Ven/Atri.CM
chr6-142521641-142522064	1.7749e-08	2.84764	0.044	0.001	0.00140881	Ven/Atri.CM
chr1-134954608-134954807	1.77518e-08	3.07908	0.021	0.001	0.00140903	Ven/Atri.CM
chr1-10193456-10193789	1.78092e-08	3.18267	0.028	0	0.00141358	Ven/Atri.CM
chr11-119720568-119721105	1.79519e-08	1.81181	0.061	0.006	0.00142492	Ven/Atri.CM
chr2-132079136-132079553	1.79643e-08	2.84751	0.043	0.003	0.0014259	Ven/Atri.CM
chr18-65207377-65207977	1.80904e-08	1.65507	0.056	0.004	0.00143591	Ven/Atri.CM
chr9-103720924-103721412	1.8201e-08	2.71607	0.04	0.002	0.00144468	Ven/Atri.CM
chr19-5016182-5017065	1.83021e-08	1.62957	0.087	0.008	0.00145271	Ven/Atri.CM
chr18-42197598-42198305	1.8334e-08	2.23073	0.045	0.002	0.00145524	Ven/Atri.CM
chr5-116450938-116451232	1.83465e-08	3.28803	0.028	0.001	0.00145624	Ven/Atri.CM
chr8-106158136-106158778	1.83641e-08	2.60945	0.046	0.002	0.00145763	Ven/Atri.CM
chr18-7117124-7117666	1.84091e-08	3.54529	0.037	0.001	0.00146121	Ven/Atri.CM
chr2-145936894-145937363	1.85393e-08	2.04312	0.056	0.004	0.00147154	Ven/Atri.CM
chr5-132719378-132719728	1.86344e-08	3.36612	0.031	0.001	0.00147908	Ven/Atri.CM
chr15-91041913-91042225	1.87402e-08	3.52866	0.028	0	0.00148748	Ven/Atri.CM
chr10-84416746-84417161	1.87691e-08	2.05122	0.043	0.001	0.00148978	Ven/Atri.CM
chr9-102504912-102505517	1.88055e-08	2.69585	0.05	0.002	0.00149267	Ven/Atri.CM
chr11-94229207-94229859	1.89868e-08	2.6832	0.071	0.004	0.00150706	Ven/Atri.CM
chr9-84966554-84967099	1.91951e-08	3.45419	0.035	0.001	0.00152359	Ven/Atri.CM
chr13-73270495-73270920	1.93416e-08	3.04904	0.031	0.001	0.00153522	Ven/Atri.CM
chr1-155124407-155124912	1.93949e-08	2.28852	0.086	0.006	0.00153945	Ven/Atri.CM
chr9-110765633-110766166	1.94018e-08	1.726	0.051	0.004	0.00154	Ven/Atri.CM
chr9-43944904-43945315	1.94034e-08	2.83682	0.03	0.001	0.00154012	Ven/Atri.CM
chr14-30566394-30566727	1.9473e-08	2.81454	0.043	0.002	0.00154565	Ven/Atri.CM
chr11-31542610-31543021	1.97642e-08	3.09887	0.043	0.001	0.00156876	Ven/Atri.CM
chr14-47747397-47747926	1.97786e-08	1.4243	0.068	0.007	0.0015699	Ven/Atri.CM
chr3-96043164-96043528	1.97845e-08	3.60624	0.029	0.001	0.00157038	Ven/Atri.CM
chr15-86710383-86710935	1.98244e-08	3.24589	0.036	0.001	0.00157354	Ven/Atri.CM
chr10-70230127-70230732	1.98732e-08	2.47587	0.041	0.002	0.00157741	Ven/Atri.CM
chr4-139877328-139877628	2.01021e-08	2.55766	0.027	0.002	0.00159558	Ven/Atri.CM
chr7-92981801-92982201	2.01567e-08	2.29713	0.052	0.002	0.00159992	Ven/Atri.CM
chr2-77034109-77034404	2.02629e-08	2.5223	0.041	0.002	0.00160834	Ven/Atri.CM
chr6-120182087-120182573	2.02895e-08	2.55105	0.048	0.003	0.00161046	Ven/Atri.CM
chr16-16256606-16257025	2.0353e-08	2.6958	0.055	0.002	0.0016155	Ven/Atri.CM
chr1-73672183-73672639	2.04407e-08	1.9389	0.049	0.003	0.00162246	Ven/Atri.CM
chr16-25445508-25446000	2.05415e-08	3.33408	0.032	0	0.00163046	Ven/Atri.CM
chr1-157062227-157062703	2.07087e-08	3.32062	0.037	0.001	0.00164373	Ven/Atri.CM
chr8-85582823-85583539	2.07149e-08	3.41448	0.037	0.001	0.00164423	Ven/Atri.CM
chr18-38774860-38775233	2.08729e-08	2.71739	0.044	0.003	0.00165676	Ven/Atri.CM
chr14-61267740-61268269	2.09497e-08	2.83696	0.031	0	0.00166287	Ven/Atri.CM
chr4-134316367-134316716	2.10008e-08	3.35704	0.036	0.001	0.00166692	Ven/Atri.CM
chr6-34274240-34274693	2.11359e-08	2.7123	0.035	0.001	0.00167764	Ven/Atri.CM
chr7-111156624-111157226	2.11997e-08	2.02454	0.056	0.003	0.00168271	Ven/Atri.CM
chr1-182682619-182683318	2.12154e-08	2.70098	0.046	0.002	0.00168395	Ven/Atri.CM
chr8-11777132-11777573	2.12674e-08	1.95987	0.046	0.003	0.00168808	Ven/Atri.CM
chr2-32063509-32064213	2.1291e-08	2.87754	0.052	0.003	0.00168995	Ven/Atri.CM
chr1-42532888-42533284	2.12981e-08	2.2821	0.053	0.002	0.00169052	Ven/Atri.CM
chr12-102361267-102361920	2.13127e-08	2.31308	0.039	0.003	0.00169167	Ven/Atri.CM
chr11-54423059-54423420	2.13872e-08	4.00293	0.026	0	0.00169759	Ven/Atri.CM
chr1-190085706-190086023	2.14756e-08	2.34689	0.039	0.001	0.0017046	Ven/Atri.CM
chr13-45530763-45531134	2.14826e-08	2.26694	0.033	0.001	0.00170516	Ven/Atri.CM
chr2-64966311-64966662	2.15029e-08	3.01226	0.037	0.001	0.00170677	Ven/Atri.CM
chr18-57990240-57990677	2.15252e-08	2.11451	0.027	0.001	0.00170854	Ven/Atri.CM
chr2-76970186-76970508	2.15342e-08	2.23823	0.045	0.002	0.00170925	Ven/Atri.CM
chr4-14747209-14747855	2.15496e-08	2.13597	0.051	0.002	0.00171048	Ven/Atri.CM
chr2-65037983-65038534	2.16005e-08	2.55009	0.043	0.002	0.00171452	Ven/Atri.CM
chr13-84921231-84921716	2.16438e-08	4.027	0.022	0	0.00171796	Ven/Atri.CM
chr19-27311312-27311595	2.17965e-08	3.73827	0.037	0.001	0.00173008	Ven/Atri.CM
chr10-86849539-86849875	2.18962e-08	3.99123	0.018	0	0.00173799	Ven/Atri.CM
chr2-107641219-107641622	2.22832e-08	2.68934	0.047	0.002	0.00176871	Ven/Atri.CM
chr13-81103793-81104197	2.25093e-08	1.21809	0.069	0.006	0.00178665	Ven/Atri.CM
chr13-12317290-12317704	2.26098e-08	2.31673	0.06	0.003	0.00179463	Ven/Atri.CM
chr9-108057042-108057455	2.26106e-08	2.56884	0.043	0.002	0.00179469	Ven/Atri.CM
chr9-95550761-95551298	2.26961e-08	2.24614	0.042	0.002	0.00180148	Ven/Atri.CM
chr13-35067118-35067527	2.2722e-08	3.29461	0.034	0.001	0.00180354	Ven/Atri.CM
chr13-40794055-40794522	2.27464e-08	3.52078	0.025	0	0.00180548	Ven/Atri.CM
chr5-112289892-112290305	2.28432e-08	1.93106	0.042	0.003	0.00181316	Ven/Atri.CM
chr17-73022334-73023137	2.306e-08	1.08615	0.078	0.009	0.00183037	Ven/Atri.CM
chr3-21963872-21964318	2.30999e-08	2.0718	0.054	0.004	0.00183354	Ven/Atri.CM
chr2-29526270-29526614	2.31229e-08	2.78533	0.048	0.001	0.00183536	Ven/Atri.CM
chr10-73313951-73314583	2.31947e-08	2.41556	0.059	0.002	0.00184105	Ven/Atri.CM
chr13-72134106-72134650	2.32453e-08	3.27217	0.027	0.001	0.00184508	Ven/Atri.CM
chr15-98998220-98998594	2.33541e-08	2.29839	0.042	0.002	0.00185371	Ven/Atri.CM
chr2-93619293-93619967	2.36011e-08	2.49954	0.05	0.002	0.00187331	Ven/Atri.CM
chr6-6183647-6184002	2.36153e-08	2.48284	0.031	0.001	0.00187444	Ven/Atri.CM
chr14-20610166-20610504	2.36477e-08	2.3465	0.052	0.003	0.00187701	Ven/Atri.CM
chr14-32947339-32947871	2.36649e-08	2.36819	0.045	0.002	0.00187838	Ven/Atri.CM
chr7-30060375-30060820	2.37204e-08	3.05813	0.037	0.001	0.00188278	Ven/Atri.CM
chr10-45871038-45871361	2.40144e-08	3.46504	0.034	0	0.00190612	Ven/Atri.CM
chr19-24289333-24289696	2.40231e-08	2.74251	0.022	0	0.00190681	Ven/Atri.CM
chr2-160044088-160044609	2.40838e-08	2.00184	0.044	0.003	0.00191163	Ven/Atri.CM
chr11-100311873-100312376	2.40956e-08	2.91837	0.037	0.001	0.00191256	Ven/Atri.CM
chr4-134156763-134157044	2.41243e-08	2.30535	0.04	0.002	0.00191484	Ven/Atri.CM
chr15-57669376-57669918	2.44913e-08	2.56939	0.031	0.001	0.00194397	Ven/Atri.CM
chr8-22465706-22466145	2.4583e-08	2.22667	0.063	0.003	0.00195125	Ven/Atri.CM
chr1-127989510-127990459	2.46426e-08	1.73165	0.057	0.005	0.00195598	Ven/Atri.CM
chr9-48729504-48729848	2.46628e-08	1.64362	0.068	0.005	0.00195758	Ven/Atri.CM
chr7-80129246-80129566	2.47148e-08	2.47162	0.048	0.002	0.00196171	Ven/Atri.CM
chr11-30229881-30230579	2.47392e-08	1.88652	0.048	0.005	0.00196365	Ven/Atri.CM
chr13-80989586-80990120	2.47655e-08	2.23286	0.064	0.004	0.00196574	Ven/Atri.CM
chr2-122855108-122855709	2.48304e-08	2.33683	0.033	0.002	0.00197089	Ven/Atri.CM
chr11-102016104-102016888	2.48779e-08	2.08891	0.046	0.003	0.00197466	Ven/Atri.CM
chr1-72600780-72601101	2.49139e-08	3.18374	0.031	0	0.00197752	Ven/Atri.CM
chr6-88627142-88627707	2.49953e-08	2.14305	0.069	0.005	0.00198397	Ven/Atri.CM
chr13-29549745-29550644	2.53022e-08	2.4102	0.053	0.003	0.00200833	Ven/Atri.CM
chr8-95341684-95342059	2.53655e-08	2.10111	0.038	0.002	0.00201336	Ven/Atri.CM
chr11-117429134-117429949	2.5455e-08	1.88072	0.077	0.006	0.00202047	Ven/Atri.CM
chr10-123520501-123520910	2.56978e-08	1.85677	0.053	0.003	0.00203974	Ven/Atri.CM
chr19-27161938-27162296	2.57917e-08	2.69557	0.042	0.001	0.00204719	Ven/Atri.CM
chr1-57998722-57999061	2.58565e-08	3.39763	0.035	0.001	0.00205234	Ven/Atri.CM
chr13-117127329-117128096	2.60862e-08	2.15253	0.062	0.004	0.00207056	Ven/Atri.CM
chr2-59391816-59392380	2.61269e-08	3.584	0.026	0	0.00207379	Ven/Atri.CM
chr17-85995599-85996072	2.61485e-08	2.81519	0.037	0.001	0.00207551	Ven/Atri.CM
chr16-87261510-87261928	2.6397e-08	1.60433	0.119	0.015	0.00209524	Ven/Atri.CM
chr18-12195739-12196179	2.64259e-08	1.82837	0.062	0.004	0.00209753	Ven/Atri.CM
chr18-25039690-25039930	2.64539e-08	3.33412	0.027	0.001	0.00209976	Ven/Atri.CM
chr2-180306746-180307205	2.64869e-08	2.09779	0.05	0.002	0.00210237	Ven/Atri.CM
chr6-6199107-6199576	2.6653e-08	3.57969	0.037	0.001	0.00211555	Ven/Atri.CM
chr5-96688705-96689225	2.67344e-08	3.49466	0.035	0.001	0.00212202	Ven/Atri.CM
chr7-37837208-37838322	2.68498e-08	2.53694	0.048	0.002	0.00213117	Ven/Atri.CM
chr12-70811845-70812587	2.6914e-08	2.11917	0.085	0.006	0.00213627	Ven/Atri.CM
chr19-9117232-9117545	2.7209e-08	2.32452	0.029	0.002	0.00215968	Ven/Atri.CM
chr17-81843643-81844207	2.73136e-08	1.95787	0.054	0.003	0.00216799	Ven/Atri.CM
chr2-30409355-30409805	2.73351e-08	2.40801	0.048	0.002	0.0021697	Ven/Atri.CM
chr9-40460764-40461183	2.73925e-08	1.91828	0.03	0.002	0.00217425	Ven/Atri.CM
chr17-8416791-8417208	2.75194e-08	2.47872	0.057	0.003	0.00218432	Ven/Atri.CM
chr6-24540769-24541153	2.77007e-08	2.19729	0.039	0.002	0.00219872	Ven/Atri.CM
chr16-32551235-32551753	2.77093e-08	2.28731	0.045	0.003	0.0021994	Ven/Atri.CM
chr14-55656936-55657267	2.80388e-08	2.97428	0.039	0.002	0.00222555	Ven/Atri.CM
chr10-89633079-89633444	2.81474e-08	2.69965	0.038	0.002	0.00223417	Ven/Atri.CM
chr10-27621930-27622425	2.83951e-08	2.76534	0.03	0.002	0.00225384	Ven/Atri.CM
chr4-124395885-124396441	2.85448e-08	2.43168	0.032	0.001	0.00226572	Ven/Atri.CM
chr19-24861529-24862521	2.85487e-08	1.22744	0.076	0.009	0.00226602	Ven/Atri.CM
chr13-83565663-83566136	2.86049e-08	1.55187	0.053	0.004	0.00227048	Ven/Atri.CM
chr19-3985132-3985738	2.87117e-08	1.60121	0.059	0.004	0.00227896	Ven/Atri.CM
chr12-99356729-99357054	2.87172e-08	3.29523	0.025	0	0.0022794	Ven/Atri.CM
chr3-149721920-149722226	2.87202e-08	3.51376	0.024	0	0.00227964	Ven/Atri.CM
chr10-20190229-20190769	2.87222e-08	3.03975	0.064	0.002	0.0022798	Ven/Atri.CM
chr8-84022936-84023429	2.89605e-08	1.71602	0.064	0.005	0.00229871	Ven/Atri.CM
chr12-29816803-29817173	2.9028e-08	2.66334	0.04	0.001	0.00230407	Ven/Atri.CM
chr1-192651514-192652659	2.90887e-08	2.43259	0.056	0.004	0.00230889	Ven/Atri.CM
chr11-65648293-65648632	2.93782e-08	3.13399	0.034	0.002	0.00233186	Ven/Atri.CM
chr10-27654286-27654517	2.95793e-08	4.66677	0.011	0	0.00234782	Ven/Atri.CM
chr16-85393239-85393962	2.96164e-08	1.81258	0.049	0.003	0.00235077	Ven/Atri.CM
chr9-59062387-59062811	2.9793e-08	2.63109	0.051	0.002	0.00236479	Ven/Atri.CM
chr1-130710519-130711046	2.99031e-08	3.20361	0.041	0.001	0.00237353	Ven/Atri.CM
chr12-27179859-27180058	2.99778e-08	4.3126	0.018	0	0.00237945	Ven/Atri.CM
chr5-51908684-51909301	2.99846e-08	2.54139	0.04	0.002	0.00238	Ven/Atri.CM
chr1-184041701-184042499	3.00562e-08	1.43276	0.078	0.007	0.00238568	Ven/Atri.CM
chr19-4492762-4493317	3.00801e-08	2.71177	0.047	0.002	0.00238758	Ven/Atri.CM
chr6-29923351-29923875	3.05335e-08	2.7267	0.052	0.003	0.00242356	Ven/Atri.CM
chr5-80604163-80604722	3.05425e-08	3.26302	0.039	0.001	0.00242428	Ven/Atri.CM
chr19-37323548-37323837	3.0643e-08	3.57935	0.026	0	0.00243225	Ven/Atri.CM
chr18-40252655-40253016	3.08951e-08	2.51073	0.039	0.002	0.00245226	Ven/Atri.CM
chr10-111519498-111519926	3.11829e-08	1.83125	0.045	0.003	0.00247511	Ven/Atri.CM
chr3-79474819-79475433	3.13182e-08	1.98308	0.062	0.003	0.00248585	Ven/Atri.CM
chr4-114615569-114616094	3.14516e-08	2.35219	0.029	0.002	0.00249644	Ven/Atri.CM
chr3-69354628-69355059	3.18764e-08	3.02678	0.034	0.001	0.00253016	Ven/Atri.CM
chr16-58294379-58294823	3.19289e-08	3.57809	0.03	0	0.00253432	Ven/Atri.CM
chr11-64998462-64998843	3.19849e-08	2.6591	0.038	0.002	0.00253877	Ven/Atri.CM
chr6-116072352-116073334	3.21661e-08	1.76685	0.101	0.011	0.00255315	Ven/Atri.CM
chr1-30997335-30997904	3.21865e-08	2.39074	0.041	0.002	0.00255477	Ven/Atri.CM
chr17-62160072-62160546	3.21948e-08	2.66699	0.035	0.001	0.00255543	Ven/Atri.CM
chr2-68431021-68431474	3.25746e-08	2.20716	0.048	0.002	0.00258558	Ven/Atri.CM
chr12-16515029-16515547	3.27486e-08	2.47023	0.044	0.002	0.00259939	Ven/Atri.CM
chr17-29846208-29846976	3.27629e-08	2.44242	0.061	0.004	0.00260052	Ven/Atri.CM
chr1-167425525-167425863	3.27938e-08	2.60131	0.036	0.002	0.00260298	Ven/Atri.CM
chr9-49178445-49178900	3.30203e-08	4.10901	0.02	0	0.00262095	Ven/Atri.CM
chr3-96569348-96569857	3.31508e-08	1.49289	0.08	0.005	0.00263131	Ven/Atri.CM
chr13-37628731-37629708	3.32095e-08	1.87618	0.095	0.006	0.00263597	Ven/Atri.CM
chr7-48895824-48896321	3.33564e-08	2.76602	0.035	0.002	0.00264763	Ven/Atri.CM
chr2-179594968-179595337	3.33854e-08	1.99785	0.032	0.001	0.00264994	Ven/Atri.CM
chr6-71912060-71912400	3.37262e-08	3.43611	0.031	0.001	0.00267699	Ven/Atri.CM
chr14-74934240-74934650	3.38316e-08	2.45607	0.045	0.002	0.00268535	Ven/Atri.CM
chr18-39009916-39010384	3.38796e-08	1.2133	0.053	0.006	0.00268916	Ven/Atri.CM
chr18-38852868-38853238	3.40085e-08	2.083	0.04	0.001	0.00269939	Ven/Atri.CM
chr12-16221121-16221452	3.42463e-08	2.80191	0.037	0.001	0.00271827	Ven/Atri.CM
chr8-89993594-89994117	3.43921e-08	2.28605	0.061	0.004	0.00272984	Ven/Atri.CM
chr12-83375110-83375873	3.44949e-08	1.92663	0.054	0.004	0.002738	Ven/Atri.CM
chr10-53305741-53306338	3.48208e-08	2.39322	0.049	0.003	0.00276387	Ven/Atri.CM
chr8-11024697-11025268	3.49498e-08	3.12557	0.035	0.001	0.0027741	Ven/Atri.CM
chr3-82369442-82369783	3.49529e-08	3.40599	0.046	0.001	0.00277435	Ven/Atri.CM
chr19-46857527-46857990	3.52613e-08	1.97783	0.028	0.001	0.00279883	Ven/Atri.CM
chr7-73579209-73579702	3.53127e-08	1.66907	0.072	0.006	0.00280291	Ven/Atri.CM
chr15-69045248-69045632	3.54474e-08	3.1809	0.026	0	0.00281361	Ven/Atri.CM
chr11-115738247-115739094	3.54561e-08	2.19825	0.045	0.002	0.00281429	Ven/Atri.CM
chr18-50019424-50019787	3.55348e-08	2.10696	0.043	0.002	0.00282054	Ven/Atri.CM
chr18-23899816-23901035	3.55448e-08	2.01521	0.074	0.005	0.00282134	Ven/Atri.CM
chr18-5022963-5023252	3.56076e-08	2.68683	0.049	0.002	0.00282632	Ven/Atri.CM
chr6-146844768-146845273	3.56094e-08	1.8401	0.05	0.003	0.00282646	Ven/Atri.CM
chrX-121232222-121232774	3.56574e-08	3.11595	0.033	0.001	0.00283027	Ven/Atri.CM
chr5-99239517-99240136	3.57308e-08	2.2615	0.044	0.003	0.0028361	Ven/Atri.CM
chr5-151166226-151166743	3.58763e-08	2.03831	0.07	0.005	0.00284765	Ven/Atri.CM
chr13-12274724-12275091	3.59276e-08	2.29111	0.037	0.002	0.00285172	Ven/Atri.CM
chr5-72504035-72504332	3.59355e-08	1.62625	0.033	0.002	0.00285235	Ven/Atri.CM
chr19-9364013-9364624	3.60298e-08	3.85816	0.03	0.001	0.00285983	Ven/Atri.CM
chr13-18741440-18741957	3.62536e-08	2.85329	0.031	0.001	0.00287759	Ven/Atri.CM
chr15-73813860-73814300	3.66601e-08	2.57395	0.058	0.002	0.00290986	Ven/Atri.CM
chr5-131264013-131264586	3.6684e-08	2.98382	0.042	0.001	0.00291176	Ven/Atri.CM
chr19-34906815-34907129	3.67524e-08	3.25928	0.025	0	0.00291718	Ven/Atri.CM
chr17-7137894-7138544	3.67532e-08	2.10623	0.053	0.003	0.00291725	Ven/Atri.CM
chr8-68975567-68976090	3.68684e-08	2.11131	0.062	0.004	0.00292639	Ven/Atri.CM
chr4-116796620-116797401	3.69344e-08	1.43683	0.058	0.006	0.00293163	Ven/Atri.CM
chr4-81898334-81898641	3.71885e-08	3.8127	0.033	0	0.0029518	Ven/Atri.CM
chr14-29017672-29018341	3.72538e-08	2.62147	0.058	0.003	0.00295698	Ven/Atri.CM
chr3-68585343-68585559	3.73165e-08	3.12901	0.037	0.001	0.00296196	Ven/Atri.CM
chrX-157747660-157748569	3.73847e-08	2.67469	0.048	0.002	0.00296738	Ven/Atri.CM
chr5-124145598-124146449	3.75859e-08	1.63752	0.044	0.003	0.00298334	Ven/Atri.CM
chr9-77617774-77618073	3.75915e-08	3.46721	0.029	0.001	0.00298378	Ven/Atri.CM
chr7-80156573-80157218	3.7686e-08	2.24617	0.055	0.003	0.00299129	Ven/Atri.CM
chr12-73846643-73847124	3.77703e-08	2.30022	0.047	0.002	0.00299798	Ven/Atri.CM
chr7-111150071-111150432	3.80162e-08	3.06977	0.039	0.001	0.0030175	Ven/Atri.CM
chr6-84201939-84202441	3.82462e-08	2.67557	0.037	0.003	0.00303576	Ven/Atri.CM
chr7-79254029-79254832	3.82626e-08	2.10382	0.075	0.005	0.00303706	Ven/Atri.CM
chr15-62294850-62295636	3.85113e-08	1.95742	0.085	0.008	0.0030568	Ven/Atri.CM
chr3-63511243-63511633	3.86335e-08	2.62536	0.034	0.001	0.0030665	Ven/Atri.CM
chr18-42163914-42164260	3.86866e-08	2.05332	0.048	0.002	0.00307071	Ven/Atri.CM
chr14-47632429-47632787	3.90774e-08	2.96378	0.03	0.001	0.00310173	Ven/Atri.CM
chr13-92903082-92903689	3.90836e-08	2.12522	0.063	0.003	0.00310222	Ven/Atri.CM
chr15-62098768-62099368	3.91209e-08	1.73347	0.05	0.004	0.00310518	Ven/Atri.CM
chr15-99036228-99036861	3.9165e-08	2.19347	0.059	0.003	0.00310868	Ven/Atri.CM
chr6-138803433-138804065	3.96229e-08	2.24885	0.037	0.002	0.00314502	Ven/Atri.CM
chr19-38569678-38570051	3.98896e-08	2.23614	0.023	0.001	0.0031662	Ven/Atri.CM
chr11-3844030-3844622	4.00293e-08	2.01769	0.05	0.003	0.00317729	Ven/Atri.CM
chr18-39004601-39005250	4.00808e-08	2.29572	0.064	0.004	0.00318137	Ven/Atri.CM
chr4-147897361-147897707	4.01261e-08	2.07543	0.054	0.003	0.00318497	Ven/Atri.CM
chr1-87900894-87901400	4.04279e-08	1.59512	0.052	0.003	0.00320892	Ven/Atri.CM
chr3-73707889-73708462	4.05229e-08	2.54344	0.076	0.005	0.00321646	Ven/Atri.CM
chr19-37159215-37159542	4.05533e-08	3.16683	0.038	0.002	0.00321888	Ven/Atri.CM
chr8-54571051-54571568	4.07643e-08	2.47302	0.038	0.002	0.00323562	Ven/Atri.CM
chr8-45734065-45734388	4.07858e-08	3.63723	0.029	0.001	0.00323733	Ven/Atri.CM
chr14-120102032-120102767	4.08485e-08	2.27978	0.039	0.002	0.00324231	Ven/Atri.CM
chr8-61569555-61570052	4.10881e-08	2.37428	0.039	0.002	0.00326133	Ven/Atri.CM
chr2-172477392-172478116	4.17405e-08	1.57158	0.059	0.006	0.00331311	Ven/Atri.CM
chr9-121794938-121795308	4.18201e-08	1.68025	0.051	0.003	0.00331943	Ven/Atri.CM
chr13-60654064-60654768	4.19246e-08	1.62567	0.063	0.005	0.00332772	Ven/Atri.CM
chr5-32472031-32472751	4.25848e-08	2.15839	0.055	0.003	0.00338013	Ven/Atri.CM
chr7-70409737-70410301	4.26156e-08	1.73352	0.045	0.003	0.00338257	Ven/Atri.CM
chr8-13472097-13472666	4.27299e-08	2.03556	0.077	0.006	0.00339164	Ven/Atri.CM
chr19-37291679-37292034	4.27322e-08	2.04132	0.042	0.002	0.00339182	Ven/Atri.CM
chr3-104565469-104565901	4.28971e-08	3.16312	0.028	0.001	0.00340492	Ven/Atri.CM
chr7-143139886-143140280	4.29405e-08	2.06269	0.035	0.002	0.00340836	Ven/Atri.CM
chr8-13506816-13507268	4.29747e-08	2.04682	0.061	0.005	0.00341108	Ven/Atri.CM
chr11-11993700-11994150	4.32673e-08	2.12742	0.057	0.003	0.0034343	Ven/Atri.CM
chr4-141648161-141648616	4.33062e-08	1.83194	0.068	0.005	0.00343739	Ven/Atri.CM
chr7-48847896-48848232	4.33762e-08	3.6455	0.039	0.001	0.00344294	Ven/Atri.CM
chr14-123291076-123291422	4.33826e-08	3.19282	0.027	0	0.00344345	Ven/Atri.CM
chr2-64058288-64058564	4.3474e-08	3.48862	0.02	0	0.0034507	Ven/Atri.CM
chr1-170554746-170555285	4.42219e-08	1.22931	0.059	0.005	0.00351007	Ven/Atri.CM
chr9-77346188-77346513	4.44247e-08	3.15921	0.027	0.001	0.00352617	Ven/Atri.CM
chr5-25872951-25873424	4.45715e-08	2.29041	0.026	0.001	0.00353782	Ven/Atri.CM
chr6-32659632-32660129	4.45972e-08	2.49616	0.039	0.001	0.00353986	Ven/Atri.CM
chr17-29253677-29254028	4.47525e-08	2.74667	0.031	0.001	0.00355218	Ven/Atri.CM
chr10-69218776-69219478	4.52074e-08	1.29144	0.117	0.014	0.00358829	Ven/Atri.CM
chr19-57172474-57172750	4.54262e-08	2.62131	0.029	0.002	0.00360566	Ven/Atri.CM
chr9-118693002-118693637	4.54958e-08	1.92702	0.066	0.005	0.00361118	Ven/Atri.CM
chr18-73994803-73995147	4.56498e-08	2.22767	0.045	0.002	0.00362341	Ven/Atri.CM
chr3-105538795-105539324	4.56712e-08	1.93123	0.037	0.001	0.00362511	Ven/Atri.CM
chr3-127521171-127521493	4.58324e-08	3.39915	0.045	0.002	0.0036379	Ven/Atri.CM
chr3-116536289-116536788	4.60309e-08	3.02237	0.029	0.001	0.00365365	Ven/Atri.CM
chr15-58556003-58556527	4.60574e-08	1.98484	0.072	0.005	0.00365576	Ven/Atri.CM
chr18-16740596-16741235	4.69442e-08	1.77719	0.069	0.005	0.00372615	Ven/Atri.CM
chr7-111692684-111693133	4.70344e-08	1.34039	0.051	0.005	0.00373331	Ven/Atri.CM
chr17-48436433-48436899	4.7125e-08	2.61583	0.031	0.001	0.0037405	Ven/Atri.CM
chr2-25969243-25969583	4.73325e-08	2.41906	0.027	0	0.00375697	Ven/Atri.CM
chr16-78859020-78859324	4.76998e-08	3.5397	0.016	0	0.00378613	Ven/Atri.CM
chr6-142920804-142921382	4.78129e-08	2.88847	0.042	0.001	0.0037951	Ven/Atri.CM
chr2-6098842-6099309	4.78382e-08	2.46092	0.057	0.004	0.00379711	Ven/Atri.CM
chr4-63084177-63084822	4.8143e-08	2.68033	0.038	0.002	0.0038213	Ven/Atri.CM
chr3-28485660-28486107	4.83503e-08	2.42564	0.031	0.001	0.00383776	Ven/Atri.CM
chr3-117555829-117556146	4.84326e-08	4.59691	0.012	0	0.00384429	Ven/Atri.CM
chr9-36895034-36895336	4.87617e-08	2.12461	0.041	0.003	0.00387041	Ven/Atri.CM
chr5-127467988-127468620	4.89619e-08	2.09281	0.058	0.003	0.0038863	Ven/Atri.CM
chr10-126940834-126941363	4.89663e-08	2.81027	0.046	0.003	0.00388665	Ven/Atri.CM
chr2-64059081-64059793	4.90067e-08	2.58718	0.063	0.003	0.00388986	Ven/Atri.CM
chr16-85765101-85765571	4.91157e-08	2.50636	0.036	0.002	0.00389851	Ven/Atri.CM
chr4-103178408-103179182	4.91295e-08	2.17629	0.05	0.003	0.00389961	Ven/Atri.CM
chr8-77031307-77031783	4.91755e-08	2.66719	0.034	0.001	0.00390326	Ven/Atri.CM
chr17-43803725-43804088	4.96345e-08	2.07481	0.045	0.002	0.00393969	Ven/Atri.CM
chr2-20167294-20167949	4.98841e-08	1.80975	0.044	0.001	0.0039595	Ven/Atri.CM
chr2-14823752-14824363	5.00803e-08	1.53665	0.085	0.007	0.00397508	Ven/Atri.CM
chr10-40019356-40019838	5.01439e-08	2.5099	0.041	0.001	0.00398013	Ven/Atri.CM
chr5-110304703-110305232	5.01629e-08	2.33475	0.028	0.001	0.00398163	Ven/Atri.CM
chr17-71015026-71015307	5.0976e-08	2.32489	0.036	0.001	0.00404617	Ven/Atri.CM
chr11-67790147-67790486	5.11036e-08	3.5269	0.029	0.001	0.0040563	Ven/Atri.CM
chr15-84430429-84430974	5.12695e-08	2.13818	0.057	0.003	0.00406947	Ven/Atri.CM
chr12-82754022-82754807	5.12743e-08	2.24548	0.053	0.003	0.00406984	Ven/Atri.CM
chr3-52817412-52817840	5.14651e-08	2.05809	0.04	0.002	0.00408499	Ven/Atri.CM
chr13-23475742-23476125	5.15302e-08	1.20696	0.025	0.001	0.00409016	Ven/Atri.CM
chr6-21104897-21105472	5.15307e-08	2.21759	0.026	0.001	0.0040902	Ven/Atri.CM
chr8-95810221-95810652	5.19086e-08	2.49239	0.052	0.002	0.00412019	Ven/Atri.CM
chr14-62877996-62878449	5.25037e-08	1.6318	0.061	0.005	0.00416743	Ven/Atri.CM
chr6-38122724-38123185	5.2507e-08	2.26871	0.038	0.001	0.00416769	Ven/Atri.CM
chr17-45910964-45911771	5.31295e-08	1.44477	0.061	0.006	0.0042171	Ven/Atri.CM
chr3-105521009-105521713	5.32201e-08	2.32111	0.067	0.004	0.00422429	Ven/Atri.CM
chr18-50018383-50018737	5.32224e-08	1.4388	0.05	0.003	0.00422447	Ven/Atri.CM
chr4-53544736-53545217	5.35496e-08	2.00445	0.032	0.002	0.00425045	Ven/Atri.CM
chr15-97878693-97879359	5.38806e-08	2.10352	0.047	0.003	0.00427672	Ven/Atri.CM
chr2-10003460-10003743	5.40295e-08	4.80823	0.013	0	0.00428853	Ven/Atri.CM
chr3-85339279-85339915	5.40404e-08	2.06053	0.052	0.003	0.0042894	Ven/Atri.CM
chr17-71698234-71698911	5.40648e-08	1.84764	0.069	0.005	0.00429134	Ven/Atri.CM
chr13-37934863-37935253	5.43535e-08	2.38667	0.043	0.002	0.00431425	Ven/Atri.CM
chr3-101554740-101555076	5.4619e-08	3.38772	0.029	0.001	0.00433533	Ven/Atri.CM
chr1-12947152-12947931	5.49081e-08	1.53067	0.052	0.003	0.00435827	Ven/Atri.CM
chr3-83992993-83993428	5.63709e-08	2.06133	0.059	0.003	0.00447439	Ven/Atri.CM
chr17-42927259-42927694	5.69361e-08	3.98996	0.024	0	0.00451925	Ven/Atri.CM
chr3-53631157-53631399	5.69469e-08	3.29775	0.021	0	0.00452011	Ven/Atri.CM
chr1-37230370-37230834	5.71313e-08	2.72864	0.033	0.001	0.00453474	Ven/Atri.CM
chr15-38567099-38567508	5.72825e-08	2.35401	0.037	0.001	0.00454674	Ven/Atri.CM
chr11-32946445-32947066	5.73175e-08	2.23291	0.07	0.004	0.00454952	Ven/Atri.CM
chr1-92343950-92344207	5.7529e-08	3.98266	0.027	0	0.0045663	Ven/Atri.CM
chr3-19676354-19677091	5.75323e-08	1.8369	0.037	0.002	0.00456657	Ven/Atri.CM
chr11-50733928-50734426	5.76926e-08	1.93577	0.037	0.003	0.00457929	Ven/Atri.CM
chr10-88412649-88412944	5.7817e-08	3.4409	0.026	0	0.00458917	Ven/Atri.CM
chr1-97760479-97760968	5.79418e-08	2.82681	0.053	0.002	0.00459907	Ven/Atri.CM
chrX-130407485-130407820	5.82838e-08	3.71778	0.025	0	0.00462621	Ven/Atri.CM
chr5-103828426-103829149	5.87524e-08	1.18599	0.06	0.007	0.00466341	Ven/Atri.CM
chr9-90164962-90165445	5.90064e-08	1.92899	0.053	0.003	0.00468358	Ven/Atri.CM
chr8-76474596-76475336	5.9472e-08	2.4826	0.029	0.001	0.00472053	Ven/Atri.CM
chr7-30009656-30010090	5.97199e-08	2.57751	0.042	0.002	0.00474021	Ven/Atri.CM
chr18-11144458-11145441	6.03865e-08	2.29657	0.098	0.007	0.00479312	Ven/Atri.CM
chr10-95790624-95791119	6.04735e-08	2.69174	0.046	0.001	0.00480003	Ven/Atri.CM
chr5-125403521-125404000	6.05294e-08	1.5689	0.068	0.007	0.00480446	Ven/Atri.CM
chr9-85139557-85140386	6.06748e-08	2.08013	0.063	0.004	0.004816	Ven/Atri.CM
chr11-35892770-35893515	6.14196e-08	2.48721	0.046	0.003	0.00487512	Ven/Atri.CM
chr19-37131733-37132001	6.15108e-08	3.44704	0.025	0	0.00488236	Ven/Atri.CM
chr11-58619721-58620042	6.16376e-08	2.48862	0.027	0	0.00489242	Ven/Atri.CM
chr5-92928491-92928745	6.17734e-08	1.79998	0.044	0.003	0.0049032	Ven/Atri.CM
chr6-39055834-39056307	6.25037e-08	2.1294	0.04	0.003	0.00496117	Ven/Atri.CM
chr13-38170578-38171192	6.25576e-08	2.14804	0.068	0.006	0.00496545	Ven/Atri.CM
chr8-61843726-61844117	6.26791e-08	3.55384	0.035	0	0.00497509	Ven/Atri.CM
chr9-40426282-40426624	6.3081e-08	3.80847	0.03	0	0.00500699	Ven/Atri.CM
chr18-80807029-80807559	6.31532e-08	3.28069	0.041	0.001	0.00501272	Ven/Atri.CM
chr14-76310060-76310711	6.3184e-08	2.4926	0.046	0.003	0.00501517	Ven/Atri.CM
chr6-119508975-119509336	6.37425e-08	2.77826	0.03	0.002	0.00505949	Ven/Atri.CM
chr14-124566430-124566849	6.37578e-08	2.7322	0.052	0.001	0.00506071	Ven/Atri.CM
chr6-86624164-86624681	6.40508e-08	1.93098	0.04	0.002	0.00508397	Ven/Atri.CM
chr4-12020819-12021189	6.44545e-08	2.09508	0.044	0.002	0.00511601	Ven/Atri.CM
chr7-109574039-109574500	6.49368e-08	2.58477	0.029	0.002	0.00515429	Ven/Atri.CM
chr12-108959868-108960616	6.50485e-08	1.94277	0.042	0.002	0.00516316	Ven/Atri.CM
chr11-67896917-67897576	6.51921e-08	1.25181	0.075	0.01	0.00517456	Ven/Atri.CM
chr11-35283586-35284207	6.59475e-08	3.00859	0.039	0.002	0.00523452	Ven/Atri.CM
chr1-130099029-130099593	6.59933e-08	2.39252	0.045	0.001	0.00523815	Ven/Atri.CM
chr17-5324190-5324893	6.60444e-08	2.07532	0.072	0.006	0.00524221	Ven/Atri.CM
chr3-123111042-123111386	6.61554e-08	2.54436	0.031	0.002	0.00525102	Ven/Atri.CM
chr4-120091906-120092356	6.62609e-08	2.9176	0.038	0.001	0.00525939	Ven/Atri.CM
chr4-118867548-118867968	6.6636e-08	3.21699	0.034	0	0.00528916	Ven/Atri.CM
chr11-52377633-52378083	6.68993e-08	2.28898	0.05	0.003	0.00531007	Ven/Atri.CM
chr9-77018657-77019344	6.72085e-08	2.86453	0.05	0.002	0.00533461	Ven/Atri.CM
chr6-97252652-97253218	6.7353e-08	2.67813	0.055	0.002	0.00534608	Ven/Atri.CM
chr11-29777885-29778470	6.74198e-08	2.67425	0.047	0.002	0.00535138	Ven/Atri.CM
chr15-53592501-53593087	6.77872e-08	2.37999	0.06	0.003	0.00538054	Ven/Atri.CM
chr1-23468768-23469382	6.84534e-08	2.77171	0.046	0.002	0.00543342	Ven/Atri.CM
chr5-112018768-112019262	6.87049e-08	2.09769	0.057	0.003	0.00545338	Ven/Atri.CM
chr5-72501791-72502001	6.89239e-08	2.60903	0.03	0	0.00547077	Ven/Atri.CM
chr18-40553386-40553720	6.94879e-08	3.47961	0.029	0	0.00551553	Ven/Atri.CM
chr9-40574924-40575719	7.04776e-08	1.5518	0.095	0.009	0.00559409	Ven/Atri.CM
chr11-43820579-43821346	7.06563e-08	2.35523	0.053	0.003	0.00560827	Ven/Atri.CM
chr11-37064108-37064382	7.07004e-08	4.29089	0.017	0	0.00561178	Ven/Atri.CM
chr16-92918085-92918590	7.09296e-08	1.4613	0.029	0.001	0.00562996	Ven/Atri.CM
chr12-80382818-80383146	7.10493e-08	2.67699	0.029	0.001	0.00563947	Ven/Atri.CM
chr15-58847733-58848126	7.13339e-08	2.68858	0.035	0.001	0.00566205	Ven/Atri.CM
chr9-30460420-30460859	7.13679e-08	2.83906	0.045	0.003	0.00566476	Ven/Atri.CM
chr1-179721875-179722490	7.16267e-08	2.13625	0.042	0.002	0.0056853	Ven/Atri.CM
chr11-8582537-8582922	7.16957e-08	3.18645	0.031	0	0.00569078	Ven/Atri.CM
chr17-42643423-42643813	7.17041e-08	3.35006	0.029	0	0.00569144	Ven/Atri.CM
chr5-36075137-36075573	7.20409e-08	2.69749	0.051	0.002	0.00571817	Ven/Atri.CM
[truncated: 5,157 more rows]
