# Supplementary material for: Upstream open reading frame inactivation augments GATA4 translation and cardiomyocyte hypertrophy in mice
Source: bioRxiv. 2025 May 18:2025.05.18.654700. Preprint. [Version 1] doi: 10.1101/2025.05.18.654700 (PMC12132206; doi:10.1101/2025.05.18.654700)
Supplement: Supplement 5 — Table S5. Correlations between chromatin regions and mRNA expression of nearby genes. [file media-5.xlsx]

## Sheet: snATAC & snRNA-seq correlation 
Table S5. Correlations between chromatin regions and gene expression
gene	peak	zscore	score	pvalue
Rp1	chr1-4293978-4294410	4.63737	0.108824	1.76434e-06
Rp1	chr1-4295263-4295520	2.25596	0.0521189	0.0120367
Rp1	chr1-4409176-4409424	2.76413	0.0664117	0.00285374
Rp1	chr1-4416780-4416979	4.24975	0.0814121	1.07004e-05
Gm26901	chr1-7118256-7118455	4.54078	0.0601074	2.80232e-06
Prex2	chr1-10877336-10877807	3.06554	0.0511159	0.00108637
Prex2	chr1-11033490-11033849	3.16736	0.0537509	0.000769152
Sulf1	chr1-12405696-12406162	2.78987	0.0646702	0.00263644
Sulf1	chr1-12715436-12715794	2.99969	0.0743304	0.00135127
Sulf1	chr1-12754723-12755237	2.17954	0.0568265	0.0146459
Slco5a1	chr1-12865157-12865591	1.79434	0.0640952	0.0363795
Slco5a1	chr1-12992140-12992863	1.79896	0.0578169	0.0360123
Slco5a1	chr1-13042383-13043164	1.96127	0.0722111	0.024924
Slco5a1	chr1-13373414-13374210	2.67734	0.0787246	0.0037105
Lactb2	chr1-13305276-13305549	3.62983	0.0618769	0.000141806
Msc	chr1-14755366-14755593	4.46293	0.063387	4.0424e-06
Stau2	chr1-16111761-16112063	1.82466	0.0704895	0.0340263
Jph1	chr1-17097420-17098153	2.06058	0.0552438	0.0196714
Pi15	chr1-17551661-17552029	8.76606	0.0967918	9.25125e-19
Efhc1	chr1-20933311-20933751	4.03472	0.0500659	2.73335e-05
Efhc1	chr1-21231833-21232414	5.79348	0.0736662	3.44711e-09
Efhc1	chr1-21305347-21305861	4.60061	0.0500098	2.10623e-06
Gsta3	chr1-21231833-21232414	3.43816	0.074598	0.000292839
Gsta3	chr1-21239954-21240653	5.1161	0.0844014	1.5596e-07
Kcnq5	chr1-21855617-21855883	5.27365	0.0716077	6.68697e-08
Dst	chr1-34021208-34021968	2.10364	0.0761652	0.0177049
Dst	chr1-34246266-34246653	2.16583	0.0706657	0.0151621
Plekhb2	chr1-34389238-34389659	4.44891	0.0616092	4.31537e-06
Hs6st1	chr1-36052816-36053015	5.47881	0.0600097	2.14094e-08
Cnnm3	chr1-36098435-36098814	3.98962	0.0613072	3.30896e-05
Kansl3	chr1-36333213-36333532	3.58586	0.0650595	0.000167983
Cnnm3	chr1-36902568-36902904	3.68646	0.0560741	0.000113699
Ankrd23	chr1-36534734-36535043	2.15697	0.0582387	0.0155041
Ankrd23	chr1-36539291-36539653	1.9332	0.0538213	0.0266055
Ankrd23	chr1-36607006-36607225	2.87753	0.0593598	0.00200403
Ankrd23	chr1-36744631-36744914	2.05316	0.0581522	0.0200286
Vwa3b	chr1-36949554-36949978	5.70211	0.0557432	5.91654e-09
Cnga3	chr1-37132459-37132658	4.34314	0.0580176	7.02313e-06
Cnga3	chr1-37231211-37231673	6.40824	0.104391	7.36054e-11
Cnga3	chr1-37347270-37347981	2.70227	0.0535882	0.00344341
Inpp4a	chr1-37585782-37586376	4.90566	0.0506393	4.65557e-07
Rev1	chr1-37997903-37998217	4.06389	0.0547964	2.41305e-05
Aff3	chr1-38305296-38305519	4.26532	0.0704356	9.98066e-06
Lonrf2	chr1-38358445-38358940	3.66173	0.0601202	0.000125257
Npas2	chr1-39105132-39106086	1.83992	0.0542875	0.03289
Npas2	chr1-39185685-39186161	1.99247	0.0575642	0.0231598
Npas2	chr1-39280347-39280758	2.89609	0.0669172	0.0018892
Npas2	chr1-39331010-39331509	1.86955	0.0504302	0.0307733
Il18r1	chr1-40250650-40250849	3.86775	0.0611211	5.49221e-05
Tmem182	chr1-40613636-40614164	1.93373	0.0683685	0.0265732
Slc9a2	chr1-40650816-40651432	3.30696	0.0629317	0.000471566
Tmem182	chr1-40660941-40661140	2.47684	0.0517116	0.00662757
AI597479	chr1-43112914-43113218	4.21554	0.0530718	1.24588e-05
AI597479	chr1-43446101-43446371	4.72547	0.0729127	1.14795e-06
Fhl2	chr1-43122454-43122806	1.701	0.163573	0.0444718
Fhl2	chr1-43173339-43173538	1.92744	0.100574	0.0269626
Fhl2	chr1-43183831-43184030	3.6763	0.158102	0.000118322
Fhl2	chr1-43196604-43197300	2.84532	0.210752	0.00221835
Fhl2	chr1-43250325-43250732	2.37299	0.206639	0.00882247
Fhl2	chr1-43257795-43258357	1.90481	0.200708	0.0284023
Uxs1	chr1-43413327-43413536	4.95826	0.0513387	3.55628e-07
Col3a1	chr1-45663954-45664249	3.3902	0.0589139	0.000349204
Col3a1	chr1-45675780-45676289	3.11329	0.0510835	0.000925082
Col5a2	chr1-45355922-45356303	3.31638	0.0502594	0.000455965
Col5a2	chr1-45675780-45676289	3.50808	0.0600649	0.00022568
Nabp1	chr1-51514793-51515461	1.8141	0.0545116	0.0348312
Stat4	chr1-51501344-51501664	5.55491	0.0549953	1.3888e-08
Myo1b	chr1-51736720-51737172	7.09208	0.0603953	6.60534e-13
Stat4	chr1-51863783-51863982	7.07308	0.0611037	7.57636e-13
Gm553	chr1-52177029-52177248	4.14073	0.0535405	1.73104e-05
Gls	chr1-52421973-52422446	4.12072	0.0541323	1.88845e-05
Osgepl1	chr1-52829715-52830126	2.13338	0.0527933	0.0164467
Hibch	chr1-53317119-53317519	3.36953	0.0601971	0.000376487
Osgepl1	chr1-53110345-53110973	2.05481	0.0582144	0.0199488
Osgepl1	chr1-53317119-53317519	1.9152	0.0552164	0.0277337
Hspd1	chr1-55079655-55079956	2.62416	0.0550446	0.0043432
Plcl1	chr1-55693677-55694132	4.14054	0.0574399	1.73248e-05
Aox2	chr1-57824943-57825201	5.47809	0.0888979	2.14976e-08
Aox2	chr1-57864272-57864669	4.83106	0.0769663	6.79032e-07
Aox2	chr1-58603762-58604087	4.94948	0.052178	3.72064e-07
Ndufb3	chr1-58341620-58341876	2.98019	0.055415	0.00144037
Ndufb3	chr1-58802348-58802547	4.23951	0.0566339	1.12003e-05
Trak2	chr1-58621088-58622244	1.66874	0.0610823	0.0475844
Trak2	chr1-58766828-58767109	1.86893	0.0577531	0.0308161
Cdk15	chr1-58795025-58795760	5.49105	0.053808	1.99771e-08
Mpp4	chr1-58950964-58951198	3.90639	0.0549319	4.68435e-05
Trak2	chr1-58957973-58958185	1.7438	0.0541849	0.0405968
Cdk15	chr1-59269756-59270147	10.101	0.0689512	2.73546e-24
Gm973	chr1-59457714-59458193	6.38508	0.0724194	8.56566e-11
Sumo1	chr1-59623376-59623671	4.69156	0.0583693	1.35564e-06
Wdr12	chr1-59719966-59720165	4.34847	0.0573798	6.8544e-06
Cd28	chr1-60614976-60615247	1.91537	0.054362	0.0277225
2310016D23Rik	chr1-60662271-60662637	5.45105	0.0641308	2.50366e-08
Ctla4	chr1-60668810-60669423	2.00353	0.065145	0.0225603
Ctla4	chr1-60709633-60709960	2.50509	0.052514	0.00612097
Cd28	chr1-60935980-60936578	2.08135	0.0634861	0.0187011
Nrp2	chr1-62747720-62747919	4.68661	0.0514359	1.38887e-06
Ndufs1	chr1-62993496-62993695	2.95993	0.0549171	0.00153857
Mettl21a	chr1-64649408-64649611	3.83724	0.0612045	6.22131e-05
Akr1cl	chr1-64839316-64839515	7.89054	0.092095	1.50438e-15
Acadl	chr1-66895537-66896449	1.93817	0.0521262	0.0263011
Erbb4	chr1-68973212-68974084	2.62155	0.158354	0.00437661
Erbb4	chr1-69105591-69106942	2.96251	0.153487	0.00152573
Mreg	chr1-72210849-72211113	4.72238	0.107502	1.16553e-06
Gm29185	chr1-73456330-73456529	3.67852	0.0599661	0.000117297
Rufy4	chr1-73737087-73737434	2.49964	0.0513626	0.00621599
6030407O03Rik	chr1-74340273-74340698	6.24466	0.0701083	2.12359e-10
Tns1	chr1-73935478-73935744	1.87558	0.0801973	0.0303564
Tns1	chr1-73974084-73974283	2.24065	0.0663015	0.0125245
Tns1	chr1-74105658-74106033	1.74832	0.0919642	0.0402044
Prkag3	chr1-74773087-74773408	1.79627	0.0523351	0.0362259
Prkag3	chr1-74948659-74949159	2.17634	0.069095	0.014765
Prkag3	chr1-75142393-75143135	2.40885	0.056096	0.00800152
Prkag3	chr1-75239632-75239955	2.18514	0.0647158	0.0144393
Ankzf1	chr1-74803002-74803425	5.35763	0.0850301	4.216e-08
Tuba4a	chr1-74803002-74803425	1.86482	0.0507389	0.0311033
Dnajb2	chr1-74803002-74803425	2.42995	0.0609768	0.0075504
Des	chr1-74924546-74924786	1.80059	0.0602793	0.0358838
Dnajb2	chr1-75005859-75006353	2.17888	0.0546257	0.0146704
Abcb6	chr1-75398673-75399260	3.06741	0.0550605	0.00107961
Abcb6	chr1-75549270-75549969	3.84506	0.052293	6.02616e-05
Tuba4a	chr1-75214849-75215219	2.42565	0.0719234	0.00764057
Dnajb2	chr1-75214849-75215219	2.56732	0.0662842	0.00512435
Des	chr1-75214849-75215219	2.08585	0.0829027	0.0184962
Speg	chr1-75214849-75215219	1.98428	0.126144	0.0236124
Tuba4a	chr1-75393132-75393531	1.88139	0.0620382	0.0299591
Tuba4a	chr1-75413648-75414018	1.70351	0.055144	0.0442362
Tuba4a	chr1-75478966-75479669	1.99223	0.0513539	0.0231732
Tuba4a	chr1-75549270-75549969	4.26691	0.0985389	9.91006e-06
Tuba4a	chr1-75596748-75597310	2.54634	0.072205	0.00544296
Tuba4a	chr1-75597504-75597890	2.31886	0.0705734	0.0102014
Dnajb2	chr1-75361797-75362092	1.76754	0.0506513	0.0385692
Dnajb2	chr1-75398673-75399260	1.92374	0.0558688	0.0271933
Dnajb2	chr1-75413648-75414018	2.08644	0.0580742	0.0184695
Dnajb2	chr1-75549270-75549969	2.55574	0.0571345	0.00529815
Speg	chr1-75239632-75239955	1.78106	0.118658	0.037451
Gmppa	chr1-75239632-75239955	2.63076	0.0583409	0.00425975
Obsl1	chr1-75347312-75347547	2.0072	0.0636279	0.0223641
Des	chr1-75360120-75360464	1.66455	0.0586148	0.048001
Des	chr1-75371259-75371664	1.77333	0.0736682	0.0380872
Des	chr1-75375005-75375348	2.87571	0.0832352	0.00201559
Des	chr1-75549270-75549969	2.38686	0.0711959	0.00849657
Obsl1	chr1-75361797-75362092	3.3644	0.0954934	0.000383544
Slc4a3	chr1-75371259-75371664	1.73308	0.134157	0.0415404
Speg	chr1-75375005-75375348	1.82622	0.101524	0.0339083
Obsl1	chr1-75375005-75375348	2.62121	0.0717429	0.00438094
Inha	chr1-75375005-75375348	1.99802	0.0535539	0.022857
Slc4a3	chr1-75375005-75375348	2.22438	0.117675	0.0130615
Speg	chr1-75393132-75393531	1.98183	0.124742	0.0237492
Speg	chr1-75398673-75399260	2.17541	0.121724	0.0147997
Speg	chr1-75413648-75414018	1.66949	0.113941	0.0475101
Speg	chr1-75478966-75479669	2.08559	0.0923085	0.0185079
Speg	chr1-75549270-75549969	2.90961	0.136983	0.00180943
Speg	chr1-75559320-75559871	1.65187	0.0964364	0.0492802
Speg	chr1-75596748-75597310	2.19445	0.136414	0.0141015
Obsl1	chr1-75393132-75393531	2.49583	0.0811813	0.0062832
Inha	chr1-75393132-75393531	3.19805	0.0845303	0.000691801
Slc4a3	chr1-75398673-75399260	1.98077	0.132589	0.0238083
Gmppa	chr1-75413648-75414018	2.32509	0.0543098	0.0100335
Obsl1	chr1-75413648-75414018	2.05553	0.071872	0.0199141
Slc4a3	chr1-75413648-75414018	1.72164	0.13149	0.042567
Inha	chr1-75459409-75459628	2.39419	0.0571297	0.00832853
Obsl1	chr1-75478966-75479669	1.83938	0.0536877	0.0329295
Slc4a3	chr1-75478966-75479669	2.17059	0.097576	0.014981
Obsl1	chr1-75549270-75549969	2.11976	0.0617256	0.0170131
Obsl1	chr1-75559320-75559871	1.83494	0.0597376	0.0332575
Inha	chr1-75994926-75995523	2.08155	0.0630391	0.0186919
Slc4a3	chr1-75549270-75549969	2.94516	0.154062	0.00161394
Slc4a3	chr1-75559320-75559871	1.77009	0.121999	0.0383561
Slc4a3	chr1-75596748-75597310	1.86542	0.137153	0.0310609
Slc4a3	chr1-76009516-76010108	1.75676	0.147204	0.0394798
Slc4a3	chr1-76031124-76031568	2.26456	0.166494	0.0117698
Slc4a3	chr1-76038929-76039613	2.75251	0.181901	0.00295705
Epha4	chr1-77048647-77049602	3.15738	0.0545603	0.000795981
5730419F03Rik	chr1-78284643-78284888	6.0379	0.123114	7.80682e-10
Dock10	chr1-80656490-80656689	4.05678	0.0711813	2.48775e-05
Irs1	chr1-82411818-82412396	2.99702	0.0507989	0.00136318
Col4a4	chr1-82577951-82578150	4.3852	0.0689413	5.79395e-06
C430014B12Rik	chr1-82577951-82578150	4.49882	0.0698371	3.41659e-06
4933436I20Rik	chr1-83907013-83907616	6.40819	0.0712094	7.36291e-11
Pid1	chr1-84199988-84200317	3.81586	0.0597611	6.78557e-05
Pid1	chr1-84302699-84303161	5.71917	0.0960044	5.35216e-09
Pid1	chr1-84406754-84407213	4.83351	0.0712372	6.70723e-07
Sp100	chr1-85758426-85759176	-1.96013	-0.0568369	0.0249906
A630001G21Rik	chr1-86263639-86263838	5.11963	0.054702	1.5307e-07
Cops7b	chr1-86582225-86582979	4.70356	0.0604137	1.27834e-06
Neu2	chr1-87035612-87036175	6.27059	0.0736148	1.79841e-10
Neu2	chr1-87766277-87766545	8.99094	0.0838177	1.22557e-19
Arl4c	chr1-88587373-88587614	5.26201	0.0686958	7.12439e-08
Asb18	chr1-89613425-89613713	1.93317	0.076423	0.0266076
Asb18	chr1-89998096-89998488	2.23679	0.0951999	0.0126499
Asb18	chr1-89999587-90000203	1.7432	0.0906171	0.0406495
Asb18	chr1-90014275-90014951	2.74216	0.118897	0.00305187
Asb18	chr1-90238068-90238745	1.83452	0.095985	0.0332884
Ackr3	chr1-90153359-90153562	4.33927	0.0522487	7.14773e-06
Ackr3	chr1-90234511-90234873	4.9382	0.0665461	3.94243e-07
Col6a3	chr1-90656465-90657204	4.69027	0.0809132	1.3642e-06
Col6a3	chr1-90723911-90724169	3.35387	0.0614273	0.000398446
Klhl30	chr1-90939951-90940365	2.15514	0.0589286	0.0155754
Lrrfip1	chr1-91350810-91351139	1.80552	0.0914129	0.0354965
Klhl30	chr1-91000236-91000563	1.75913	0.0514068	0.0392779
Klhl30	chr1-91249997-91250466	1.97939	0.0521886	0.023886
Klhl30	chr1-91600639-91601036	2.44589	0.0603719	0.00722471
Hdac4	chr1-92028170-92028454	1.91763	0.0703578	0.0275791
Ndufa10	chr1-92028170-92028454	3.41435	0.0827862	0.00031967
Hdac4	chr1-92033521-92033839	2.18731	0.0743406	0.0143599
Hdac4	chr1-92116105-92116473	1.70946	0.0802912	0.0436832
Hdac4	chr1-92179634-92181054	1.71389	0.0621372	0.0432746
Hdac4	chr1-92215351-92215732	1.64904	0.074713	0.0495692
Hdac4	chr1-92309428-92309700	1.79399	0.0597938	0.0364074
Ndufa10	chr1-92264967-92265262	2.09383	0.0528068	0.0181377
Ndufa10	chr1-92309428-92309700	2.61511	0.0670972	0.00446
Ndufa10	chr1-92337345-92337858	1.75066	0.0626546	0.0400026
Gpc1	chr1-92337345-92337858	2.52711	0.118962	0.00575027
Ndufa10	chr1-92343950-92344207	1.9696	0.0513591	0.0244424
Gpc1	chr1-92348376-92348585	1.72598	0.0559124	0.0421752
Ndufa10	chr1-92466683-92466948	2.92215	0.0582907	0.0017381
Ndufa10	chr1-92611076-92611336	2.94351	0.0598312	0.00162258
Ndufa10	chr1-92703738-92704292	1.93382	0.0555007	0.0265679
Ndufa10	chr1-92775283-92775709	1.88951	0.0584952	0.0294117
Gpc1	chr1-92614565-92614816	1.69429	0.0531202	0.0451055
Ankmy1	chr1-92614565-92614816	3.12039	0.0585095	0.000903046
Gpc1	chr1-92696905-92697115	2.8777	0.0948795	0.00200294
Gpc1	chr1-92698946-92699524	2.26302	0.0812698	0.0118173
Gpc1	chr1-92731425-92731888	3.9872	0.113528	3.34284e-05
Ankmy1	chr1-92731425-92731888	5.39334	0.0961382	3.45807e-08
Sned1	chr1-92775283-92775709	1.97152	0.0762821	0.024332
Ankmy1	chr1-92787052-92787534	2.89691	0.0609255	0.00188426
Gpc1	chr1-92791585-92791784	2.9347	0.069733	0.00166938
Gpc1	chr1-92920959-92921186	1.71208	0.0508274	0.0434407
Gpc1	chr1-93085160-93085590	2.32789	0.0863508	0.00995898
Gpc1	chr1-93144193-93144475	1.82049	0.0568319	0.0343423
Kif1a	chr1-92907351-92907550	5.26222	0.0663966	7.11639e-08
Sned1	chr1-93072404-93072769	2.07567	0.0617375	0.0189621
Sned1	chr1-93100263-93100628	1.70673	0.0502361	0.0439361
Sned1	chr1-93635347-93636177	2.13341	0.0625905	0.0164456
Hdlbp	chr1-93906760-93906993	2.47143	0.0509421	0.00672873
Ppip5k2	chr1-97760479-97760968	2.05769	0.174393	0.0198101
Gin1	chr1-97787576-97788018	4.05414	0.0755858	2.51594e-05
Gin1	chr1-97788535-97788969	2.66716	0.0606292	0.00382478
Ppip5k2	chr1-97787576-97788018	3.67494	0.195625	0.000118953
Ppip5k2	chr1-97788535-97788969	3.00672	0.200884	0.00132043
Ppip5k2	chr1-97976819-97977413	2.32617	0.122965	0.0100047
Ppip5k2	chr1-97982320-97982585	1.66349	0.0976988	0.0481074
Pam	chr1-98026526-98026847	3.39865	0.0553684	0.000338594
Pign	chr1-105925747-105926053	3.67851	0.0510935	0.000117299
Zcchc2	chr1-106155326-106155538	4.71533	0.0663966	1.2066e-06
D830032E09Rik	chr1-107811010-107811303	1.68876	0.0751809	0.0456331
D830032E09Rik	chr1-107916848-107917400	2.76884	0.136129	0.0028128
Clasp1	chr1-118358846-118359736	2.16905	0.107006	0.0150395
Clasp1	chr1-118458783-118459704	1.70619	0.0829719	0.0439868
Clasp1	chr1-118479214-118479620	2.29417	0.114118	0.0108905
Clasp1	chr1-118485995-118486333	1.80014	0.095879	0.035919
Clasp1	chr1-118627676-118628442	2.37339	0.0907592	0.00881282
Gli2	chr1-118967273-118967580	3.56597	0.0630121	0.000181258
Gli2	chr1-119253142-119253762	3.07401	0.0664926	0.001056
Slc35f5	chr1-125542279-125542841	2.11833	0.067669	0.0170734
Slc35f5	chr1-125577991-125578388	2.37755	0.0673667	0.00871402
Slc35f5	chr1-125595946-125596246	2.50337	0.0540333	0.00615085
Slc35f5	chr1-125662932-125663515	1.90507	0.0608182	0.0283857
Nckap5	chr1-126410272-126410531	2.05996	0.0591605	0.0197014
Nckap5	chr1-126484582-126485135	2.19438	0.100086	0.014104
Nckap5	chr1-126502686-126503071	2.07992	0.0714511	0.0187665
Nckap5	chr1-127329826-127330204	1.92394	0.078046	0.027181
Rab3gap1	chr1-128081005-128081640	2.8351	0.0604963	0.00229058
Cxcr4	chr1-128141064-128141322	8.38066	0.0543336	2.63156e-17
Gm15675	chr1-130462281-130462866	4.41691	0.0626937	5.00617e-06
Pfkfb2	chr1-130987563-130987831	1.81545	0.0765241	0.0347272
Mapkapk2	chr1-131555007-131555548	2.29802	0.0904139	0.0107804
Pm20d1	chr1-131548405-131548704	2.05735	0.0586339	0.0198261
Slc45a3	chr1-131548803-131549002	5.40021	0.063439	3.32824e-08
Pm20d1	chr1-131770634-131771137	2.4149	0.0682468	0.00786968
Pm20d1	chr1-131842195-131842517	3.12622	0.0702278	0.00088536
Klhdc8a	chr1-131802635-131802932	3.4106	0.054675	0.000324095
Cdk18	chr1-131816560-131816973	3.06312	0.050139	0.0010952
Klhdc8a	chr1-131839369-131839604	4.28011	0.0633298	9.3401e-06
Klhdc8a	chr1-132213274-132213475	6.55576	0.0818884	2.76788e-11
Klhdc8a	chr1-132543781-132544065	3.92136	0.0642052	4.40258e-05
Klhdc8a	chr1-132669074-132669469	2.5214	0.052197	0.00584448
Cntn2	chr1-132541273-132541472	6.00177	0.0974361	9.75876e-10
Pik3c2b	chr1-132786798-132787250	3.3335	0.0580184	0.000428803
Plekha6	chr1-133180975-133181369	1.90078	0.0576807	0.0286656
Plekha6	chr1-133237651-133238001	1.72181	0.0583344	0.0425516
Ppfia4	chr1-134168005-134168214	3.41451	0.0569375	0.000319483
Syt2	chr1-134229832-134230144	4.70176	0.0532609	1.28963e-06
Adora1	chr1-134704776-134705138	2.56903	0.0555366	0.00509918
Ppfia4	chr1-134482325-134482524	3.08428	0.0657632	0.00102023
Ube2t	chr1-134696333-134696682	5.01748	0.0750068	2.61768e-07
Ppp1r12b	chr1-134719741-134719940	1.99234	0.053434	0.0231671
Lgr6	chr1-134725061-134725656	2.30491	0.108438	0.0105859
Ppp1r12b	chr1-134823125-134823602	2.64552	0.134691	0.00407824
Ube2t	chr1-134823125-134823602	2.57129	0.0501528	0.00506604
Ppp1r12b	chr1-134846445-134847297	1.64942	0.102222	0.0495306
Lgr6	chr1-134858473-134859038	1.74338	0.106781	0.040634
Ppp1r12b	chr1-134891937-134892282	1.84711	0.0934713	0.0323657
Ppp1r12b	chr1-134910054-134910348	2.35512	0.107755	0.00925845
Lgr6	chr1-134910054-134910348	2.94674	0.121742	0.00160571
Ppp1r12b	chr1-134911919-134912255	2.1586	0.110903	0.0154406
Lgr6	chr1-134911919-134912255	1.65706	0.093758	0.0487538
Timm17a	chr1-134911919-134912255	4.1884	0.066399	1.40467e-05
Ppp1r12b	chr1-134913500-134913840	1.77709	0.0959076	0.0377766
Lgr6	chr1-134913500-134913840	2.01983	0.102765	0.0217003
Lgr6	chr1-134926507-134926960	2.0685	0.0921527	0.0192964
Ppp1r12b	chr1-134936158-134936638	1.7947	0.107097	0.0363508
Lgr6	chr1-134936158-134936638	1.76499	0.100724	0.038783
Ppp1r12b	chr1-135083269-135084118	2.30325	0.122336	0.0106324
Ppp1r12b	chr1-135156281-135156712	1.83765	0.0999319	0.0330568
Lgr6	chr1-135083269-135084118	2.83965	0.137803	0.00225818
Nav1	chr1-135574439-135574861	2.55006	0.0546114	0.00538522
Nav1	chr1-135593816-135594279	2.99853	0.0611722	0.00135641
Nav1	chr1-135684991-135685405	2.89644	0.0549273	0.00188713
Nav1	chr1-135755262-135755509	3.56618	0.0678009	0.000181114
Tnnt2	chr1-135684991-135685405	-2.37929	-0.0530692	0.00867292
Tnnt2	chr1-135755262-135755509	-2.51732	-0.0569554	0.00591249
Cacna1s	chr1-135811160-135811598	2.9656	0.0519478	0.00151047
Tnnt2	chr1-135835969-135836459	2.05165	0.166411	0.0201016
Cacna1s	chr1-136524963-136525216	2.82742	0.0531157	0.00234622
Ddx59	chr1-136126923-136127223	4.60923	0.058619	2.02083e-06
Kif21b	chr1-136139994-136140592	6.07189	0.060788	6.32072e-10
Gm19705	chr1-136915514-136915713	5.18638	0.0620535	1.07213e-07
Ptprc	chr1-138136252-138136568	5.98724	0.0874313	1.06713e-09
Kcnt2	chr1-140171600-140171814	2.02736	0.0503835	0.0213129
Cfh	chr1-140183187-140183640	3.50213	0.0696185	0.000230778
Kcnt2	chr1-140183187-140183640	2.0716	0.0521472	0.0191514
Kcnt2	chr1-140429360-140429662	2.34981	0.0558167	0.00939149
B3galt2	chr1-143360292-143360583	3.97717	0.0763937	3.48706e-05
B3galt2	chr1-143576634-143577529	2.98742	0.0621186	0.0014067
B3galt2	chr1-143636863-143637062	3.80187	0.063566	7.18049e-05
B3galt2	chr1-144029617-144030008	2.63293	0.0553924	0.00423261
B3galt2	chr1-144055195-144056193	3.56118	0.0717012	0.000184594
B3galt2	chr1-144085610-144085846	4.21101	0.0751303	1.27115e-05
Cdc73	chr1-143981724-143981923	4.60238	0.0529752	2.08848e-06
Rgs13	chr1-143808999-143809342	3.72974	0.0593375	9.58385e-05
Rgs2	chr1-143903970-143904263	3.2575	0.0506964	0.000561998
Ptgs2	chr1-149862725-149863064	5.80058	0.0640668	3.30433e-09
Ptgs2	chr1-150099880-150100079	5.64607	0.0641973	8.20765e-09
Hmcn1	chr1-151127776-151128457	2.18004	0.0878766	0.0146274
Hmcn1	chr1-151144470-151145131	2.05523	0.0801947	0.0199284
Hmcn1	chr1-151153217-151153653	2.42765	0.0894491	0.00759857
Hmcn1	chr1-151171260-151172000	2.82942	0.0983854	0.00233161
Hmcn1	chr1-151344104-151344634	2.34427	0.0714547	0.00953228
Hmcn1	chr1-151427873-151428777	1.834	0.0620804	0.0333273
Ivns1abp	chr1-151095759-151095959	1.78849	0.0869364	0.0368482
Ivns1abp	chr1-151103002-151103449	2.32039	0.177413	0.0101599
Ivns1abp	chr1-151127776-151128457	1.65543	0.146962	0.0489185
Trmt1l	chr1-151127776-151128457	2.85028	0.0506022	0.00218403
Ivns1abp	chr1-151144470-151145131	1.70872	0.149929	0.0437516
Ivns1abp	chr1-151171260-151172000	3.48265	0.216049	0.00024824
Ivns1abp	chr1-151344104-151344634	1.94724	0.11101	0.025753
Apobec4	chr1-153040872-153041250	6.40211	0.0652509	7.6621e-11
Ncf2	chr1-152798102-152798425	7.1804	0.0695812	3.47549e-13
Lamc2	chr1-152849390-152849609	5.65657	0.0727519	7.7214e-09
Lamc1	chr1-153180649-153180943	2.85534	0.0646633	0.00214955
Lamc1	chr1-153265607-153265987	2.78422	0.0546232	0.00268284
Npl	chr1-153265607-153265987	9.09301	0.0973616	4.81691e-20
Lamc1	chr1-153304565-153304778	2.79337	0.0514779	0.00260811
Lamc1	chr1-153351053-153351319	2.77072	0.0560704	0.00279666
E330020D12Rik	chr1-153559302-153559608	5.40783	0.0534606	3.18962e-08
Npl	chr1-153549462-153549879	5.14293	0.0515888	1.35241e-07
Rgsl1	chr1-153559302-153559608	4.67704	0.0572214	1.45526e-06
Rgsl1	chr1-154065949-154066360	5.31921	0.0507764	5.21096e-08
Rgsl1	chr1-154090050-154090249	7.62937	0.0663083	1.1795e-14
Glul	chr1-153918375-153919224	1.64871	0.0616521	0.049604
Glul	chr1-154033834-154034465	2.19205	0.0778643	0.0141878
Glul	chr1-154038203-154038570	1.94691	0.0633619	0.0257728
BC034090	chr1-155039036-155039607	1.97751	0.0652814	0.0239919
BC034090	chr1-155040265-155040549	1.7616	0.0609518	0.0390687
Gm5532	chr1-155040265-155040549	2.01982	0.0537189	0.0217012
Ier5	chr1-155124407-155124912	3.89323	0.0682573	4.94585e-05
Ier5	chr1-155158243-155158842	2.68451	0.0511302	0.00363183
BC034090	chr1-155124407-155124912	2.76156	0.0791401	0.00287626
BC034090	chr1-155205865-155206309	2.761	0.078302	0.00288125
Gm5532	chr1-155209994-155210377	2.04902	0.0507248	0.0202302
BC034090	chr1-155212926-155213290	2.25325	0.0696304	0.0121218
Gm5532	chr1-155234325-155234695	2.13622	0.0532355	0.0163308
BC034090	chr1-155526948-155527373	2.02609	0.0689246	0.0213778
Gm5532	chr1-155526948-155527373	2.04564	0.0583524	0.0203959
Gm5532	chr1-155797485-155797684	3.67076	0.0682876	0.000120916
Axdnd1	chr1-156769913-156770301	9.47213	0.0861697	1.37095e-21
Fam20b	chr1-156780268-156780563	4.32851	0.0595039	7.50595e-06
Rasal2	chr1-157417940-157418271	5.22292	0.0524306	8.80612e-08
Sec16b	chr1-157506606-157506818	4.20409	0.0692589	1.31068e-05
Brinp2	chr1-158739528-158739762	3.83363	0.0537408	6.31338e-05
Brinp2	chr1-158766082-158766368	8.90963	0.0967204	2.56024e-19
Mrps14	chr1-160561453-160561657	5.92362	0.0562506	1.57467e-09
Rabgap1l	chr1-161034449-161035307	2.74704	0.061156	0.00300675
Rabgap1l	chr1-161286722-161287071	2.36878	0.051237	0.00892351
Rc3h1	chr1-161070314-161071039	3.66943	0.0520525	0.000121546
Serpinc1	chr1-161286722-161287071	4.487	0.0525716	3.61164e-06
Dars2	chr1-161497284-161497568	4.26801	0.0573879	9.86116e-06
Myoc	chr1-162509345-162509705	4.3292	0.0636723	7.48274e-06
Fmo1	chr1-162882749-162882948	3.06743	0.0502231	0.00107952
Fmo1	chr1-162931355-162931889	3.86083	0.0540186	5.65011e-05
Fmo2	chr1-162931355-162931889	3.92227	0.051235	4.38599e-05
Fmo2	chr1-163057382-163057681	4.35101	0.0591591	6.77558e-06
Gorab	chr1-163380011-163380367	4.42968	0.0532241	4.71868e-06
Ccdc181	chr1-164236088-164236416	3.2852	0.0504068	0.000509554
Slc19a2	chr1-164449650-164449885	3.24606	0.058482	0.000585081
Slc19a2	chr1-164715081-164715373	4.06788	0.0504555	2.37215e-05
Atp1b1	chr1-164468020-164468465	2.1112	0.0525092	0.0173776
Dpt	chr1-164681573-164681854	4.25631	0.0594273	1.03912e-05
Sft2d2	chr1-165669009-165669208	4.49027	0.0525298	3.55665e-06
Mpc2	chr1-165225211-165225437	4.37311	0.0624189	6.12459e-06
Dcaf6	chr1-165775604-165775819	3.96879	0.0601241	3.61195e-05
Dusp27	chr1-165677569-165677812	2.52193	0.0588266	0.00583561
Dusp27	chr1-166126858-166127067	2.9356	0.0749033	0.00166451
Dusp27	chr1-166154191-166154473	2.37632	0.0561561	0.00874317
Uck2	chr1-167220409-167220844	2.08665	0.05134	0.01846
Aldh9a1	chr1-167231580-167231926	1.69231	0.0865151	0.0452939
Aldh9a1	chr1-167275114-167275323	1.73878	0.0706871	0.0410365
Uck2	chr1-167365700-167366229	2.76082	0.0695293	0.00288284
Uck2	chr1-167392242-167392677	3.19215	0.0776859	0.000706091
Uck2	chr1-167422452-167423254	2.55887	0.0650205	0.00525058
Tmco1	chr1-167369918-167370220	3.92243	0.0588155	4.38303e-05
Aldh9a1	chr1-167365700-167366229	1.77648	0.120978	0.0378268
Aldh9a1	chr1-167392242-167392677	1.77934	0.119245	0.0375924
Aldh9a1	chr1-167447935-167448348	1.8226	0.0890737	0.0341819
Aldh9a1	chr1-167466708-167467358	2.95223	0.146962	0.00157743
Rxrg	chr1-167365700-167366229	2.8512	0.0834342	0.00217773
Rxrg	chr1-167598218-167598808	3.43867	0.0812164	0.000292286
Rxrg	chr1-167617957-167618554	2.47109	0.0721998	0.00673512
Pbx1	chr1-168180578-168181032	1.98536	0.0533912	0.0235521
Pbx1	chr1-168380335-168380789	1.81737	0.0511174	0.03458
Pbx1	chr1-168382656-168383096	2.07154	0.0506796	0.019154
Pbx1	chr1-168432086-168432694	3.06995	0.0752655	0.00107048
Rgs5	chr1-169586431-169586859	7.18126	0.0674941	3.45371e-13
Nos1ap	chr1-170521473-170521874	2.56979	0.0561225	0.00508807
Gm9929	chr1-170538510-170539046	3.01976	0.0529319	0.00126489
Nos1ap	chr1-170550657-170550943	2.57079	0.0532976	0.00507339
Atf6	chr1-170550657-170550943	2.13897	0.0588629	0.0162192
Nos1ap	chr1-170554746-170555285	3.21266	0.0713157	0.000657554
Atf6	chr1-170589293-170590059	1.70057	0.0534329	0.0445119
Atf6	chr1-170622738-170623400	2.26084	0.0686122	0.0118846
Atf6	chr1-171183530-171184115	2.21189	0.0783509	0.013487
Atf6	chr1-171189070-171189369	1.90526	0.0632938	0.0283731
Fcgr3	chr1-170998182-170998531	6.47283	0.0516177	4.8093e-11
Fcgr4	chr1-171345359-171345820	6.31437	0.0505234	1.35634e-10
Fcgr4	chr1-171358465-171358696	5.45318	0.0518993	2.47379e-08
Tomm40l	chr1-171122993-171123382	2.45402	0.0526585	0.00706355
Sdhc	chr1-171183530-171184115	2.18353	0.0776918	0.0144984
Sdhc	chr1-171189070-171189369	1.9257	0.0584649	0.0270707
Sdhc	chr1-171246783-171247413	1.89837	0.0551306	0.0288236
Pcp4l1	chr1-171183530-171184115	2.38383	0.0683223	0.00856667
Ndufs2	chr1-171183530-171184115	2.01897	0.0510818	0.0217451
Pcp4l1	chr1-171184299-171184640	1.86988	0.0575655	0.0307505
Tomm40l	chr1-171306413-171306782	2.48484	0.0544737	0.00648056
Tomm40l	chr1-171358465-171358696	2.5657	0.0525347	0.0051484
Fcer1g	chr1-171379936-171380211	4.1122	0.0571459	1.95954e-05
Ndufs2	chr1-171269933-171270479	2.48106	0.0562452	0.00654954
Arhgap30	chr1-171637124-171637345	7.54525	0.0931668	2.25719e-14
Arhgap30	chr1-171849481-171849713	6.10443	0.0734453	5.15853e-10
Tstd1	chr1-171815671-171816129	6.09172	0.0511556	5.5853e-10
Cd84	chr1-171631455-171631777	5.35778	0.0533417	4.21261e-08
Cd84	chr1-171637124-171637345	6.38178	0.0734725	8.75204e-11
Slamf7	chr1-172093594-172093850	6.34392	0.0588222	1.11993e-10
Cd84	chr1-171713482-171713695	10.7658	0.122607	2.49654e-27
Vangl2	chr1-172281489-172281688	3.59508	0.0508758	0.000162144
Atp1a2	chr1-172082332-172082929	1.80512	0.0550548	0.0355277
Cfap45	chr1-172082332-172082929	5.17052	0.0559683	1.16722e-07
4933439K11Rik	chr1-172281489-172281688	5.60021	0.06373	1.07044e-08
Pigm	chr1-172586264-172586463	4.8596	0.0740866	5.88114e-07
Tagln2	chr1-172410815-172411014	4.87247	0.0538066	5.51045e-07
4933439K11Rik	chr1-172469230-172469448	12.2534	0.113864	8.0578e-35
Ifi204	chr1-173766787-173767375	5.07779	0.0539484	1.90922e-07
Ifi205	chr1-174031511-174032147	4.36416	0.0631269	6.38054e-06
Ifi205	chr1-174044261-174044749	4.25697	0.0555122	1.03607e-05
Fmn2	chr1-174236116-174236315	4.11012	0.0541901	1.97729e-05
Sdccag8	chr1-176712318-176712709	4.24861	0.0532468	1.07552e-05
Cep170	chr1-176833940-176834220	4.1791	0.0562011	1.46334e-05
Hnrnpu	chr1-178187009-178187822	3.40356	0.0562892	0.000332564
Hnrnpu	chr1-178318095-178319010	3.07946	0.0500065	0.00103687
Efcab2	chr1-178318095-178319010	2.60397	0.0577151	0.0046075
Kif26b	chr1-179012204-179012695	2.66942	0.0594956	0.00379914
Cnst	chr1-179545958-179546553	2.03913	0.055506	0.0207185
Cnst	chr1-179588293-179588592	1.92619	0.0548983	0.0270405
Cnst	chr1-179624400-179624662	2.53382	0.0700583	0.00564127
Itpkb	chr1-179874187-179874386	5.6958	0.0551294	6.13957e-09
Enah	chr1-181975431-181975952	1.94327	0.101219	0.0259916
Enah	chr1-182019378-182020321	2.72396	0.0954972	0.0032252
Enah	chr1-182107265-182107608	2.04416	0.0795131	0.020469
Enah	chr1-182517201-182517715	1.84584	0.0673754	0.032458
1700047M11Rik	chr1-182028464-182029025	4.65915	0.057874	1.58757e-06
Disp1	chr1-183669602-183669968	3.69409	0.0516748	0.000110338
C130074G19Rik	chr1-184782220-184782527	7.12601	0.0702958	5.16614e-13
Eprs	chr1-185650368-185650567	4.3189	0.0541715	7.84042e-06
A430105J06Rik	chr1-186618276-186618958	4.24872	0.0676969	1.07499e-05
Esrrg	chr1-187762464-187763422	2.35269	0.15224	0.00931905
Esrrg	chr1-187873855-187874119	1.7942	0.0912121	0.0363905
Esrrg	chr1-187923779-187923978	2.21425	0.0808381	0.0134058
Esrrg	chr1-187938508-187939309	2.4024	0.15884	0.00814389
Esrrg	chr1-188010933-188011140	1.94361	0.100152	0.0259712
Ush2a	chr1-187841703-187842068	4.8542	0.0567214	6.04357e-07
Kcnk2	chr1-189633669-189634007	3.06073	0.0525425	0.00110399
Prox1	chr1-189772761-189773081	2.89429	0.0568253	0.00190011
Smyd2	chr1-189867132-189867853	2.09458	0.0730912	0.0181044
Smyd2	chr1-189876040-189876536	2.99663	0.0945572	0.00136492
Prox1	chr1-189876040-189876536	2.06309	0.0669132	0.0195522
Smyd2	chr1-189899361-189899841	1.68042	0.0618105	0.046438
Smyd2	chr1-189960171-189960883	1.72949	0.0652001	0.0418609
Smyd2	chr1-190189108-190189453	1.92913	0.0658859	0.0268573
Smyd2	chr1-190365050-190365541	1.82239	0.0693261	0.034198
Prox1	chr1-190085706-190086023	2.25893	0.0670308	0.0119438
Prox1	chr1-190189108-190189453	1.95063	0.0535444	0.0255503
Tatdn3	chr1-191299244-191299744	3.05521	0.0557282	0.00112451
Nsl1	chr1-191396402-191396856	3.49948	0.0538099	0.000233086
Nsl1	chr1-191534919-191535218	4.48885	0.0576812	3.58037e-06
Batf3	chr1-191073065-191073267	6.9486	0.0641423	1.84462e-12
Atf3	chr1-191073065-191073267	3.98745	0.0514754	3.33942e-05
Atf3	chr1-191085003-191085202	6.1987	0.0850699	2.84663e-10
Atf3	chr1-191436803-191437002	4.43558	0.0713113	4.59127e-06
Ints7	chr1-191312308-191313001	2.24628	0.0587795	0.012343
Ints7	chr1-191317615-191318174	1.9933	0.0516146	0.0231142
Nenf	chr1-191384030-191384229	5.42717	0.0674532	2.86273e-08
Ints7	chr1-191420352-191420708	1.90259	0.0515332	0.028547
Ints7	chr1-191622729-191623147	2.37457	0.0572784	0.00878482
Traf5	chr1-192061357-192061971	3.5207	0.0512521	0.000215207
A130010J15Rik	chr1-193278451-193278683	5.14314	0.0533051	1.35093e-07
A130010J15Rik	chr1-193382880-193383128	5.09413	0.0653479	1.75169e-07
A130010J15Rik	chr1-193599261-193599460	4.05409	0.0657462	2.51645e-05
Traf3ip3	chr1-193198403-193198652	5.28913	0.0640455	6.14485e-08
Lamb3	chr1-193317010-193317657	2.79115	0.0577727	0.00262604
Lamb3	chr1-193330154-193330523	2.87757	0.0594479	0.00200373
Lamb3	chr1-193629887-193630143	4.16972	0.085841	1.52487e-05
Lamb3	chr1-193655071-193655751	2.63263	0.0590963	0.00423631
Lamb3	chr1-193673230-193673493	2.61778	0.0582919	0.00442519
Cd34	chr1-194746832-194747177	5.89655	0.0856675	1.85589e-09
A330023F24Rik	chr1-194815535-194815851	2.73262	0.0602086	0.00314164
A330023F24Rik	chr1-195016596-195017479	2.37744	0.0599184	0.0087167
Dclre1c	chr2-3138782-3138981	3.56557	0.0506785	0.000181534
Phyh	chr2-4544232-4544717	2.51008	0.0684212	0.0060352
Optn	chr2-4580819-4581099	2.62839	0.065567	0.00428948
Phyh	chr2-5012515-5012991	1.66198	0.0508128	0.0482586
Phyh	chr2-5079780-5080378	1.79803	0.0509067	0.0360858
Optn	chr2-5028099-5028432	1.83081	0.0612157	0.0335643
Optn	chr2-5182116-5182331	3.072	0.0678315	0.00106317
Dhtkd1	chr2-5457997-5458333	2.35263	0.0580464	0.00932047
Dhtkd1	chr2-5499448-5499966	2.70753	0.0725896	0.00338928
Cdc123	chr2-6220049-6220487	4.25805	0.0518297	1.03109e-05
Proser2	chr2-6338109-6338483	2.60073	0.06193	0.00465126
Celf2	chr2-7013205-7013404	2.72395	0.0600383	0.00322536
Celf2	chr2-7080361-7081412	2.95708	0.0849186	0.00155282
Celf2	chr2-7259815-7260729	3.06336	0.0866284	0.00109432
Celf2	chr2-7784273-7784568	2.50849	0.0528103	0.00606234
Gata3	chr2-9633072-9633271	4.815	0.052279	7.36009e-07
Itih5	chr2-9750136-9750351	4.28583	0.0520376	9.10279e-06
Prkcq	chr2-11375020-11375369	5.37028	0.0572423	3.93069e-08
Vim	chr2-13558466-13558799	3.82411	0.0591572	6.56224e-05
Mrc1	chr2-14165695-14165894	3.60133	0.0652019	0.000158298
Cacnb2	chr2-14496201-14496441	1.85489	0.0943213	0.0318061
Cacnb2	chr2-14604462-14604661	2.27066	0.0820854	0.0115837
Cacnb2	chr2-14823752-14824363	1.75312	0.159065	0.0397905
Cacnb2	chr2-14834594-14835326	2.75005	0.201112	0.00297926
Cacnb2	chr2-14847327-14847551	1.68132	0.094156	0.0463503
Cacnb2	chr2-14952409-14952608	1.80846	0.059835	0.0352671
A930004D18Rik	chr2-17723326-17723961	5.48459	0.0560686	2.07212e-08
Arhgap21	chr2-20939330-20939856	2.45219	0.0679124	0.00709958
Arhgap21	chr2-20968234-20969060	2.09061	0.0500198	0.0182814
Mastl	chr2-23067792-23068424	4.19513	0.0541749	1.36356e-05
Dph7	chr2-24776123-24776324	5.42195	0.0609426	2.94756e-08
Nelfb	chr2-24944175-24944592	4.28456	0.0512166	9.15502e-06
Mrpl41	chr2-25318891-25319140	4.95099	0.0812093	3.6918e-07
Tprn	chr2-24975869-24976199	5.27304	0.0575269	6.70899e-08
Nelfb	chr2-25111128-25111327	4.9329	0.0523105	4.05082e-07
Tubb4b	chr2-25157714-25157993	5.07971	0.0700641	1.89008e-07
Abca2	chr2-25262273-25262756	2.04473	0.0539999	0.0204408
Entpd2	chr2-25292105-25292615	2.9843	0.0509829	0.00142115
Ptgds	chr2-25400725-25401071	2.56137	0.0594703	0.00521302
Abca2	chr2-25469130-25469605	2.02868	0.0591597	0.0212456
Ptgds	chr2-25469130-25469605	1.66364	0.0585818	0.0480924
Ptgds	chr2-25660250-25660629	2.08703	0.0615246	0.0184427
Ptgds	chr2-25969243-25969583	2.48206	0.0637398	0.00653135
Mamdc4	chr2-25830632-25831134	3.18861	0.0514948	0.000714793
Snapc4	chr2-25969243-25969583	3.14037	0.0556	0.000843681
Qsox2	chr2-25970491-25970720	4.13334	0.0824366	1.78763e-05
Ubac1	chr2-26012570-26012880	3.77342	0.0668421	8.05117e-05
Gpsm1	chr2-26021279-26022068	1.93365	0.0780593	0.0265779
Ubac1	chr2-26055098-26055394	2.35959	0.0569686	0.00914753
Gpsm1	chr2-26037293-26037704	1.75514	0.0695508	0.0396176
Gpsm1	chr2-26098979-26099178	2.24985	0.0553735	0.0122293
Gpsm1	chr2-26132549-26133551	1.87825	0.0816408	0.0301734
Qsox2	chr2-26182633-26182934	3.0352	0.0512641	0.00120188
Qsox2	chr2-26399555-26400126	4.93787	0.0890684	3.94908e-07
Qsox2	chr2-26609151-26609934	2.99017	0.0726413	0.00139409
Gpsm1	chr2-26324946-26325228	1.74098	0.0821892	0.0408432
Gm13562	chr2-26330008-26330274	5.10641	0.0698044	1.64166e-07
Card9	chr2-26436562-26436837	4.67567	0.0585441	1.46501e-06
Snapc4	chr2-26607078-26607401	2.95403	0.0554289	0.00156828
Egfl7	chr2-26474916-26475398	6.96515	0.0826639	1.64031e-12
Egfl7	chr2-26547520-26547719	4.14244	0.0605614	1.71814e-05
Slc2a6	chr2-26639929-26640722	5.22514	0.0524412	8.70121e-08
Slc2a6	chr2-27475082-27475382	5.15313	0.0520033	1.2809e-07
Slc2a6	chr2-27475450-27475966	7.07943	0.0630112	7.23725e-13
Col5a1	chr2-27593150-27593657	3.10411	0.0553695	0.00095425
Col5a1	chr2-27774315-27774618	3.97546	0.0621799	3.51213e-05
Col5a1	chr2-27798777-27799165	3.12841	0.0590602	0.000878784
Ak8	chr2-28496850-28497049	7.79722	0.110242	3.16421e-15
Tsc1	chr2-28998246-28998501	3.78952	0.0558399	7.54684e-05
Rapgef1	chr2-29649265-29649470	5.15333	0.0618639	1.27952e-07
Rapgef1	chr2-29944648-29944903	4.07817	0.0536487	2.2696e-05
Slc27a4	chr2-29787351-29788407	3.00749	0.0527731	0.00131708
Gle1	chr2-29868882-29869264	4.59802	0.0532288	2.13267e-06
Gm14471	chr2-29972289-29972512	3.97366	0.0632379	3.53886e-05
Wdr34	chr2-30035439-30035638	3.95164	0.0510322	3.88094e-05
Phyhd1	chr2-30048439-30049291	2.06875	0.0846037	0.0192847
Endog	chr2-30503519-30503854	3.39985	0.0522729	0.000337115
Phyhd1	chr2-30177985-30178721	2.38378	0.0911385	0.00856799
Phyhd1	chr2-30402259-30402704	1.97491	0.0876134	0.0241394
Phyhd1	chr2-30409355-30409805	1.77397	0.106037	0.0380343
Gm14471	chr2-30712074-30712303	3.71271	0.0529072	0.000102527
Sh3glb2	chr2-30667299-30667958	2.30922	0.0523301	0.0104658
Crat	chr2-30409355-30409805	2.87929	0.085646	0.00199283
Crat	chr2-30429103-30429477	2.13245	0.0637291	0.0164847
Crat	chr2-30667299-30667958	1.78266	0.0570209	0.0373211
Crat	chr2-30695547-30695918	1.93651	0.0514355	0.0264029
Usp20	chr2-30667299-30667958	2.03433	0.0665543	0.020959
Ptges	chr2-30712074-30712303	4.19601	0.0511258	1.35826e-05
Hmcn2	chr2-30864934-30865278	3.90532	0.0743747	4.70495e-05
Usp20	chr2-31124660-31124973	1.68415	0.0675044	0.0460766
Hmcn2	chr2-31087619-31087997	2.5524	0.070802	0.00534915
Ass1	chr2-31104781-31104980	4.98016	0.0564903	3.17655e-07
Hmcn2	chr2-31256574-31256883	3.65282	0.0734558	0.000129688
Hmcn2	chr2-31320150-31320355	2.59538	0.0663337	0.00472435
Hmcn2	chr2-31339889-31340160	4.06546	0.0829591	2.39685e-05
Hmcn2	chr2-31342137-31342444	2.69181	0.0675348	0.00355325
Hmcn2	chr2-31348654-31348853	3.75549	0.0775941	8.65003e-05
Hmcn2	chr2-31367280-31367479	3.48411	0.0712015	0.000246887
Hmcn2	chr2-31442484-31442832	2.71849	0.0701899	0.00327906
Hmcn2	chr2-31536860-31537504	4.39965	0.101978	5.42137e-06
Hmcn2	chr2-31733498-31733908	2.2006	0.0610628	0.0138822
Fam78a	chr2-31887044-31887243	4.99275	0.0639969	2.97627e-07
Aif1l	chr2-32121290-32121490	6.59322	0.0744017	2.15188e-11
Dnm1	chr2-32119861-32120598	3.02749	0.0585523	0.00123295
Ak1	chr2-32129524-32130034	2.72898	0.0696388	0.00317653
Ak1	chr2-32574990-32575189	3.74998	0.0758438	8.84247e-05
Ak1	chr2-32596713-32597013	2.20263	0.0538255	0.0138103
Sh2d3c	chr2-32655888-32656166	7.13917	0.062716	4.6947e-13
Lmx1b	chr2-33355560-33355928	5.48672	0.0611832	2.0473e-08
Rabepk	chr2-34591705-34592326	3.45915	0.0524715	0.000270946
Stom	chr2-35729762-35730079	4.71763	0.0574851	1.19306e-06
Ttll11	chr2-35609300-35609755	2.37458	0.0528935	0.00878441
Psmb7	chr2-38823388-38823587	4.69489	0.0626804	1.33376e-06
Zeb2	chr2-44956234-44956548	4.56525	0.0663709	2.49447e-06
Gm13481	chr2-48118728-48118971	2.62525	0.0659958	0.00432924
Gm13481	chr2-48371478-48371978	1.75359	0.0646537	0.0397504
Gm13481	chr2-48398528-48398828	2.14818	0.0856256	0.0158498
Gm13481	chr2-48457139-48457443	2.41405	0.0649704	0.00788807
Gm13481	chr2-48767746-48768024	2.06971	0.0660908	0.0192397
Rnd3	chr2-50771915-50772447	3.93577	0.0539106	4.14654e-05
Rnd3	chr2-50793406-50794045	4.41223	0.0661569	5.11556e-06
Rnd3	chr2-51288764-51289024	5.80856	0.0752415	3.15058e-09
Arl5a	chr2-52037643-52038182	4.76551	0.0534414	9.41862e-07
Kcnj3	chr2-55164862-55165163	2.35386	0.0984624	0.00928989
Kcnj3	chr2-55354248-55354473	1.89379	0.0643341	0.0291262
Kcnj3	chr2-55431867-55432496	2.05504	0.105754	0.0199375
Kcnj3	chr2-55434493-55434738	1.83606	0.0828949	0.0331747
2023-03-07	chr2-60209494-60210025	3.73862	0.0550403	9.25181e-05
Ly75	chr2-60323395-60323594	6.43496	0.0523262	6.17533e-11
Itgb6	chr2-60706769-60706995	1.65508	0.0608287	0.0489544
Itgb6	chr2-60720000-60721206	2.9877	0.124574	0.0014054
Psmd14	chr2-61407859-61408225	4.27195	0.0522243	9.68873e-06
Gca	chr2-62425796-62426346	2.07452	0.0518149	0.0190155
Fap	chr2-62556201-62556632	3.46277	0.070381	0.000267321
Fign	chr2-63824560-63824793	2.59025	0.0691326	0.00479533
Fign	chr2-63982208-63982633	3.01241	0.124939	0.00129592
Fign	chr2-64044814-64045021	1.88162	0.0647084	0.0299438
Fign	chr2-64059081-64059793	1.66295	0.0951731	0.0481614
Grb14	chr2-64927553-64927859	1.8904	0.0846782	0.0293519
Grb14	chr2-64966311-64966662	2.23104	0.105333	0.0128392
Grb14	chr2-65003466-65003728	2.03407	0.0855851	0.0209721
Grb14	chr2-65022613-65023136	2.27773	0.0906271	0.0113715
Grb14	chr2-65079759-65079974	2.30353	0.0804012	0.0106246
Grb14	chr2-65140359-65140687	2.26001	0.107136	0.0119102
Grb14	chr2-65250466-65251030	1.72652	0.116175	0.0421267
Cobll1	chr2-65218329-65218645	1.86705	0.0766044	0.0309471
Cobll1	chr2-65220585-65221084	2.42513	0.113712	0.00765137
Cobll1	chr2-65250466-65251030	2.10904	0.11325	0.0174704
Cobll1	chr2-65483394-65483768	1.81457	0.0580549	0.0347952
Scn7a	chr2-66711979-66712207	3.44493	0.0720957	0.000285604
Scn7a	chr2-66780834-66781243	2.81481	0.0662781	0.00244032
Xirp2	chr2-67909554-67909826	2.07548	0.0764878	0.0189712
B3galt1	chr2-67829410-67829949	3.55389	0.0691124	0.000189787
Stk39	chr2-68378150-68378688	1.67305	0.104263	0.0471591
Stk39	chr2-68420993-68421337	1.99107	0.0933662	0.0232368
Fastkd1	chr2-69669651-69670146	1.88146	0.0508943	0.0299544
Ubr3	chr2-69896981-69897442	1.70088	0.0605135	0.0444825
Metap1d	chr2-71424328-71424892	1.94555	0.0613577	0.0258547
Metap1d	chr2-71453064-71453544	1.64688	0.0597152	0.0497912
Metap1d	chr2-71899778-71900272	2.1159	0.0846039	0.0171766
Itga6	chr2-71643979-71644438	8.09245	0.0718989	2.92388e-16
Itga6	chr2-71711690-71711969	7.01776	0.0685356	1.12726e-12
Sp3	chr2-72674207-72674544	4.7067	0.0538194	1.25881e-06
8430437L04Rik	chr2-72898134-72898381	5.73233	0.0892219	4.95306e-09
Sp3	chr2-73313096-73313442	4.26888	0.0501801	9.82264e-06
Gm11084	chr2-73429127-73429395	5.23099	0.0599564	8.4303e-08
Scrn3	chr2-73460130-73460329	4.79358	0.0744217	8.19145e-07
Gm13708	chr2-73429127-73429395	5.4889	0.0589734	2.02226e-08
Wipf1	chr2-73463778-73464021	4.34273	0.0672363	7.03616e-06
Wipf1	chr2-73529031-73529777	4.0534	0.0594458	2.52395e-05
Chn1	chr2-73721829-73722060	4.15865	0.0531993	1.6007e-05
Hoxd3	chr2-74907412-74907742	6.61181	0.0572778	1.89831e-11
Hoxd4	chr2-75208809-75209265	4.4934	0.051087	3.50469e-06
Hnrnpa3	chr2-75777086-75777434	4.73762	0.0750266	1.0812e-06
Nfe2l2	chr2-75831691-75832574	1.82293	0.0508629	0.0341572
Osbpl6	chr2-75937642-75938980	1.66684	0.0613012	0.0477731
Osbpl6	chr2-75999693-75999978	2.32159	0.0650985	0.0101275
Osbpl6	chr2-76807339-76807538	2.47533	0.0587754	0.00665568
Ttn	chr2-76807339-76807538	2.2941	0.11576	0.0108922
Ccdc141	chr2-76807339-76807538	2.21043	0.0932017	0.0135378
Ccdc141	chr2-76969013-76969246	1.90264	0.119223	0.0285436
Ttn	chr2-76980082-76980554	1.68346	0.178136	0.0461434
Ccdc141	chr2-76980082-76980554	1.79244	0.155595	0.0365315
Ttn	chr2-76981726-76982093	2.53694	0.21322	0.00559131
Ccdc141	chr2-76981726-76982093	2.3043	0.168414	0.010603
Ttn	chr2-76982456-76982794	2.138	0.188829	0.0162584
Ttn	chr2-76998330-76998767	1.88771	0.185945	0.0295327
Ttn	chr2-77034109-77034404	1.68099	0.14665	0.0463826
Ttn	chr2-77079247-77079446	1.73168	0.0933944	0.0416656
Ttn	chr2-77113812-77114365	1.85398	0.20358	0.031871
Ttn	chr2-77182138-77182822	1.65967	0.180921	0.0484908
Ccdc141	chr2-76982456-76982794	2.30458	0.168078	0.0105951
Ccdc141	chr2-76998330-76998767	1.73276	0.140375	0.0415693
Ccdc141	chr2-77011977-77012308	1.65144	0.130913	0.0493242
Ccdc141	chr2-77034109-77034404	1.8003	0.129323	0.0359067
Ccdc141	chr2-77079247-77079446	1.81253	0.0834195	0.034952
Ccdc141	chr2-77113812-77114365	2.09396	0.180181	0.0181316
Ccdc141	chr2-77126887-77127208	1.80361	0.136785	0.0356461
Ccdc141	chr2-77182138-77182822	1.67319	0.145778	0.0471451
Ccdc141	chr2-77453817-77454801	1.81951	0.160936	0.0344172
Zfp385b	chr2-77352236-77352494	1.95082	0.0532514	0.025539
Zfp385b	chr2-77382804-77383148	1.94593	0.063268	0.0258316
Zfp385b	chr2-77453817-77454801	2.02671	0.0982384	0.0213461
Zfp385b	chr2-77795665-77796497	2.14309	0.0970104	0.0160529
Zfp385b	chr2-77825839-77826724	2.35338	0.104652	0.0093018
Zfp385b	chr2-77925059-77925299	2.66731	0.0604151	0.0038231
Zfp385b	chr2-78283713-78284007	3.09162	0.101623	0.000995337
Itga4	chr2-79653595-79653816	5.53728	0.0579513	1.53602e-08
Pde1a	chr2-79983411-79983642	2.55119	0.056862	0.00536774
Pde1a	chr2-80004676-80004987	2.00174	0.0506568	0.0226563
Pde1a	chr2-80025654-80025883	2.80364	0.0529504	0.00252644
Dnajc10	chr2-80204818-80205243	4.43307	0.0511545	4.64512e-06
Fam171b	chr2-83710019-83710248	4.7051	0.0617224	1.26873e-06
Itgav	chr2-84009008-84009207	3.72382	0.0515999	9.81151e-05
Tfpi	chr2-84792296-84792816	2.00977	0.0504594	0.0222276
Rtn4rl2	chr2-84481961-84482325	4.96108	0.0586581	3.50507e-07
Med19	chr2-84738440-84738798	5.31143	0.0615026	5.43843e-08
Med19	chr2-84851025-84851435	4.79348	0.0593408	8.19562e-07
Clp1	chr2-84733922-84734137	3.61813	0.0560311	0.000148368
Ypel4	chr2-85050118-85050468	5.54922	0.0509467	1.43473e-08
Ypel4	chr2-85172504-85172957	4.79825	0.0616242	8.00289e-07
Serping1	chr2-84750045-84750775	3.32104	0.0589189	0.000448414
Slc43a3	chr2-84750045-84750775	2.60023	0.0581862	0.00465805
Ube2l6	chr2-84758831-84759140	7.68281	0.0597866	7.78189e-15
Slc43a1	chr2-85050118-85050468	3.89688	0.0522637	4.87192e-05
Lrrc55	chr2-84851025-84851435	3.92649	0.0511319	4.30981e-05
Slc43a3	chr2-85050118-85050468	2.89876	0.0594342	0.00187323
Slc43a3	chr2-85172504-85172957	3.01781	0.0672616	0.00127305
P2rx3	chr2-85123233-85123446	5.73378	0.0597775	4.91071e-09
Lrrc55	chr2-85172504-85172957	7.11005	0.0730517	5.80017e-13
Ptprj	chr2-90542675-90542880	3.62392	0.0555847	0.000145088
Kbtbd4	chr2-90542675-90542880	8.14689	0.105004	1.86703e-16
Agbl2	chr2-91044881-91045080	3.41245	0.0510497	0.000321907
Mybpc3	chr2-90874121-90874321	1.81312	0.088059	0.0349069
Ndufs3	chr2-91202374-91203030	2.16551	0.0520633	0.0151744
Mybpc3	chr2-91035022-91035750	1.78832	0.152348	0.036862
Pacsin3	chr2-91035022-91035750	1.70594	0.085354	0.0440101
Rapsn	chr2-91460938-91461187	3.15165	0.0631386	0.00081175
Rapsn	chr2-91461355-91461705	2.17564	0.0583408	0.0147909
Gm13778	chr2-91115020-91115387	4.22045	0.0646462	1.21907e-05
Gm13778	chr2-91531705-91531944	4.91905	0.0661488	4.34818e-07
Pacsin3	chr2-91115020-91115387	2.39786	0.0825733	0.00824566
Mybpc3	chr2-91137540-91138079	1.70399	0.145289	0.0441917
Pacsin3	chr2-91699073-91699620	1.7935	0.0877037	0.0364469
Lrp4	chr2-91313090-91313289	4.30138	0.0591845	8.4868e-06
Mdk	chr2-91475663-91475931	4.16514	0.0509694	1.55577e-05
Atg13	chr2-91476371-91476759	2.4182	0.0564904	0.00779872
Atg13	chr2-91689410-91689813	1.89109	0.0532929	0.0293064
Creb3l1	chr2-92385452-92385651	3.41225	0.0608847	0.00032215
Mapk8ip1	chr2-92055351-92055682	5.78866	0.0628576	3.54751e-09
4631405J19Rik	chr2-93180142-93180552	3.24864	0.0714282	0.000579795
Gm13889	chr2-93726772-93727114	3.36031	0.054511	0.000389279
Gm13889	chr2-94035734-94035990	4.08176	0.0664644	2.23478e-05
Alkbh3	chr2-94035734-94035990	2.59468	0.0505037	0.00473394
Slc1a2	chr2-102882171-102882370	8.45907	0.120364	1.34762e-17
Apip	chr2-103086493-103086692	4.21144	0.0602162	1.26872e-05
Abtb2	chr2-103513729-103514542	2.02555	0.0712708	0.0214053
Abtb2	chr2-103583317-103583526	2.92744	0.0731762	0.00170885
Abtb2	chr2-103670099-103670635	1.85624	0.0810225	0.0317099
Abtb2	chr2-103743517-103743860	3.03131	0.090033	0.00121747
Abtb2	chr2-103899702-103900035	1.91702	0.0736328	0.0276174
Caprin1	chr2-103670099-103670635	2.99594	0.0504624	0.00136802
Fbxo3	chr2-103670099-103670635	1.9512	0.053087	0.0255168
Cd59a	chr2-103880812-103881359	4.59667	0.0686445	2.1465e-06
Cd59a	chr2-103962183-103962860	4.33424	0.0665204	7.31312e-06
Cd59b	chr2-103969294-103969689	5.97198	0.0927199	1.17197e-09
4931422A03Rik	chr2-104044067-104044266	5.07128	0.0760195	1.97578e-07
Hipk3	chr2-104122318-104122861	2.10809	0.0501562	0.0175116
Ccdc73	chr2-104711844-104712494	3.90586	0.0633735	4.69459e-05
Depdc7	chr2-104849220-104849419	4.94904	0.0729603	3.72896e-07
Eif3m	chr2-105134381-105134592	5.17556	0.0625301	1.13613e-07
BB218582	chr2-106652070-106653021	2.36969	0.0950954	0.00890157
BB218582	chr2-106982594-106982797	2.26987	0.0569868	0.0116077
BB218582	chr2-107012266-107012614	1.77198	0.0624176	0.038199
Mpped2	chr2-106652070-106653021	4.69812	0.101025	1.31283e-06
Kif18a	chr2-109675956-109676178	3.42632	0.0521234	0.000305914
Fibin	chr2-109996527-109996726	5.65568	0.0774854	7.76147e-09
Bbox1	chr2-110186417-110186821	4.31432	0.0574647	8.00467e-06
Bbox1	chr2-110319954-110320211	3.18335	0.0558345	0.000727897
Bbox1	chr2-110487982-110488378	4.11525	0.0844582	1.9338e-05
Fibin	chr2-110487982-110488378	6.02239	0.0760237	8.59282e-10
Emc7	chr2-112637025-112637557	3.95948	0.0555138	3.75561e-05
Ryr3	chr2-113305392-113305668	4.02378	0.0515105	2.86353e-05
Actc1	chr2-113866022-113866472	1.74923	0.100588	0.0401256
Actc1	chr2-113918757-113919252	1.65162	0.12043	0.0493057
Actc1	chr2-113952336-113952816	1.90686	0.129473	0.0282696
Actc1	chr2-113980483-113981083	2.22352	0.146536	0.0130903
Actc1	chr2-114045990-114046742	4.80092	0.222119	7.89687e-07
Actc1	chr2-114052697-114052910	3.67232	0.142033	0.000120178
Actc1	chr2-114057186-114057552	1.73166	0.103975	0.0416668
Actc1	chr2-114130157-114131000	1.70888	0.136479	0.043737
Fam98b	chr2-116932237-116932436	4.32994	0.0630771	7.45747e-06
Ivd	chr2-118388256-118388794	3.30679	0.0989483	0.000471856
Ivd	chr2-118408592-118408840	2.08033	0.0553969	0.0187475
Pak6	chr2-118533026-118533507	2.79837	0.0682136	0.00256808
Pak6	chr2-118710960-118711482	3.11549	0.0587323	0.000918199
Pak6	chr2-118716396-118717219	3.05282	0.0604421	0.00113351
Pak6	chr2-119015519-119016161	2.22781	0.0558986	0.0129465
Ivd	chr2-118806863-118807227	1.67743	0.0568649	0.0467296
Ivd	chr2-118873017-118873263	2.19879	0.059574	0.0139463
Ivd	chr2-118980883-118981111	1.90685	0.0574876	0.0282702
Ivd	chr2-119350836-119351192	1.78759	0.0640388	0.0369208
Rad51	chr2-118873017-118873263	6.04822	0.0833174	7.32296e-10
Dnajc17	chr2-118980883-118981111	5.79217	0.0613283	3.47411e-09
Rpusd2	chr2-119173969-119174345	4.04681	0.0583709	2.59605e-05
Rad51	chr2-119270677-119271205	3.79745	0.0505881	7.30964e-05
Gm14207	chr2-119413718-119414131	7.02644	0.0501966	1.05936e-12
Ganc	chr2-119970682-119970881	2.8433	0.0551504	0.00223249
Pla2g4b	chr2-120024343-120024638	2.59203	0.0528387	0.00477054
Pla2g4e	chr2-120024343-120024638	2.20344	0.0878085	0.0137819
Pla2g4b	chr2-120148003-120148347	2.50095	0.0546885	0.00619302
Pla2g4b	chr2-120245030-120245373	3.07585	0.062147	0.00104953
Pla2g4e	chr2-120054594-120055663	2.20329	0.107575	0.0137873
Pla2g4e	chr2-120060107-120060370	2.5359	0.0884067	0.00560788
Pla2g4e	chr2-120076123-120076659	1.80981	0.0712439	0.0351625
Snap23	chr2-120076123-120076659	2.54749	0.0545806	0.0054251
Pla2g4e	chr2-120098746-120099227	1.9588	0.103727	0.0250683
Zfp106	chr2-120098746-120099227	2.02972	0.0719186	0.0211926
Ehd4	chr2-120106548-120106893	1.69291	0.0515236	0.0452364
Ehd4	chr2-120134561-120134981	2.16789	0.0652687	0.0150835
Ganc	chr2-120134561-120134981	2.32844	0.0745618	0.00994433
Ehd4	chr2-120153584-120154050	1.69768	0.0557561	0.044784
Pla2g4e	chr2-120154163-120154913	2.13195	0.0787486	0.0165056
Ehd4	chr2-120245030-120245373	2.07514	0.059765	0.0189868
Ehd4	chr2-120539507-120540182	2.46488	0.0751793	0.00685289
Ganc	chr2-120203670-120204089	2.01453	0.0602441	0.0219769
Zfp106	chr2-120203670-120204089	1.82888	0.0564689	0.0337086
Pla2g4e	chr2-120245030-120245373	1.99538	0.0855371	0.0230005
Pla2g4e	chr2-120265557-120265808	2.31892	0.0786848	0.0101997
Pla2g4e	chr2-120390890-120391270	2.0038	0.0652153	0.0225459
Ganc	chr2-120390890-120391270	2.03356	0.0526315	0.0209979
Zfp106	chr2-120482867-120483160	1.85277	0.0560051	0.0319574
Zfp106	chr2-121017111-121017509	1.9274	0.0524389	0.0269648
Adal	chr2-121008012-121008592	3.18098	0.0538691	0.000733888
Catsper2	chr2-121140015-121140909	2.11636	0.0539496	0.0171573
Ppip5k1	chr2-121549580-121550067	1.70754	0.102161	0.0438613
Ppip5k1	chr2-121551231-121551717	2.59751	0.104312	0.00469511
Ppip5k1	chr2-121630368-121630585	2.14386	0.0576931	0.016022
Hypk	chr2-121755157-121755483	4.01854	0.0518084	2.92804e-05
Frmd5	chr2-121549580-121550067	2.13575	0.0785142	0.0163498
Frmd5	chr2-121551231-121551717	2.02118	0.0646716	0.0216307
Eif3j1	chr2-121995867-121996066	3.72168	0.050903	9.89525e-05
Duox2	chr2-122302638-122302860	8.4841	0.0717361	1.08701e-17
Duox1	chr2-122312713-122312980	5.68074	0.0704117	6.70557e-09
Myef2	chr2-125470543-125470852	4.70294	0.0511132	1.28221e-06
Fgf7	chr2-125577676-125577951	3.70478	0.0579098	0.000105789
Cep152	chr2-125606522-125606721	3.65479	0.0516706	0.000128695
Dtwd1	chr2-125800987-125801392	3.91417	0.0608591	4.53587e-05
Fgf7	chr2-126274389-126274625	3.78971	0.0508256	7.54125e-05
Fgf7	chr2-126499826-126500025	3.43735	0.0529741	0.000293722
Fam227b	chr2-126563513-126563956	3.68875	0.0646655	0.000112678
Dtwd1	chr2-126198972-126199342	4.03061	0.0645658	2.78167e-05
Atp8b4	chr2-126476148-126476389	5.10221	0.0825044	1.67852e-07
Usp8	chr2-126476148-126476389	5.30385	0.0586099	5.66923e-08
Atp8b4	chr2-126499826-126500025	7.40613	0.10651	6.5017e-14
Trpm7	chr2-126706853-126707605	1.82688	0.0553455	0.0338585
Trpm7	chr2-126897166-126897927	2.91657	0.0947555	0.00176951
Trpm7	chr2-127247439-127248020	2.39569	0.0650711	0.00829452
Stard7	chr2-126897166-126897927	1.83606	0.0558936	0.0331747
Snrnp200	chr2-127656040-127656406	4.93402	0.0570179	4.02777e-07
Fahd2a	chr2-127259353-127259703	2.47272	0.0518347	0.0067045
Mal	chr2-127335795-127336558	4.23629	0.0512009	1.1362e-05
Mal	chr2-128144069-128144341	5.97904	0.0624932	1.12232e-09
Bub1	chr2-128104833-128105133	4.38742	0.058573	5.73505e-06
Bcl2l11	chr2-128179587-128180416	2.49951	0.0684099	0.00621818
Bcl2l11	chr2-128321447-128321855	2.74477	0.0668156	0.00302767
Bcl2l11	chr2-128338512-128338851	2.91351	0.0660421	0.00178694
Mertk	chr2-128709448-128709663	6.26236	0.0611764	1.89594e-10
Slc20a1	chr2-129531922-129532148	2.4775	0.0638771	0.00661531
Il1b	chr2-129408462-129408759	7.98412	0.0655214	7.07615e-16
Fastkd5	chr2-131029378-131029618	5.14713	0.0785524	1.32254e-07
Ap5s1	chr2-130838707-130838906	3.90402	0.060828	4.73035e-05
4930402H24Rik	chr2-131215932-131216393	1.6518	0.0645996	0.0492872
Spef1	chr2-131460920-131461171	6.70398	0.0759322	1.0141e-11
Mavs	chr2-131652229-131652619	3.78052	0.0517882	7.82506e-05
Rnf24	chr2-131461250-131461449	5.04125	0.0500288	2.31251e-07
Slc23a2	chr2-132599167-132599529	6.06355	0.074134	6.65736e-10
Gpcpd1	chr2-132639182-132639785	2.03665	0.146301	0.0208424
Gpcpd1	chr2-132689706-132690244	2.40238	0.149976	0.0081445
Gpcpd1	chr2-132696635-132696884	2.16046	0.11868	0.0153684
Mcm8	chr2-132903522-132903858	4.30252	0.0545645	8.44344e-06
Plcb4	chr2-135559291-135559535	5.97371	0.0600336	1.1596e-09
Plcb4	chr2-135692803-135693091	6.22729	0.0722201	2.37292e-10
Pak7	chr2-136149019-136149354	4.36128	0.0627062	6.46519e-06
Pak7	chr2-136753477-136753917	3.38274	0.0515109	0.000358836
Btbd3	chr2-137827875-137828074	5.21223	0.0583014	9.32925e-08
Kif16b	chr2-142881792-142881991	2.3506	0.0586709	0.00937148
Dstn	chr2-143870981-143871568	1.90766	0.0581004	0.0282173
Dstn	chr2-144101431-144101972	3.48024	0.0799143	0.000250478
Dstn	chr2-144183238-144183751	1.96265	0.0526637	0.0248435
Cfap61	chr2-145937516-145937761	2.01639	0.0535664	0.0218797
Thbd	chr2-148170715-148170977	5.87248	0.0557258	2.14667e-09
Cd93	chr2-148680825-148681310	4.56592	0.053041	2.48659e-06
Entpd6	chr2-150654971-150655611	2.03192	0.0687953	0.021081
Pygb	chr2-150663308-150663659	2.00928	0.112189	0.0222536
Acss1	chr2-150772575-150773162	2.7965	0.142363	0.00258293
Acss1	chr2-150826393-150826829	2.86643	0.13123	0.00207563
Acss1	chr2-150832056-150832343	1.77548	0.0808155	0.0379097
Entpd6	chr2-150765669-150766021	2.23113	0.0547248	0.0128363
Entpd6	chr2-150772575-150773162	1.8412	0.0547406	0.0327963
Entpd6	chr2-150775989-150776532	1.91847	0.0623814	0.0275258
Pygb	chr2-150772575-150773162	2.5441	0.138204	0.00547804
Pygb	chr2-150788804-150789561	1.76209	0.124869	0.0390274
Fkbp1a	chr2-152012332-152012531	4.09885	0.050044	2.07607e-05
Gm14164	chr2-151938798-151939050	5.75859	0.0529466	4.24105e-09
Fam110a	chr2-152012332-152012531	3.62204	0.0556815	0.000146146
Gm14164	chr2-151982489-151982756	4.03408	0.0510129	2.74084e-05
6820408C15Rik	chr2-152317115-152317358	2.99776	0.0551933	0.00135987
6820408C15Rik	chr2-152914269-152914800	3.37541	0.0546958	0.000368528
Foxs1	chr2-152437427-152437817	11.4422	0.0729435	1.28566e-30
Rem1	chr2-152639513-152639919	5.74782	0.0573347	4.52002e-09
Snta1	chr2-154192149-154192546	2.40027	0.115754	0.0081914
Snta1	chr2-154206729-154207313	2.90813	0.138349	0.00181797
Snta1	chr2-154374028-154375169	3.04502	0.126769	0.00116331
Snta1	chr2-154389996-154390907	2.06621	0.103058	0.0194043
Snta1	chr2-154543446-154543885	1.85966	0.103636	0.0314669
Necab3	chr2-154693770-154694039	8.10951	0.0749314	2.54122e-16
Dynlrb1	chr2-154790552-154791511	3.76327	0.0521602	8.38528e-05
Myh7b	chr2-155186675-155186874	2.06904	0.0536536	0.0192713
Trp53inp2	chr2-155293266-155293806	2.41242	0.0577852	0.00792352
Acss2	chr2-155293266-155293806	2.17787	0.051883	0.0147079
Acss2	chr2-155308923-155309335	2.00972	0.052713	0.0222305
Pigu	chr2-155606400-155606695	2.4738	0.0548757	0.00668424
Gss	chr2-155624737-155624953	4.08991	0.0590719	2.15769e-05
Myh7b	chr2-155603733-155603995	1.765	0.0882959	0.0387818
Uqcc1	chr2-155603733-155603995	2.69406	0.0611384	0.00352934
Myh7b	chr2-155610961-155611291	1.96607	0.118829	0.0246455
Uqcc1	chr2-155610961-155611291	1.89237	0.0558374	0.0292206
Myh7b	chr2-155613433-155613684	2.36149	0.108097	0.00910088
6430550D23Rik	chr2-156073823-156074080	8.14437	0.0829923	1.9063e-16
4930405A21Rik	chr2-156353229-156353440	5.28228	0.0811591	6.37943e-08
4930405A21Rik	chr2-156420842-156421224	3.47827	0.0541807	0.000252327
4930405A21Rik	chr2-156421358-156421624	8.83969	0.0773417	4.79928e-19
Gm14168	chr2-156787774-156787973	7.48904	0.0660274	3.46893e-14
Manbal	chr2-157399895-157400134	4.81394	0.0694491	7.39924e-07
Src	chr2-157407566-157407962	4.72141	0.0533488	1.17107e-06
Blcap	chr2-157751565-157751998	3.01177	0.061534	0.00129864
Blcap	chr2-157873182-157873651	2.27993	0.0577375	0.0113058
Tti1	chr2-157670031-157670543	4.56975	0.052471	2.44148e-06
Tgm2	chr2-158122710-158123313	1.72015	0.0518942	0.0427026
D630003M21Rik	chr2-158190796-158191579	2.97957	0.0555836	0.00144328
D630003M21Rik	chr2-158248002-158248658	3.98356	0.0949778	3.3946e-05
Lbp	chr2-158317047-158317246	7.10103	0.0677737	6.1915e-13
Lbp	chr2-158340117-158340459	5.36385	0.0544863	4.07335e-08
Dhx35	chr2-158550127-158550327	2.78262	0.0504621	0.0026961
Mafb	chr2-160170935-160171330	5.14219	0.0557724	1.35779e-07
Gm14221	chr2-160321913-160322187	6.62297	0.0562066	1.76022e-11
Chd6	chr2-160872445-160873391	1.66645	0.0520987	0.0478119
Chd6	chr2-160981649-160981903	1.68961	0.0546796	0.045551
Chd6	chr2-160982548-160982979	1.75469	0.0697949	0.0396562
Srsf6	chr2-162581640-162581971	2.89528	0.0566374	0.0018941
Ptprt	chr2-162914575-162914774	4.28795	0.0506434	9.01633e-06
Mybl2	chr2-162922144-162922475	10.8734	0.0747013	7.71742e-28
Fitm2	chr2-163002034-163002249	4.08385	0.0876577	2.21482e-05
Fitm2	chr2-163285619-163285981	1.74158	0.0524474	0.0407909
Fitm2	chr2-163353865-163354211	1.91051	0.0590467	0.0280338
Jph2	chr2-163359351-163359602	1.88795	0.109285	0.0295166
Fitm2	chr2-163359351-163359602	1.7579	0.056011	0.0393826
Jph2	chr2-163360839-163361263	2.58293	0.162722	0.0048982
Fitm2	chr2-163360839-163361263	2.56026	0.0855463	0.00522968
Pkig	chr2-163360839-163361263	2.43873	0.0590507	0.00736942
Jph2	chr2-163392513-163392782	1.86419	0.109365	0.0311477
Jph2	chr2-163443571-163443889	2.11992	0.107201	0.0170064
Jph2	chr2-163459081-163459687	1.73052	0.105779	0.0417686
Jph2	chr2-163472263-163472858	1.96155	0.107358	0.0249074
Jph2	chr2-163671242-163671441	1.79734	0.0719502	0.0361409
Jph2	chr2-163820615-163820929	1.75515	0.100364	0.0396172
Fitm2	chr2-163459081-163459687	1.67784	0.0535318	0.0466892
Fitm2	chr2-163820615-163820929	3.30269	0.0901928	0.000478803
Fitm2	chr2-163901080-163901279	3.23079	0.05496	0.000617249
Serinc3	chr2-164084042-164084241	5.59244	0.057407	1.11951e-08
Pkig	chr2-163685592-163686460	2.52892	0.0581092	0.00572078
Pkig	chr2-163939431-163939925	2.46065	0.0549643	0.00693436
Sdc4	chr2-163976368-163976750	4.38223	0.0519396	5.87359e-06
Pigt	chr2-164938705-164938904	5.1354	0.0670535	1.40773e-07
Ctsa	chr2-164754779-164755141	2.76621	0.0592069	0.00283556
Snx21	chr2-164924268-164924788	4.00194	0.0548966	3.14131e-05
Zswim1	chr2-165234342-165235123	4.9575	0.0573684	3.57025e-07
Slc12a5	chr2-165296518-165296832	5.32975	0.0509557	4.9174e-08
Cdh22	chr2-165288299-165288574	4.13852	0.0626523	1.74774e-05
Slc35c2	chr2-165613742-165614072	4.3454	0.053447	6.95095e-06
Gm11464	chr2-165703012-165703211	4.92393	0.077005	4.24107e-07
Zmynd8	chr2-165787968-165788235	1.87189	0.0655698	0.0306107
Arfgef2	chr2-166399294-166399893	2.08177	0.0629407	0.0186819
Arfgef2	chr2-166403086-166403694	1.80014	0.0617813	0.0359192
5031425F14Rik	chr2-166429892-166430091	5.42489	0.0682319	2.89959e-08
Prex1	chr2-166627496-166627745	5.99218	0.0660622	1.03522e-09
Prex1	chr2-166730112-166730773	4.61642	0.0505656	1.95204e-06
Arfgef2	chr2-167147703-167148036	1.82658	0.0521465	0.0338818
Stau1	chr2-167004278-167004919	5.20833	0.0586341	9.52722e-08
Rnf114	chr2-167131420-167131949	2.88807	0.0547684	0.00193809
Ptgis	chr2-167235215-167235825	4.34464	0.0565751	6.97537e-06
Ptgis	chr2-167249637-167249861	3.22954	0.050616	0.000619945
Ptgis	chr2-167254141-167254561	3.44398	0.0568581	0.000286612
A530013C23Rik	chr2-167328416-167328641	3.02541	0.0587361	0.0012415
Rnf114	chr2-167463008-167463291	3.41085	0.0541014	0.000323808
Rnf114	chr2-167834433-167834951	3.26636	0.0543918	0.000544699
A530013C23Rik	chr2-167510231-167510985	1.89731	0.0526109	0.0288936
Nfatc2	chr2-168727945-168728508	3.71753	0.0769949	0.000100588
Sall4	chr2-168765838-168766263	2.66727	0.0505372	0.00382352
Gm14261	chr2-168766771-168767325	2.7737	0.0592971	0.00277117
Tshz2	chr2-169632429-169632950	4.18098	0.0533548	1.45128e-05
Bcas1	chr2-170450822-170451239	5.31913	0.0529419	5.21309e-08
Cass4	chr2-172393607-172393933	8.90274	0.0923721	2.72417e-19
Gm14455	chr2-172914126-172914421	4.28763	0.0656559	9.0294e-06
Rbm38	chr2-172853882-172854474	2.97768	0.16191	0.00145218
Rbm38	chr2-172929839-172930312	1.72624	0.0966194	0.0421521
Bmp7	chr2-173218832-173219031	4.01612	0.0569592	2.95815e-05
Bmp7	chr2-173261491-173261717	5.06376	0.0776629	2.05535e-07
Rbm38	chr2-173044324-173045059	2.00607	0.104564	0.0224246
Rbm38	chr2-173106884-173107731	2.48445	0.135971	0.00648757
Pmepa1	chr2-173448809-173449438	3.84739	0.051471	5.96909e-05
Gm14325	chr2-178242995-178243336	5.07638	0.0615899	1.92344e-07
Gm14327	chr2-178102026-178102240	2.59566	0.0504315	0.00472043
Gm14327	chr2-178155646-178156273	3.7694	0.076779	8.18209e-05
Gm14327	chr2-178287405-178287768	3.04804	0.0699469	0.00115169
Phactr3	chr2-178219939-178220204	7.3518	0.102305	9.7778e-14
Ppp1r3d	chr2-178137241-178137872	3.18732	0.0507389	0.000717998
Sycp2	chr2-178155646-178156273	3.28877	0.0551729	0.000503138
Fam217b	chr2-178287405-178287768	4.83615	0.0569585	6.61881e-07
Fam217b	chr2-178411572-178411786	4.03749	0.0507409	2.70128e-05
Cdh4	chr2-179594968-179595337	3.0801	0.058443	0.00103466
Osbpl2	chr2-179663719-179663918	4.19909	0.0540151	1.33994e-05
Lama5	chr2-179749933-179750187	1.7043	0.0621028	0.0441628
Psma7	chr2-179916844-179917198	4.68562	0.0512048	1.3956e-06
Lama5	chr2-179981881-179982138	1.9698	0.0891542	0.0244307
Lama5	chr2-180204430-180204669	1.84795	0.0868538	0.0323047
Lama5	chr2-180256829-180257570	2.23406	0.0892419	0.0127394
Lama5	chr2-180317669-180317903	1.76962	0.0670275	0.0383954
Lama5	chr2-180385158-180385761	2.57634	0.102197	0.00499269
Lama5	chr2-180397228-180398100	3.89255	0.173138	4.95987e-05
Dido1	chr2-180273321-180273787	3.5707	0.0513338	0.000178014
Slc17a9	chr2-180397228-180398100	2.55831	0.055185	0.00525914
Eef1a2	chr2-181364818-181365569	1.86872	0.0635586	0.0308306
Eef1a2	chr2-181531462-181531687	2.59515	0.0717893	0.00472747
Rgs19	chr2-181487405-181487900	7.34602	0.0723453	1.02098e-13
Pex2	chr3-5219884-5220149	4.1698	0.0572623	1.52435e-05
Zbtb10	chr3-9003980-9004696	4.29388	0.0517204	8.77875e-06
Pag1	chr3-10143055-10143626	5.00115	0.0559637	2.84944e-07
Gm9833	chr3-10239906-10240125	8.6528	0.0941769	2.51257e-18
Fabp4	chr3-10095203-10095521	9.82593	0.0765587	4.35339e-23
Snx16	chr3-10387322-10387521	5.33051	0.0631112	4.89686e-08
Pde7a	chr3-19187753-19188574	1.88988	0.0806755	0.029387
Trim55	chr3-19239321-19239724	2.76481	0.104263	0.00284781
Pde7a	chr3-19566777-19567305	1.73306	0.101817	0.0415423
Pde7a	chr3-19627821-19629155	1.90557	0.0859844	0.0283532
Pde7a	chr3-19644043-19644644	2.2871	0.128334	0.011095
Trim55	chr3-19627821-19629155	2.40953	0.111899	0.00798654
Trim55	chr3-19693901-19694769	1.76508	0.0804693	0.0387753
Trim55	chr3-20082100-20082513	1.7831	0.106885	0.0372852
Gyg	chr3-19953621-19954274	3.64399	0.0627017	0.000134224
Nceh1	chr3-27233848-27234216	2.65856	0.112978	0.00392379
Nceh1	chr3-27239575-27239998	2.40184	0.107068	0.00815642
Fndc3b	chr3-27519400-27519829	3.74764	0.0584229	8.92544e-05
Tnik	chr3-27904717-27905283	1.84508	0.0825434	0.0325132
Pld1	chr3-28142218-28142501	3.81996	0.0512042	6.67375e-05
Tnik	chr3-28262583-28262893	2.043	0.0704651	0.0205261
Tnik	chr3-28383529-28383820	2.48398	0.073994	0.0064962
Tnik	chr3-28399464-28399926	1.96829	0.08532	0.0245171
Tnik	chr3-28401241-28401569	1.87065	0.0667285	0.030697
Tnik	chr3-28456806-28457049	2.19559	0.0554793	0.0140605
Tnik	chr3-28561447-28561730	2.16158	0.0636988	0.0153252
Mecom	chr3-30105408-30105835	2.93159	0.060543	0.00168615
Mecom	chr3-31022817-31023169	2.66036	0.0553246	0.00390284
Slc7a14	chr3-31603283-31603551	5.03665	0.0602332	2.36876e-07
Mrpl47	chr3-32297177-32297656	2.35499	0.0556698	0.0092616
Usp13	chr3-32396713-32397822	2.13606	0.085296	0.0163374
Usp13	chr3-32405037-32405269	1.66334	0.0601403	0.0481224
Mfn1	chr3-32529246-32529715	2.09851	0.0831751	0.01793
Mfn1	chr3-32754001-32754861	3.15032	0.142734	0.000815464
Mrpl47	chr3-32529246-32529715	2.75061	0.0676439	0.0029742
Mrpl47	chr3-32736341-32737195	2.50954	0.0576068	0.00604438
Mrpl47	chr3-32763910-32764141	2.84733	0.0526723	0.00220437
Mrpl47	chr3-32822583-32822988	3.7235	0.0818385	9.82404e-05
Mrpl47	chr3-32870896-32871553	1.76789	0.0511961	0.0385397
Mrpl47	chr3-32908408-32908774	1.7785	0.054904	0.0376608
Mrpl47	chr3-33142838-33143451	2.00709	0.0508399	0.0223698
Usp13	chr3-32754001-32754861	2.65267	0.147364	0.00399294
Usp13	chr3-32822583-32822988	2.03646	0.106964	0.0208519
Usp13	chr3-32845028-32845234	2.27677	0.100632	0.0114
Fxr1	chr3-33982571-33983139	1.79168	0.0735995	0.0365922
Fxr1	chr3-33993532-33994373	2.01893	0.0857608	0.021747
Fxr1	chr3-34007965-34008515	1.6629	0.0769374	0.0481666
Mccc1	chr3-35932325-35933181	2.57454	0.0624058	0.0050187
Anxa5	chr3-36000200-36000952	1.97141	0.0518703	0.0243387
Qrfpr	chr3-36181608-36181807	4.19588	0.0704429	1.35906e-05
Anxa5	chr3-36360732-36361524	2.33363	0.0562785	0.00980754
Trpc3	chr3-36754421-36754738	10.4449	0.104093	7.72778e-26
Fgf2	chr3-37500983-37501182	3.60711	0.0550913	0.00015481
Fgf2	chr3-37737278-37737724	3.9176	0.0516591	4.47169e-05
Fgf2	chr3-37781167-37781383	4.39011	0.0599746	5.66471e-06
Nudt6	chr3-37354223-37354549	3.24725	0.0548007	0.000582621
Spry1	chr3-37439674-37440103	3.63871	0.0620216	0.000137001
Spry1	chr3-37887029-37887228	4.19131	0.0638647	1.38675e-05
Intu	chr3-40531377-40531775	2.08146	0.0795936	0.0186961
Larp1b	chr3-40531377-40531775	2.085	0.0865816	0.0185348
Larp1b	chr3-40534274-40534606	1.80631	0.0980791	0.0354348
Larp1b	chr3-40666174-40666472	1.90694	0.064293	0.0282641
Hspa4l	chr3-41169346-41169732	2.6387	0.0559474	0.00416126
D3Ertd751e	chr3-41366129-41366526	2.06939	0.066929	0.0192547
Pcdh18	chr3-49887469-49887802	5.26975	0.0659704	6.83031e-08
Naa15	chr3-51708586-51709417	3.94913	0.0571335	3.92175e-05
Lhfp	chr3-53142452-53142751	3.65504	0.0608822	0.000128572
Lhfp	chr3-53165977-53166405	4.89567	0.0792408	4.8986e-07
Frem2	chr3-53631157-53631399	3.16595	0.0707933	0.000772885
Frem2	chr3-53734010-53734741	1.80719	0.0624041	0.035366
Ufm1	chr3-53724970-53725432	4.86097	0.0575934	5.84069e-07
Trpc4	chr3-54238877-54239206	5.78865	0.0604401	3.54774e-09
Trpc4	chr3-54313954-54314347	5.9404	0.0576961	1.42164e-09
Rfxap	chr3-54357589-54357791	4.36514	0.0512967	6.35206e-06
Rfxap	chr3-55242581-55243000	4.27205	0.0571094	9.68431e-06
Dclk1	chr3-55307537-55307857	3.4408	0.0588969	0.000289994
Pfn2	chr3-58168461-58169117	3.05085	0.0542032	0.00114098
Med12l	chr3-59006708-59007107	3.2017	0.0840961	0.000683106
Med12l	chr3-59028350-59028582	1.79574	0.0558893	0.0362681
Med12l	chr3-59066897-59067326	1.68883	0.0548093	0.0456256
P2ry1	chr3-60609034-60609365	3.26558	0.0554844	0.000546197
Mme	chr3-63406310-63406756	4.9843	0.061443	3.10937e-07
Veph1	chr3-66262353-66262575	5.56242	0.0618274	1.33027e-08
Mlf1	chr3-67167363-67167562	2.84304	0.076778	0.00223424
Schip1	chr3-68563989-68564236	1.71505	0.0521856	0.0431679
B3galnt1	chr3-69156598-69156797	9.14063	0.0935651	3.10444e-20
Ppm1l	chr3-69323995-69324383	2.26716	0.0956904	0.0116903
Ppm1l	chr3-69438826-69439399	2.75693	0.107554	0.0029173
B3galnt1	chr3-69654941-69655140	9.83087	0.116703	4.14481e-23
B3galnt1	chr3-69669592-69669791	6.25831	0.0750745	1.94586e-10
Serpini1	chr3-75720689-75720926	5.46107	0.0577048	2.36642e-08
Serpini1	chr3-75860612-75861078	5.99432	0.0503173	1.0217e-09
Fstl5	chr3-75721722-75721921	6.39268	0.0535287	8.15012e-11
Gm17359	chr3-79586790-79587140	5.69778	0.0680665	6.06897e-09
Fnip2	chr3-79472418-79472668	2.46054	0.071552	0.00693631
Fnip2	chr3-79474819-79475433	2.17567	0.0842776	0.0147901
Fnip2	chr3-79517910-79518470	2.1369	0.075212	0.0163032
Tmem144	chr3-79531521-79531811	3.47858	0.0786561	0.000252041
Etfdh	chr3-79531989-79532336	2.04397	0.0544252	0.0204781
Fnip2	chr3-79537060-79537367	2.38263	0.0615826	0.00859466
Tmem144	chr3-79542650-79542849	3.92519	0.0781426	4.33298e-05
Fnip2	chr3-79690023-79690723	1.76539	0.0695144	0.0387492
Etfdh	chr3-79690023-79690723	2.14902	0.0612944	0.0158164
Etfdh	chr3-79989043-79989580	1.64601	0.0520706	0.0498811
Rxfp1	chr3-79690023-79690723	3.37986	0.0550917	0.00036262
Tmem144	chr3-79690023-79690723	1.683	0.0642524	0.0461878
Tmem144	chr3-79813880-79814139	1.74835	0.0566936	0.0402017
Tmem144	chr3-80051801-80052307	1.90946	0.0641962	0.0281013
Map9	chr3-82316786-82316986	3.84831	0.0615467	5.94669e-05
Tmem154	chr3-84595039-84595238	3.79811	0.0512523	7.29023e-05
Fbxw7	chr3-85145613-85145858	2.20679	0.0599481	0.0136644
Fbxw7	chr3-85212469-85213233	2.01572	0.0852417	0.0219147
Fbxw7	chr3-85282849-85283165	1.68469	0.057511	0.0460244
Fam160a1	chr3-85518062-85519059	3.42596	0.0788243	0.000306319
Fam160a1	chr3-85525923-85526180	3.27904	0.0567016	0.00052081
Fam160a1	chr3-85553330-85553756	3.98686	0.0786835	3.34763e-05
Gatb	chr3-85564714-85564946	3.54327	0.0552893	0.000197598
Glt28d2	chr3-85858594-85859253	2.66604	0.0565901	0.00383758
Fcrls	chr3-87030779-87031166	5.82813	0.0618021	2.8026e-09
Rrnad1	chr3-87508079-87508487	2.71351	0.0544937	0.00332868
Insrr	chr3-87745275-87745558	4.37331	0.0573558	6.11897e-06
Insrr	chr3-87783425-87783624	4.55566	0.0530787	2.61103e-06
Insrr	chr3-87859834-87860147	5.13938	0.06485	1.37826e-07
Ubqln4	chr3-88081659-88082114	2.40765	0.0504161	0.00802773
Mef2d	chr3-88133145-88133651	2.11763	0.074023	0.0171032
Ubqln4	chr3-88133145-88133651	2.73224	0.0615531	0.00314529
Tsacc	chr3-88142073-88142383	2.85115	0.0511137	0.00217806
Lmna	chr3-88142073-88142383	3.83691	0.0527268	6.22972e-05
Mef2d	chr3-88335834-88336626	2.53046	0.0657253	0.00569573
Lmna	chr3-88177526-88178288	4.06028	0.0551164	2.45066e-05
Mex3a	chr3-88592001-88592200	4.772	0.0603349	9.12049e-07
Mex3a	chr3-88640685-88640934	9.42739	0.110174	2.10211e-21
Ubqln4	chr3-88654619-88654928	2.91283	0.0573601	0.00179087
Ubqln4	chr3-88701115-88701692	2.36654	0.0596773	0.00897758
Mtx1	chr3-89520846-89521045	3.42954	0.0534718	0.000302306
Muc1	chr3-89714909-89715268	4.41845	0.0534173	4.97051e-06
Efna1	chr3-89487421-89487651	4.03148	0.0545139	2.77134e-05
Lenep	chr3-89727009-89727296	4.93936	0.078699	3.91895e-07
Kcnn3	chr3-89561707-89562048	3.86362	0.0537387	5.58591e-05
S100a6	chr3-90555998-90556356	4.56567	0.0523614	2.48951e-06
Rorc	chr3-94366771-94367018	2.12177	0.0695287	0.0169285
Rorc	chr3-94372653-94372898	2.29226	0.0618428	0.0109452
Anxa9	chr3-94902652-94903034	6.01611	0.0555387	8.93289e-10
Tmod4	chr3-94930748-94930972	2.66868	0.0501724	0.00380754
Lysmd1	chr3-95498253-95498550	4.67386	0.0629002	1.47796e-06
Adamtsl4	chr3-95283302-95283506	2.46556	0.0563977	0.00683991
Ctss	chr3-95977165-95977416	6.61059	0.0795758	1.91399e-11
Car14	chr3-95658347-95658931	2.41972	0.0983833	0.00776629
Mcl1	chr3-95669033-95669232	4.49107	0.0582854	3.5433e-06
Adamtsl4	chr3-95662051-95662300	2.72035	0.0731773	0.00326067
C920021L13Rik	chr3-95692584-95693072	3.33392	0.0581377	0.00042815
Car14	chr3-95881801-95883284	1.74643	0.0877069	0.0403683
Car14	chr3-95904516-95904863	1.84235	0.108491	0.0327122
Sf3b4	chr3-96547279-96547712	5.05328	0.0532888	2.17147e-07
Gm17690	chr3-96474717-96475124	4.80349	0.0552089	7.79617e-07
Sv2a	chr3-96181719-96181918	3.65074	0.0638735	0.000130745
Sv2a	chr3-96435518-96435763	3.70363	0.0505019	0.000106267
Sv2a	chr3-96569348-96569857	2.34714	0.0518369	0.009459
Txnip	chr3-96524000-96524217	2.34822	0.0502568	0.00943178
Gpr89	chr3-96524799-96525251	3.35011	0.0560829	0.000403898
Txnip	chr3-96561947-96562188	2.93525	0.07071	0.00166642
Txnip	chr3-96569348-96569857	2.11656	0.0549801	0.0171487
Txnip	chr3-96574013-96574449	2.16723	0.0632944	0.0151085
Txnip	chr3-96575500-96575898	1.88492	0.0515129	0.0297206
Acp6	chr3-96904813-96905527	2.6858	0.061067	0.00361784
Acp6	chr3-97062347-97063274	2.53954	0.0716656	0.00554985
Bcl9	chr3-97075859-97076058	3.25819	0.0725724	0.000560635
Acp6	chr3-97651610-97651970	3.04387	0.0637093	0.00116779
Bcl9	chr3-97214492-97214773	2.82525	0.0826765	0.00236215
Bcl9	chr3-97263203-97263543	1.7265	0.0641251	0.0421288
Bcl9	chr3-97288415-97288689	1.71874	0.0603598	0.0428311
Bcl9	chr3-97651610-97651970	1.91471	0.0778002	0.0277646
Chd1l	chr3-97794070-97794369	3.26607	0.0522379	0.000545251
Pde4dip	chr3-97824381-97824863	3.11547	0.182656	0.000918267
Pde4dip	chr3-97868085-97868405	1.73157	0.122703	0.0416748
Pde4dip	chr3-97869593-97870111	1.95535	0.209604	0.025271
Cd101	chr3-100568414-100568797	3.4254	0.0567365	0.000306953
Trim45	chr3-101294482-101294681	4.45606	0.070194	4.17405e-06
Cd101	chr3-101026626-101027083	3.25986	0.0542496	0.000557345
Cd101	chr3-101051679-101051889	5.32563	0.0864472	5.03013e-08
Cd101	chr3-101354547-101354883	4.9123	0.0835637	4.50071e-07
Cd101	chr3-101369532-101369799	4.03397	0.0646982	2.74211e-05
Cd101	chr3-101506053-101506610	2.98875	0.0522453	0.00140062
Igsf3	chr3-101098580-101098779	5.04422	0.0647996	2.27691e-07
Atp1a1	chr3-101354547-101354883	1.67489	0.0917769	0.0469781
Atp1a1	chr3-101355728-101355984	1.6899	0.0735087	0.0455237
Atp1a1	chr3-101551474-101552213	2.19627	0.0953873	0.0140364
Atp1a1	chr3-101572435-101572797	2.48475	0.118466	0.00648216
Atp1a1	chr3-101803761-101804060	1.73476	0.0975859	0.0413919
Atp1a1	chr3-101804277-101804657	1.9959	0.111416	0.0229722
Atp1a1	chr3-101805655-101805989	2.34931	0.112655	0.00940421
Atp1a1	chr3-101806192-101806507	1.70382	0.0754612	0.0442077
Atp1a1	chr3-102099301-102099638	2.18125	0.0942845	0.0145826
Casq2	chr3-101929551-101929784	1.8866	0.0649861	0.0296069
Dclre1b	chr3-103593572-103593866	6.79168	0.0780778	5.54169e-12
Magi3	chr3-104142261-104142711	2.14735	0.0684744	0.0158826
Magi3	chr3-104330681-104330911	1.85474	0.051405	0.031817
Magi3	chr3-104372150-104372787	2.327	0.0854854	0.00998257
Ppm1j	chr3-104320465-104320739	2.19051	0.0503383	0.0142436
Slc16a1	chr3-104372150-104372787	2.31519	0.0675272	0.0103014
Slc16a1	chr3-104385373-104385946	1.71177	0.0543466	0.0434692
Slc16a1	chr3-105044775-105045268	2.88922	0.0664887	0.00193098
Slc16a1	chr3-105116340-105116932	1.95868	0.0570741	0.0250752
Kcnd3	chr3-105099578-105100000	1.71864	0.0797634	0.0428402
Kcnd3	chr3-105365631-105365878	2.0272	0.0644748	0.0213212
Kcnd3	chr3-105521009-105521713	1.77149	0.129189	0.0382394
Kcnd3	chr3-105533652-105533851	3.50217	0.0834163	0.000230742
Kcnd3	chr3-105592278-105592600	2.41543	0.11318	0.00785841
Kcnd3	chr3-105600415-105600850	1.65565	0.106319	0.0488964
Kcnd3	chr3-105621224-105621766	1.64877	0.109694	0.0495979
Kcnd3	chr3-105633037-105633302	2.16912	0.0933713	0.0150368
Kcnd3	chr3-105756288-105756507	1.76697	0.0831637	0.0386166
Ovgp1	chr3-105489572-105489974	2.51203	0.0546664	0.00600197
Ovgp1	chr3-105600415-105600850	2.53197	0.0588415	0.00567118
Ovgp1	chr3-105789136-105789403	3.4269	0.0660379	0.000305261
Atp5f1	chr3-105895266-105895620	2.23449	0.0609767	0.0127255
I830077J02Rik	chr3-105991759-105991958	3.76527	0.0541427	8.31855e-05
Wdr77	chr3-106001382-106001661	4.55635	0.0522235	2.60252e-06
Slc16a4	chr3-107261804-107262057	7.3048	0.0713597	1.38842e-13
Gstm5	chr3-108085270-108085512	4.7831	0.0693253	8.63041e-07
Gstm5	chr3-108085742-108086029	3.94361	0.050774	4.01327e-05
Gstm7	chr3-107917917-107918306	3.07441	0.0507639	0.00105458
Gstm1	chr3-108327986-108328185	4.06425	0.0523526	2.40932e-05
Mybphl	chr3-108364414-108364842	3.54261	0.0607387	0.000198095
Psrc1	chr3-108855511-108856109	6.48708	0.0505821	4.37571e-11
Tmem167b	chr3-108444659-108445389	3.57719	0.0568381	0.000173654
Tmem167b	chr3-108961393-108961592	5.55605	0.0590058	1.37972e-08
A930005H10Rik	chr3-115646975-115647278	4.20451	0.0559707	1.30826e-05
Extl2	chr3-116331828-116332082	5.685	0.0627154	6.54073e-09
Lrrc39	chr3-116288538-116289164	1.89806	0.0710762	0.0288438
Lrrc39	chr3-116472671-116473202	2.02942	0.0602477	0.0212076
Rtca	chr3-116966895-116967094	4.55539	0.0508596	2.61439e-06
Lrrc39	chr3-116562486-116563139	1.77341	0.0905461	0.0380802
Agl	chr3-116562486-116563139	1.8564	0.133649	0.031698
Lrrc39	chr3-116662137-116662838	1.77754	0.0530585	0.0377397
Lrrc39	chr3-116801715-116801944	1.69166	0.0523301	0.0453553
Lrrc39	chr3-116943432-116943887	1.79087	0.0760197	0.0366574
Lrrc39	chr3-116966895-116967094	2.93249	0.0683307	0.00168127
Palmd	chr3-116771699-116771927	3.97083	0.0561747	3.58115e-05
Agl	chr3-116943432-116943887	1.8463	0.107726	0.0324245
Agl	chr3-116966895-116967094	1.74327	0.0648235	0.0406437
Abcd3	chr3-121508981-121509577	2.08253	0.113215	0.0186471
A530020G20Rik	chr3-121884734-121885261	5.16843	0.0504825	1.18032e-07
Slc44a3	chr3-121650028-121650764	4.62352	0.0524873	1.88644e-06
Slc44a3	chr3-122001649-122001861	4.81957	0.060279	7.19343e-07
F3	chr3-121964252-121964451	2.82611	0.0578321	0.00235584
Abcd3	chr3-121735713-121736749	2.50095	0.108129	0.00619295
Arhgap29	chr3-121735713-121736749	2.4518	0.100442	0.00710723
Abca4	chr3-121755161-121755438	4.41029	0.0581219	5.16157e-06
Abca4	chr3-121777955-121778313	4.1572	0.0509905	1.61083e-05
Abcd3	chr3-121940992-121941229	1.92559	0.0563518	0.0270778
Abcd3	chr3-122027850-122028054	2.30291	0.0626709	0.0106421
Arhgap29	chr3-122277905-122278348	1.77973	0.080828	0.03756
Arhgap29	chr3-122336742-122336957	1.84705	0.0581899	0.0323702
Dnttip2	chr3-122462454-122462923	3.77478	0.0546632	8.00745e-05
4933405D12Rik	chr3-122904092-122904367	4.67534	0.0642077	1.46736e-06
4933405D12Rik	chr3-123236002-123236345	4.42267	0.0574059	4.87432e-06
4933405D12Rik	chr3-123317143-123317344	5.51769	0.0566616	1.71738e-08
Myoz2	chr3-123034684-123035189	1.90766	0.11452	0.0282173
Synpo2	chr3-123034684-123035189	1.71173	0.0967171	0.0434734
Myoz2	chr3-123085701-123086414	2.54141	0.137957	0.00552025
Myoz2	chr3-123351567-123351857	1.80856	0.0826642	0.0352601
Synpo2	chr3-123085701-123086414	2.1943	0.111649	0.0141071
Synpo2	chr3-123184380-123184694	1.68688	0.080208	0.0458129
Synpo2	chr3-123321636-123322367	2.45017	0.110183	0.00713942
Prss12	chr3-123364240-123364507	8.09345	0.0644751	2.89998e-16
Arsj	chr3-126363619-126363873	4.879	0.0519432	5.33121e-07
Camk2d	chr3-126723472-126723919	1.87672	0.0969741	0.0302781
Camk2d	chr3-126737038-126737505	1.70238	0.100805	0.0443424
Camk2d	chr3-126746230-126746725	2.58484	0.128952	0.00487127
Ank2	chr3-127124234-127124779	1.89708	0.0914112	0.0289084
Tifa	chr3-127408922-127409202	6.87374	0.0705792	3.12701e-12
Ank2	chr3-127457830-127458029	1.65119	0.0567772	0.0493494
Ank2	chr3-127525232-127525804	2.55658	0.134431	0.00528534
Ank2	chr3-127527555-127527980	2.36318	0.119964	0.00905936
Ap1ar	chr3-127802824-127803100	4.19167	0.0522881	1.38456e-05
Egf	chr3-129392139-129392474	3.07396	0.0664476	0.00105619
Elovl6	chr3-129930605-129930824	4.94945	0.052096	3.72117e-07
Egf	chr3-130026361-130026560	5.09534	0.0690409	1.74056e-07
Rpl34	chr3-131019786-131019985	4.45215	0.0505249	4.25073e-06
Hadh	chr3-131139393-131139997	2.62286	0.0702413	0.00435973
Hadh	chr3-131265342-131265664	2.05262	0.0527237	0.0200546
Hadh	chr3-131302838-131303397	2.64192	0.0629035	0.00412187
Sgms2	chr3-131490024-131490718	5.58257	0.0698092	1.18492e-08
Dkk2	chr3-132211195-132211601	3.9521	0.0515393	3.87344e-05
Arhgef38	chr3-133427605-133427886	3.29804	0.0530198	0.000486803
Manba	chr3-135411724-135412121	2.0324	0.0566868	0.0210567
Manba	chr3-135422711-135423643	2.33162	0.0567298	0.00986046
Manba	chr3-135516785-135517279	2.06571	0.0598615	0.0194281
Gm5105	chr3-138053701-138054367	2.52731	0.0581129	0.00574698
1110002E22Rik	chr3-138060452-138060804	2.72193	0.062198	0.00324511
1110002E22Rik	chr3-138550332-138551277	2.27886	0.0648228	0.0113378
1110002E22Rik	chr3-138558166-138558407	2.51381	0.0521544	0.00597179
Gm5105	chr3-138550332-138551277	2.73351	0.0575377	0.00313314
Tspan5	chr3-138248791-138249227	4.25882	0.0568491	1.02754e-05
Bmpr1b	chr3-142490344-142490752	4.77389	0.0550356	9.03498e-07
Pdlim5	chr3-142390301-142390695	2.1731	0.131037	0.0148863
Pdlim5	chr3-142395300-142396018	2.31978	0.103527	0.0101765
Pdlim5	chr3-142421337-142421799	1.93297	0.118834	0.0266199
Syde2	chr3-145899755-145900319	2.21849	0.110288	0.0132606
Syde2	chr3-145959557-145960225	2.16799	0.0893045	0.0150797
Syde2	chr3-145966922-145967121	2.01983	0.0565755	0.0217003
Syde2	chr3-145988254-145988768	1.87289	0.07715	0.0305418
Mcoln2	chr3-146047782-146047994	7.82029	0.0664221	2.635e-15
Ssx2ip	chr3-146058220-146058499	7.3252	0.0707371	1.19273e-13
Mcoln2	chr3-146107810-146108009	9.99577	0.096702	7.95196e-24
Rpf1	chr3-146107810-146108009	4.61984	0.0533499	1.92014e-06
Ssx2ip	chr3-146111058-146111451	5.10747	0.059058	1.63252e-07
Prkacb	chr3-146685381-146685585	4.58428	0.0549819	2.27773e-06
Ptgfr	chr3-151845333-151845532	10.754	0.136241	2.83622e-27
Dnajb4	chr3-151851183-151851716	1.79437	0.0643313	0.0363773
Nexn	chr3-151851183-151851716	1.85373	0.178594	0.0318888
Gipc2	chr3-152133490-152134029	2.19132	0.086876	0.0142145
Dnajb4	chr3-152133490-152134029	2.14453	0.0747871	0.0159953
Nexn	chr3-152133490-152134029	2.29295	0.227833	0.0109255
Nexn	chr3-152145117-152145590	1.75587	0.150132	0.0395551
Gipc2	chr3-152165366-152166180	1.97165	0.0577559	0.0243249
Gipc2	chr3-152167101-152167361	2.98706	0.0787333	0.00140835
Gipc2	chr3-152261935-152262228	2.05045	0.0729893	0.0201602
Gipc2	chr3-152273088-152273487	2.391	0.0778471	0.00840133
Gipc2	chr3-152288775-152289154	2.26829	0.0684083	0.0116558
Gipc2	chr3-152304134-152304833	1.75193	0.0672983	0.0398925
Gipc2	chr3-152467302-152467741	1.93621	0.0687342	0.026421
Gipc2	chr3-152488944-152489268	2.18399	0.0527246	0.0144814
Dnajb4	chr3-152261935-152262228	1.71277	0.0595382	0.0433771
Dnajb4	chr3-152305138-152305512	2.6473	0.0786261	0.00405689
Dnajb4	chr3-152340096-152340574	1.6564	0.0507346	0.0488202
Nexn	chr3-152209768-152210793	1.66152	0.112276	0.0483041
Nexn	chr3-152261935-152262228	1.65033	0.149054	0.0494378
Nexn	chr3-152264877-152265252	1.65987	0.1746	0.0484702
Nexn	chr3-152265538-152266158	2.48106	0.14621	0.00654969
Nexn	chr3-152273610-152273812	1.7297	0.104658	0.0418418
Nexn	chr3-152304134-152304833	2.41645	0.211621	0.00783631
Ak5	chr3-152441209-152441413	4.16172	0.0621387	1.57928e-05
Ak5	chr3-152733602-152733881	8.27634	0.0512817	6.35107e-17
Acadm	chr3-153912659-153913237	1.82388	0.066163	0.034085
Acadm	chr3-153935743-153936322	2.07734	0.0998702	0.0188851
Acadm	chr3-154110396-154110864	2.04488	0.0879238	0.0204331
Cryz	chr3-154816671-154817004	3.21267	0.0541744	0.000657542
Tnni3k	chr3-155055097-155055882	2.09839	0.187823	0.0179355
Negr1	chr3-156560589-156561108	3.72195	0.0722993	9.88444e-05
Negr1	chr3-156668280-156668620	2.39341	0.0584545	0.00834627
Lyn	chr4-3724726-3724964	5.41765	0.071422	3.01934e-08
Penk	chr4-4532188-4532448	6.00347	0.0693589	9.65723e-10
Nsmaf	chr4-6221514-6222018	2.04144	0.0742081	0.0206033
Nsmaf	chr4-6708472-6709451	1.99766	0.0700616	0.0228765
Nsmaf	chr4-6899410-6899858	2.16368	0.0552908	0.0152446
Car8	chr4-8113443-8113854	5.25729	0.0534378	7.3098e-08
Car8	chr4-8198026-8198225	4.83495	0.0508514	6.65886e-07
Chd7	chr4-9088898-9089268	2.25449	0.0505551	0.0120826
Chd7	chr4-9184332-9184835	2.69515	0.0544224	0.0035178
4930412C18Rik	chr4-9665672-9665890	4.33914	0.0609141	7.15203e-06
Asph	chr4-9825181-9826028	1.95981	0.0978991	0.0250087
Asph	chr4-9829459-9829848	1.72623	0.0737001	0.0421533
Runx1t1	chr4-13799389-13799609	4.72115	0.0670067	1.17255e-06
Slc26a7	chr4-14239604-14240117	3.90337	0.0525481	4.74307e-05
Slc26a7	chr4-14775843-14776549	6.59579	0.07879	2.11505e-11
Otud6b	chr4-15038988-15039460	4.37746	0.0505191	6.00354e-06
Necab1	chr4-15213010-15213502	3.92295	0.0640093	4.37348e-05
Tmem64	chr4-15199705-15200248	5.36228	0.0592487	4.10894e-08
Mmp16	chr4-17852795-17853600	3.60649	0.0525897	0.000155182
Rmdn1	chr4-19491092-19492050	2.72533	0.124264	0.00321189
Rmdn1	chr4-19782848-19783261	1.67523	0.103066	0.0469447
Nkain3	chr4-20725672-20725955	6.65701	0.0728149	1.39725e-11
Mms22l	chr4-24574268-24574609	5.75193	0.0577547	4.41155e-09
Klhl32	chr4-24763467-24763798	2.53388	0.057361	0.00564042
Klhl32	chr4-24792388-24792788	2.80645	0.0555979	0.00250452
Klhl32	chr4-24897769-24898458	2.30551	0.0526444	0.0105691
Rragd	chr4-32531461-32531811	1.96762	0.0514625	0.0245559
4933421O10Rik	chr4-32536899-32537487	4.12247	0.0609604	1.87415e-05
Lyrm2	chr4-32879274-32879738	4.42049	0.0540301	4.9238e-06
Gabrr2	chr4-32906460-32906976	3.95876	0.0756853	3.76705e-05
Rragd	chr4-32978293-32978694	2.77652	0.0670771	0.00274724
Gabrr2	chr4-32978293-32978694	3.59542	0.055377	0.000161935
Rragd	chr4-33204707-33205013	2.44536	0.0586322	0.00723531
Rragd	chr4-33310026-33310484	2.27185	0.0539288	0.0115478
Smim8	chr4-34555673-34555974	3.07553	0.0529509	0.00105064
Slc35a1	chr4-34993298-34993566	3.83593	0.051074	6.25458e-05
Smim8	chr4-35191707-35191983	5.50444	0.0766282	1.85175e-08
Gm12381	chr4-39067574-39067878	2.40496	0.066254	0.00808717
Aqp7	chr4-40957647-40957846	6.58311	0.0556994	2.30355e-11
1110017D15Rik	chr4-41188594-41188793	4.93264	0.0656607	4.05628e-07
Rpp25l	chr4-41479397-41479722	4.90879	0.0599479	4.58203e-07
Galt	chr4-41495991-41496314	2.7645	0.0605006	0.00285051
Dnaic1	chr4-41556486-41556876	6.2423	0.0784156	2.15597e-10
Rpp25l	chr4-41556486-41556876	5.0716	0.0528037	1.97241e-07
Fam221b	chr4-43479693-43479892	7.51158	0.0711242	2.92085e-14
Grhpr	chr4-45376621-45376820	6.49169	0.0790219	4.24396e-11
Zbtb5	chr4-45286410-45286633	4.30635	0.0534293	8.29837e-06
Exosc3	chr4-45012230-45012896	5.96772	0.0593996	1.20297e-09
Shb	chr4-45037891-45038467	1.65684	0.0557508	0.0487755
Shb	chr4-45038744-45039163	1.76262	0.0573943	0.0389824
Exosc3	chr4-45821317-45821516	3.73966	0.0505738	9.21342e-05
Shb	chr4-45798856-45799226	1.92403	0.0514686	0.0271753
Shb	chr4-45820475-45820808	2.80546	0.0800974	0.00251222
Tmod1	chr4-45819208-45819407	2.17083	0.0687279	0.0149721
Tmod1	chr4-45820475-45820808	1.68434	0.0945798	0.0460578
Tmod1	chr4-46029621-46029820	1.85358	0.0583545	0.0318996
Tmod1	chr4-46076237-46076610	1.76521	0.0858007	0.038764
Tmod1	chr4-46100824-46101043	1.97258	0.0730613	0.0242716
Tmod1	chr4-46258842-46259107	2.09792	0.0852793	0.0179562
Tmod1	chr4-46307461-46307693	1.83925	0.0885387	0.0329389
Tmod1	chr4-46462247-46462516	1.69717	0.0719393	0.044832
Galnt12	chr4-46664146-46664345	4.47803	0.060061	3.76678e-06
Galnt12	chr4-47260994-47261193	4.97034	0.0623763	3.34181e-07
Col15a1	chr4-47132286-47132792	3.29815	0.062979	0.000486618
Col15a1	chr4-47136630-47136955	2.51078	0.0509533	0.00602322
Col15a1	chr4-47137489-47137753	2.9742	0.060211	0.00146875
Col15a1	chr4-47237219-47237554	4.83274	0.074477	6.73339e-07
Sec61b	chr4-47295475-47295815	3.52982	0.0565645	0.000207919
Alg2	chr4-47571831-47572102	4.09791	0.0561516	2.08451e-05
Nr4a3	chr4-47947954-47948153	3.13283	0.0503382	0.000865656
Tmeff1	chr4-48225215-48225451	3.2593	0.0619274	0.000558429
Tmeff1	chr4-48771255-48771691	3.04008	0.0547028	0.00118256
Tmem38b	chr4-53337611-53338103	2.93987	0.0540627	0.00164174
Tmem38b	chr4-53437420-53437619	3.76642	0.0520567	8.28021e-05
Fsd1l	chr4-53638557-53639293	1.85054	0.0820358	0.0321179
Fktn	chr4-53799045-53799489	3.29285	0.0500592	0.000495894
Gm12484	chr4-53767090-53767307	5.12079	0.0646747	1.52127e-07
Gm12519	chr4-55875072-55875682	1.85747	0.0547568	0.0316221
Gm12519	chr4-55998643-55998842	2.7084	0.0515473	0.00338039
Ctnnal1	chr4-56533383-56533791	2.52596	0.0553213	0.00576906
Ctnnal1	chr4-56719112-56720053	2.58425	0.08208	0.0048795
Tmem245	chr4-56820054-56820572	1.72955	0.0506567	0.0418553
Ctnnal1	chr4-56865023-56865583	1.87701	0.0504985	0.0302584
Ctnnal1	chr4-57139369-57139738	1.95672	0.0525457	0.0251905
Ctnnal1	chr4-57250692-57250944	2.30779	0.0543273	0.0105053
Ptpn3	chr4-56865023-56865583	1.90413	0.0520281	0.0284468
Tmem245	chr4-56886710-56886926	3.39612	0.0656835	0.000341741
Tmem245	chr4-56930212-56930700	2.28001	0.0595245	0.0113035
Gm12536	chr4-56930212-56930700	3.43622	0.0587201	0.000294948
Ptpn3	chr4-56930212-56930700	1.82487	0.0573286	0.0340102
Tmem245	chr4-57139369-57139738	3.0314	0.0644366	0.00121713
Tmem245	chr4-57241042-57241318	2.23353	0.0523417	0.012757
Gm12536	chr4-57143611-57143872	7.03193	0.0880102	1.01845e-12
Ptpn3	chr4-57236236-57236805	3.21393	0.0877957	0.000654647
Ptpn3	chr4-57278721-57279022	1.77931	0.0518296	0.0375945
Ptpn3	chr4-57280898-57281427	1.73697	0.0544875	0.0411966
Ptpn3	chr4-57295064-57295483	2.69272	0.0616918	0.00354358
Gm12536	chr4-57577739-57578045	4.18468	0.0726966	1.42785e-05
Gm12536	chr4-57772848-57773160	4.1917	0.065884	1.38433e-05
Svep1	chr4-58184622-58185237	3.21172	0.0580425	0.000659719
Svep1	chr4-58551950-58552152	4.12228	0.0563709	1.87569e-05
Lpar1	chr4-58280184-58280406	3.66459	0.0589768	0.000123866
Musk	chr4-58663766-58664030	7.43059	0.107946	5.40587e-14
Lpar1	chr4-58423052-58423381	3.25423	0.0576862	0.000568492
Lpar1	chr4-58477811-58478020	4.6493	0.0794973	1.66529e-06
Olfr267	chr4-58493026-58493332	6.00154	0.0633334	9.77296e-10
Lpar1	chr4-58578440-58578877	3.69178	0.0582489	0.000111346
Lpar1	chr4-58617279-58617584	3.78573	0.0696932	7.66296e-05
Lpar1	chr4-58699034-58699297	4.33233	0.0750563	7.3769e-06
Gng10	chr4-58748801-58749785	4.76603	0.0544757	9.39465e-07
Olfr267	chr4-59187302-59187501	4.33828	0.0549795	7.18008e-06
Ptbp3	chr4-59239191-59239473	5.54114	0.0529319	1.50254e-08
E130308A19Rik	chr4-59404371-59404630	5.17091	0.0602641	1.16479e-07
Susd1	chr4-59823515-59823770	5.41125	0.0571075	3.12939e-08
Hsdl2	chr4-59614684-59615241	1.86133	0.0518886	0.0313487
Hsdl2	chr4-59890050-59890460	3.00266	0.0682115	0.00133814
E130308A19Rik	chr4-59991093-59991335	3.84928	0.0535671	5.92318e-05
Slc31a1	chr4-62629529-62629769	5.08226	0.0776169	1.86483e-07
Zfp618	chr4-62673654-62673853	4.9802	0.0588129	3.17586e-07
Gm11210	chr4-62998564-62998763	6.66406	0.0757086	1.33183e-11
Whrn	chr4-63084177-63084822	1.88492	0.0718216	0.0297204
Whrn	chr4-63129826-63130247	1.87744	0.071297	0.0302289
Whrn	chr4-63186323-63186721	1.83436	0.0589421	0.0333005
Whrn	chr4-63268747-63269154	1.87307	0.0703471	0.0305294
Whrn	chr4-63441599-63442146	1.75556	0.0763988	0.0395819
Whrn	chr4-63477491-63477740	3.07098	0.0764711	0.00106678
Whrn	chr4-63495517-63496241	2.01504	0.0625341	0.0219501
Whrn	chr4-63783326-63783628	3.38151	0.0715828	0.000360441
Tnc	chr4-64047000-64047199	3.88248	0.0524725	5.16975e-05
Tnc	chr4-64065395-64065594	8.0324	0.0716262	4.77913e-16
Tnc	chr4-64149019-64149218	6.30463	0.069121	1.44444e-10
Trim32	chr4-65299248-65299447	8.23572	0.0975694	8.92374e-17
2310002L09Rik	chr4-73788386-73788663	3.21908	0.0717105	0.00064301
2310002L09Rik	chr4-74231385-74231749	2.5383	0.0528229	0.00556958
Gm11264	chr4-81970303-81970502	7.56613	0.103082	1.92246e-14
Gm5860	chr4-82056602-82056992	2.43348	0.0513295	0.00747721
Gm5860	chr4-82404303-82404619	3.6432	0.0811689	0.000134637
Gm5860	chr4-82499236-82499725	2.19953	0.0558884	0.0139202
Nfib	chr4-82512777-82513501	2.34098	0.0561254	0.00961662
Frem1	chr4-82867002-82867359	8.12252	0.11078	2.28296e-16
Plin2	chr4-86480956-86481184	4.63975	0.0538354	1.74417e-06
Rps6	chr4-86898899-86899281	4.84518	0.0501587	6.32483e-07
Rps6	chr4-86902442-86902711	4.54137	0.0512841	2.79449e-06
Mtap	chr4-88805813-88806024	4.22036	0.0513046	1.21956e-05
Eqtn	chr4-95317751-95318237	4.16342	0.0688939	1.56757e-05
Kank4	chr4-98321802-98322630	5.70761	0.0541142	5.72864e-09
Kank4	chr4-98686956-98687329	6.29541	0.0551953	1.53294e-10
Kank4	chr4-98789956-98790165	9.28794	0.099668	7.8651e-21
Ror1	chr4-99970177-99970445	3.14946	0.0620325	0.000817873
Ror1	chr4-100055970-100056693	3.97817	0.0660342	3.47245e-05
Dnajc6	chr4-101309233-101309432	8.42885	0.110581	1.74541e-17
B020004J07Rik	chr4-101367112-101367552	4.33727	0.0644145	7.21324e-06
Leprot	chr4-101496394-101496627	5.89523	0.0642448	1.87082e-09
Pde4b	chr4-102254825-102255248	1.9931	0.133397	0.0231254
Pde4b	chr4-102408164-102408363	1.73304	0.054347	0.0415444
Pde4b	chr4-102413925-102414124	2.03575	0.0600657	0.0208878
Pde4b	chr4-102446327-102446896	1.93764	0.132452	0.0263339
Prkaa2	chr4-105100540-105100850	2.99045	0.0889819	0.00139282
Prkaa2	chr4-105101012-105101591	2.74403	0.107493	0.00303454
Prkaa2	chr4-105109040-105109341	1.82004	0.0613081	0.0343762
Prkaa2	chr4-105109571-105110045	2.37962	0.0795346	0.0086652
Prkaa2	chr4-105278196-105279046	2.12549	0.089949	0.0167729
Prkaa2	chr4-105364252-105365252	2.03315	0.0875375	0.0210189
Gm12724	chr4-105906434-105906633	7.58438	0.0645355	1.67042e-14
Pars2	chr4-106263265-106263639	3.17062	0.0535699	0.000760563
Acot11	chr4-106799669-106800238	2.22731	0.0554194	0.0129633
Glis1	chr4-107489451-107489819	3.93893	0.0627554	4.09231e-05
Glis1	chr4-107597099-107597542	3.63861	0.0504105	0.000137056
Lrp8	chr4-107453471-107453929	5.51663	0.0587417	1.72779e-08
Slc1a7	chr4-107673940-107674383	4.16337	0.0650378	1.56794e-05
Echdc2	chr4-107848539-107848786	1.693	0.0665865	0.0452279
Echdc2	chr4-107961744-107962517	2.27645	0.10932	0.0114095
Slc1a7	chr4-108196297-108196708	3.32716	0.0507674	0.000438676
Podn	chr4-108024581-108025006	5.29753	0.0898507	5.86891e-08
Scp2	chr4-108165257-108166046	3.39034	0.0558227	0.000349035
Echdc2	chr4-108383222-108383421	1.87601	0.0580462	0.0303268
Orc1	chr4-108359883-108360403	4.08216	0.0565528	2.23097e-05
Prpf38a	chr4-108969860-108970138	4.02866	0.0551269	2.80477e-05
Rab3b	chr4-108789608-108789807	9.39543	0.0604249	2.84936e-21
Txndc12	chr4-109280010-109280644	4.03465	0.0523838	2.73422e-05
Ttc39a	chr4-109191363-109191790	3.23485	0.0670403	0.000608535
Ttc39a	chr4-109860319-109860518	3.0767	0.0503876	0.00104653
Cdkn2c	chr4-109707079-109707278	7.89661	0.116284	1.43294e-15
Trabd2b	chr4-114370913-114371856	1.96763	0.128715	0.0245553
Trabd2b	chr4-114386107-114386822	2.4855	0.146835	0.00646848
Trabd2b	chr4-114405609-114406236	2.02518	0.0924421	0.0214246
Trabd2b	chr4-114461006-114461205	2.34664	0.0731739	0.00947183
Trabd2b	chr4-114500925-114501647	2.20538	0.145701	0.0137137
Trabd2b	chr4-114515280-114515504	1.95785	0.102878	0.025124
Trabd2b	chr4-114622866-114623271	1.81573	0.113646	0.0347056
Foxd2os	chr4-115085490-115085872	9.88064	0.102806	2.52557e-23
Mast2	chr4-116074807-116075682	1.81703	0.101069	0.034606
Mast2	chr4-116371287-116372053	2.16917	0.154666	0.0150347
Mast2	chr4-116377779-116378615	2.28137	0.122302	0.0112632
Toe1	chr4-117041470-117041775	4.44781	0.052088	4.33761e-06
Zswim5	chr4-116985883-116986082	7.67989	0.087241	7.96121e-15
Zswim5	chr4-117048898-117049155	9.44622	0.0779571	1.7564e-21
Tmem53	chr4-117120279-117120787	2.70875	0.0521809	0.00337684
Ipo13	chr4-117786835-117787338	3.87314	0.067527	5.37216e-05
Ipo13	chr4-117908750-117909106	2.86267	0.0530367	0.00210045
St3gal3	chr4-118147504-118148188	2.29064	0.0624494	0.010992
St3gal3	chr4-118387287-118387574	3.94734	0.0631078	3.95122e-05
Med8	chr4-118427849-118428195	4.78469	0.0522122	8.56238e-07
Tie1	chr4-118500251-118500568	8.22295	0.0671739	9.92794e-17
Zfp691	chr4-118867548-118867968	3.46714	0.0675817	0.000263016
Zfp691	chr4-119599674-119599873	3.98322	0.0540923	3.39946e-05
Rimkla	chr4-119338853-119339196	2.20251	0.0507829	0.0138145
Foxo6	chr4-120074037-120074414	3.48922	0.0601967	0.000242215
Foxo6	chr4-120117287-120117599	3.48174	0.0578081	0.000249081
Cited4	chr4-120392457-120393007	3.16664	0.0579305	0.000771051
Scmh1	chr4-120613570-120614062	2.40846	0.0564246	0.00801007
Nfyc	chr4-120613570-120614062	2.17898	0.0967653	0.0146664
Nfyc	chr4-120615918-120616153	2.40915	0.0863801	0.00799489
Nfyc	chr4-120666286-120666685	2.73614	0.0926653	0.00310819
Cited4	chr4-120668573-120668827	2.99727	0.0609923	0.00136203
Cited4	chr4-121065325-121065713	3.8068	0.0614384	7.03868e-05
Nfyc	chr4-120668573-120668827	2.1405	0.0794579	0.0161571
Nfyc	chr4-120814147-120814454	1.67805	0.0707769	0.046669
Nfyc	chr4-121065325-121065713	1.90354	0.0815107	0.028485
Pabpc4	chr4-123216801-123217058	2.15174	0.0578656	0.015709
Pabpc4	chr4-123293705-123294008	2.51158	0.0669119	0.00600958
Pabpc4	chr4-123758343-123758634	1.74944	0.0538376	0.0401071
Akirin1	chr4-123446200-123446486	4.30532	0.0516887	8.33714e-06
Mycbp	chr4-123446200-123446486	5.72191	0.0577608	5.26654e-09
Ndufs5	chr4-123564006-123564229	3.25902	0.0520614	0.000558993
9930104L06Rik	chr4-124570965-124571434	5.80875	0.0662754	3.14697e-09
Lsm10	chr4-126429171-126429826	5.48367	0.072937	2.08295e-08
Col8a2	chr4-126147819-126148100	3.36572	0.0560491	0.000381715
Map7d1	chr4-126166060-126166440	2.06452	0.0708106	0.0194841
Map7d1	chr4-126237524-126238129	1.87088	0.0744521	0.0306809
Map7d1	chr4-126631843-126632221	2.53366	0.051774	0.00564388
Trim62	chr4-128908579-128908855	5.41349	0.0544383	3.09035e-08
Ak2	chr4-128980867-128981273	3.12193	0.0548277	0.000898352
Ak2	chr4-129141555-129141853	3.61384	0.0622276	0.000150848
Marcksl1	chr4-129057691-129058636	5.16349	0.0517975	1.21193e-07
Fndc5	chr4-129189423-129190180	2.15477	0.0630588	0.0155898
Marcksl1	chr4-129577150-129577367	6.30824	0.0577051	1.41114e-10
Lck	chr4-129810770-129811149	4.2096	0.0526359	1.27914e-05
Kpna6	chr4-129983709-129983976	3.19952	0.0524513	0.00068829
Kpna6	chr4-130138300-130138749	2.96111	0.0558539	0.00153267
Fabp3	chr4-130138300-130138749	2.40547	0.0816747	0.00807594
Gm10570	chr4-130297245-130297541	3.34719	0.0585215	0.000408172
Fabp3	chr4-130298947-130299702	2.83477	0.0922117	0.00229297
Fabp3	chr4-130323504-130323932	1.87438	0.0752264	0.0304389
Fabp3	chr4-130753729-130754258	2.24405	0.0831134	0.0124146
Sesn2	chr4-132452513-132452712	5.58603	0.0625681	1.16162e-08
Themis2	chr4-132529286-132529559	5.14386	0.0501542	1.34574e-07
Fgr	chr4-132578178-132578377	4.24904	0.05862	1.07342e-05
Themis2	chr4-132592970-132593192	7.87805	0.0937335	1.66267e-15
Nr0b2	chr4-133056057-133056858	2.52714	0.051018	0.00574978
Gpatch3	chr4-133406735-133406975	4.44633	0.0633228	4.36745e-06
Nr0b2	chr4-133563040-133563607	2.5551	0.0684535	0.00530786
Catsper4	chr4-133877977-133878222	3.75562	0.0518808	8.64568e-05
Pdik1l	chr4-133910217-133911224	3.96623	0.0510509	3.65089e-05
Extl1	chr4-133980458-133980885	1.90603	0.0545171	0.028323
Cd52	chr4-134087504-134087761	5.63256	0.0604646	8.87751e-09
Cep85	chr4-134154360-134154705	2.38134	0.0886349	0.00862491
Pafah2	chr4-134154360-134154705	2.7474	0.0561132	0.00300349
Trim63	chr4-134156763-134157044	2.19488	0.118375	0.014086
Extl1	chr4-134172509-134172710	2.66952	0.0520971	0.00379804
Cep85	chr4-134293493-134294051	1.83393	0.0705717	0.0333324
Cep85	chr4-134314906-134315162	2.22536	0.0682299	0.0130285
Cep85	chr4-134316367-134316716	2.53341	0.0772448	0.005648
Cep85	chr4-134348154-134348446	1.81033	0.0538091	0.0351221
Cep85	chr4-134355710-134356477	2.32058	0.0650947	0.0101548
Cep85	chr4-134479824-134480132	2.28135	0.0651154	0.0112639
Cep85	chr4-134612343-134612648	1.73921	0.0609314	0.0409988
Cep85	chr4-134673992-134674191	2.38455	0.0534289	0.0085499
Catsper4	chr4-134610623-134610870	4.86016	0.0654009	5.86462e-07
Trim63	chr4-134234638-134235221	2.02014	0.106418	0.0216843
Cnksr1	chr4-134307372-134307801	2.92432	0.0638038	0.00172605
Cnksr1	chr4-134355710-134356477	2.28226	0.0543344	0.011237
Cnksr1	chr4-134496532-134497275	3.36892	0.0674796	0.000377318
Trim63	chr4-134293493-134294051	1.69146	0.112741	0.0453746
Trim63	chr4-134299454-134299653	1.72482	0.0686276	0.0422802
Extl1	chr4-134299454-134299653	4.20217	0.0723267	1.32184e-05
Trim63	chr4-134300283-134300725	1.76156	0.114455	0.0390717
Extl1	chr4-134300283-134300725	2.67178	0.0600269	0.00377253
Trim63	chr4-134314906-134315162	2.0686	0.101299	0.0192917
Trim63	chr4-134316367-134316716	2.12746	0.118956	0.0166911
Trim63	chr4-134348154-134348446	1.72993	0.0814811	0.0418214
Trim63	chr4-134355710-134356477	2.90435	0.123512	0.00184006
Trim63	chr4-134591514-134591915	1.74737	0.0937767	0.0402869
Trim63	chr4-134814161-134814602	1.74748	0.11517	0.0402773
Pafah2	chr4-134316367-134316716	4.14308	0.0693549	1.71332e-05
Pafah2	chr4-134516825-134517340	2.63368	0.0568968	0.0042233
Pafah2	chr4-134590399-134590826	2.74237	0.0526424	0.00304992
Mtfr1l	chr4-134467981-134468443	2.91896	0.0572171	0.001756
Rsrp1	chr4-134703918-134704577	1.67434	0.0504368	0.0470315
Ldlrap1	chr4-134945988-134946297	4.8321	0.0520408	6.75502e-07
Rsrp1	chr4-134804742-134805121	2.21151	0.0717285	0.0135004
Rsrp1	chr4-135352727-135353860	1.73411	0.0529534	0.0414493
Clic4	chr4-135306609-135306809	3.65628	0.0567754	0.000127951
Srrm1	chr4-135352727-135353860	1.75689	0.0526451	0.0394683
Srrm1	chr4-135745503-135745945	2.44162	0.0789218	0.00731086
Srrm1	chr4-135772646-135773028	1.66182	0.0632998	0.0482748
Srrm1	chr4-135838820-135839933	2.18715	0.0862913	0.0143656
Ifnlr1	chr4-135653228-135653576	3.52875	0.0606073	0.00020876
Myom3	chr4-135758412-135758664	3.78778	0.0640367	7.60007e-05
Tcea3	chr4-135801497-135802086	1.87061	0.0693567	0.0306999
Gale	chr4-135828430-135828854	4.31114	0.054451	8.1207e-06
Tcea3	chr4-135838820-135839933	2.08657	0.0805918	0.0184635
Zfp46	chr4-135838820-135839933	2.63488	0.0562237	0.00420836
Gale	chr4-136270326-136271124	3.44298	0.0531777	0.000287669
E2f2	chr4-136310488-136311227	5.77268	0.061701	3.90105e-09
E2f2	chr4-136512921-136513347	6.97399	0.0549079	1.54034e-12
E2f2	chr4-136570021-136570220	10.108	0.107213	2.5449e-24
Ephb2	chr4-136369623-136369993	3.89127	0.0512722	4.98597e-05
Ephb2	chr4-136431337-136431622	4.78212	0.0539266	8.67287e-07
Rap1gap	chr4-137271656-137272143	1.8721	0.0620133	0.0305961
Kif17	chr4-138748539-138749141	5.32137	0.0564761	5.14945e-08
Ubxn10	chr4-138318607-138318811	5.00802	0.0556761	2.74961e-07
Ubxn10	chr4-138808966-138809303	4.39814	0.0526613	5.45919e-06
Pla2g5	chr4-139213829-139214287	3.48202	0.0586915	0.000248826
Emc1	chr4-139154559-139155254	2.02324	0.0513214	0.0215244
Aldh4a1	chr4-139154559-139155254	2.93686	0.059389	0.00165778
Emc1	chr4-139330420-139330952	2.16607	0.0552771	0.0151529
Igsf21	chr4-140153156-140153381	7.0255	0.0892034	1.06652e-12
Arhgef10l	chr4-140547485-140547797	3.15027	0.0648577	0.000815611
Gm13025	chr4-140555326-140555671	4.46246	0.054582	4.05114e-06
Spata21	chr4-140617292-140617493	6.44294	0.0644039	5.85905e-11
Gm13025	chr4-140684609-140684808	3.75449	0.075891	8.68458e-05
Padi2	chr4-140763206-140763407	4.5432	0.0588753	2.77028e-06
Sdhb	chr4-140854320-140854680	1.89588	0.0535461	0.0289878
Sdhb	chr4-140960876-140961447	2.00118	0.0640871	0.0226866
Arhgef19	chr4-140962966-140963271	2.22868	0.0667492	0.0129178
Clcnkb	chr4-140962966-140963271	2.15026	0.0539925	0.0157673
Clcnkb	chr4-141031712-141032054	1.98395	0.0538438	0.0236307
Spata21	chr4-141044678-141045085	5.55221	0.0568392	1.41043e-08
Arhgef19	chr4-141421445-141421737	2.29869	0.0595846	0.0107613
Arhgef19	chr4-141506241-141506780	1.65106	0.069465	0.0493634
Arhgef19	chr4-141559119-141560240	1.87193	0.0537104	0.0306079
Arhgef19	chr4-141654257-141654637	2.26556	0.0642063	0.0117393
Clcnkb	chr4-141251064-141251415	2.71537	0.0690418	0.00331007
Zbtb17	chr4-141251064-141251415	4.56521	0.0671883	2.49493e-06
Fblim1	chr4-141251064-141251415	1.84081	0.117253	0.032825
Tmem82	chr4-141251064-141251415	1.79706	0.0817234	0.0361632
Slc25a34	chr4-141251064-141251415	2.44822	0.0654526	0.00717822
Plekhm2	chr4-141251064-141251415	1.80545	0.0884974	0.035502
Epha2	chr4-141310365-141310608	5.83808	0.0590687	2.64023e-09
Clcnkb	chr4-141316535-141317215	1.96773	0.0524916	0.0245498
Tmem82	chr4-141325049-141325319	1.98592	0.068935	0.0235214
Hspb7	chr4-141367988-141368242	2.40937	0.0605381	0.00799008
Slc25a34	chr4-141367988-141368242	2.2558	0.0551289	0.0120415
Ddi2	chr4-141387343-141387686	3.48342	0.057838	0.000247528
Clcnkb	chr4-141406981-141407253	2.40879	0.0508068	0.00800268
Clcnkb	chr4-141458028-141458603	2.34996	0.0596866	0.00938772
Clcnkb	chr4-141648161-141648616	2.32697	0.0638036	0.00998335
Fblim1	chr4-141419900-141420099	1.8643	0.0733361	0.0311399
Plekhm2	chr4-141419900-141420099	1.71721	0.0636947	0.04297
Hspb7	chr4-141444447-141445131	2.44441	0.0677076	0.00725439
Hspb7	chr4-141596930-141597328	1.81468	0.0617292	0.0347864
Hspb7	chr4-141641292-141641819	2.27461	0.0771325	0.0114647
Fblim1	chr4-141421445-141421737	2.3199	0.117191	0.0101732
Plekhm2	chr4-141421445-141421737	1.79782	0.0798031	0.0361027
Plekhm2	chr4-141559119-141560240	1.76927	0.0883325	0.0384244
Fblim1	chr4-141596930-141597328	1.83459	0.119036	0.0332832
Tmem82	chr4-141596930-141597328	1.78525	0.0815609	0.0371108
Plekhm2	chr4-141601387-141601709	1.8714	0.0812553	0.030645
Fblim1	chr4-141648161-141648616	1.64823	0.144813	0.0496526
Fblim1	chr4-141678989-141679188	1.73537	0.0577837	0.0413377
Fblim1	chr4-141723079-141723644	1.70982	0.0963968	0.0436493
Tmem82	chr4-141654257-141654637	2.02694	0.0915828	0.0213342
Slc25a34	chr4-142113298-142113761	2.8617	0.0706321	0.00210688
Plekhm2	chr4-141648161-141648616	1.94645	0.117347	0.0258005
Plekhm2	chr4-141749523-141749925	1.78546	0.0904428	0.0370936
Plekhm2	chr4-142126651-142127483	2.27822	0.11366	0.0113569
Ddi2	chr4-141766627-141767612	3.5477	0.052924	0.000194302
Tmem51os1	chr4-141734553-141735215	4.07543	0.0513569	2.2965e-05
Tmem51os1	chr4-142238605-142239044	5.12852	0.0505034	1.46014e-07
Pdpn	chr4-143105591-143105790	3.98497	0.0524063	3.3744e-05
Dhrs3	chr4-145004174-145004622	2.43469	0.0526	0.00745232
Dhrs3	chr4-145192749-145192987	2.61698	0.0525707	0.00443552
Vps13d	chr4-144922587-144923086	1.64633	0.0537401	0.0498477
Vps13d	chr4-144951860-144952137	2.83989	0.0667282	0.00225647
Vps13d	chr4-144981089-144981467	2.67748	0.0703171	0.00370892
Vps13d	chr4-145025146-145025639	1.88049	0.0531881	0.0300203
Vps13d	chr4-145192749-145192987	2.47584	0.0560634	0.00664614
Tnfrsf8	chr4-145260742-145261202	6.42685	0.0820585	6.51396e-11
Fv1	chr4-147900396-147900807	3.72023	0.0699538	9.95211e-05
Fv1	chr4-148098698-148098897	9.97545	0.124341	9.76109e-24
Mfn2	chr4-147897361-147897707	1.95293	0.0926521	0.0254142
Mfn2	chr4-147985257-147986001	1.99781	0.0861597	0.0228685
Mfn2	chr4-148056533-148057290	2.14667	0.0815606	0.0159099
Fbxo44	chr4-147909639-147909853	4.98944	0.0836219	3.02773e-07
Mad2l2	chr4-147953589-147953799	5.07349	0.0722852	1.95296e-07
Nppa	chr4-147960216-147960432	3.48251	0.0551344	0.000248369
Nppb	chr4-147962817-147963052	2.82805	0.0563443	0.00234162
Fbxo44	chr4-147963533-147964100	2.4298	0.0511992	0.00755348
Nppb	chr4-147985257-147986001	5.66424	0.110939	7.38372e-09
Nppb	chr4-148004357-148004689	3.301	0.0646759	0.000481697
Nppb	chr4-148229682-148230028	2.36034	0.0531244	0.00912907
Mtor	chr4-148159574-148160372	3.21245	0.0516091	0.000658042
Fbxo44	chr4-148435740-148436054	2.49136	0.053372	0.00636284
Ubiad1	chr4-148170844-148171100	4.64379	0.0690231	1.7104e-06
Ubiad1	chr4-148661843-148662441	3.82893	0.0592618	6.43509e-05
Masp2	chr4-148878906-148879161	6.38366	0.0935425	8.64538e-11
Gm572	chr4-148783607-148784160	2.64416	0.0525762	0.00409465
Gm572	chr4-148945458-148945835	3.38542	0.062619	0.000355349
Casz1	chr4-148769250-148769485	1.9626	0.087242	0.0248461
Casz1	chr4-148783607-148784160	2.02838	0.134094	0.0212606
Casz1	chr4-148871850-148872049	3.12403	0.104106	0.000891969
Casz1	chr4-148936722-148937102	1.85621	0.113644	0.0317116
Casz1	chr4-148959954-148960397	1.67835	0.0929762	0.0466395
Casz1	chr4-149060234-149060435	1.85038	0.0561672	0.0321297
Kif1b	chr4-148959954-148960397	2.15934	0.0625758	0.015412
Kif1b	chr4-149047408-149047697	1.68266	0.0549917	0.04622
Lzic	chr4-149067023-149067222	4.84737	0.0652418	6.2554e-07
Kif1b	chr4-149345871-149346286	1.82272	0.0668858	0.0341726
Kif1b	chr4-149364832-149365257	2.65959	0.0827898	0.00391185
Kif1b	chr4-149489823-149490163	1.90248	0.062474	0.0285545
Kif1b	chr4-149737945-149738298	1.94714	0.0523735	0.0257588
Kif1b	chr4-149777004-149777588	1.75508	0.0668795	0.039623
Kif1b	chr4-149789575-149790157	1.69994	0.0638768	0.0445715
Slc25a33	chr4-149737945-149738298	2.36164	0.0517766	0.00909711
Slc25a33	chr4-149777004-149777588	2.54707	0.0701113	0.00543152
Slc25a33	chr4-150230679-150231027	2.46359	0.0596313	0.00687762
Slc25a33	chr4-150240096-150240374	1.81868	0.055864	0.0344803
Rere	chr4-149847242-149847628	3.7819	0.05115	7.78189e-05
Spsb1	chr4-149859325-149859557	3.48204	0.0567327	0.000248805
Rere	chr4-149954803-149955422	3.35809	0.0545942	0.000392416
Gpr157	chr4-150008244-150009234	2.20458	0.0500204	0.0137419
H6pd	chr4-150444126-150444350	3.99922	0.0612247	3.17751e-05
Gpr157	chr4-150025470-150025782	4.11619	0.0872904	1.92596e-05
Gpr157	chr4-150089055-150089414	2.03821	0.0636085	0.0207647
Per3	chr4-150707664-150707868	3.72913	0.0548623	9.60711e-05
Errfi1	chr4-150730455-150730866	5.04205	0.0607313	2.30289e-07
Errfi1	chr4-150772423-150772630	4.16512	0.0593778	1.55593e-05
Camta1	chr4-151527743-151528009	1.7765	0.0679124	0.0378253
Camta1	chr4-151604421-151605211	1.74567	0.0911894	0.0404339
Camta1	chr4-151656477-151656701	1.9493	0.0633139	0.0256296
Camta1	chr4-151666325-151666972	2.1775	0.117375	0.0147217
Dnajc11	chr4-151666325-151666972	3.09788	0.0670973	0.000974552
Icmt	chr4-151810307-151810506	4.47608	0.0516088	3.80122e-06
Acot7	chr4-151823016-151823297	2.68413	0.0619896	0.00363591
Camta1	chr4-151902167-151903124	2.51203	0.116208	0.00600193
Dnajc11	chr4-151902167-151903124	2.22018	0.050918	0.0132033
Acot7	chr4-151902167-151903124	2.06951	0.0575774	0.0192492
Rnf207	chr4-151902167-151903124	2.28658	0.152691	0.0111103
Icmt	chr4-151920302-151920609	6.0922	0.0706898	5.5686e-10
Dnajc11	chr4-151977786-151978017	2.14176	0.0517007	0.0161063
Klhl21	chr4-152262089-152262514	3.69567	0.051702	0.000109654
Acot7	chr4-152062301-152062623	2.13878	0.0549455	0.0162266
Acot7	chr4-152463135-152463573	2.64355	0.0612627	0.00410212
Nphp4	chr4-152185837-152186036	3.99708	0.0506367	3.20644e-05
Rnf207	chr4-152463135-152463573	1.91494	0.125833	0.0277501
A430005L14Rik	chr4-154070994-154071243	3.86009	0.0562324	5.66728e-05
Dffb	chr4-154329644-154330323	1.76526	0.0506272	0.0387601
Lrrc47	chr4-154481953-154482176	4.28983	0.0569978	8.9403e-06
Trp73	chr4-154070994-154071243	3.77269	0.0518952	8.07487e-05
Wrap73	chr4-154213469-154214144	4.68056	0.0565653	1.43045e-06
Megf6	chr4-154185139-154185381	4.83937	0.0512503	6.51264e-07
Prdm16	chr4-154329644-154330323	1.77583	0.125669	0.0378804
Prdm16	chr4-154496814-154497324	1.77038	0.107162	0.0383318
Pank4	chr4-154496814-154497324	2.61693	0.0738777	0.00443621
Prdm16	chr4-154527514-154527833	2.18001	0.105299	0.0146282
Pank4	chr4-154527514-154527833	1.91027	0.050805	0.0280493
Prdm16	chr4-154611128-154611561	2.54384	0.131647	0.00548202
Prdm16	chr4-154699359-154699586	1.77613	0.0769183	0.0378559
Prdm16	chr4-154707572-154707855	1.70601	0.0825139	0.0440031
Prdm16	chr4-154963916-154964572	1.74327	0.0864595	0.0406436
Prdm16	chr4-155085974-155086736	1.67918	0.0836962	0.0465587
Pank4	chr4-154649073-154649504	2.54917	0.0672143	0.00539904
Pank4	chr4-154674481-154674902	1.74936	0.0553686	0.0401143
Pank4	chr4-154700912-154701462	2.70098	0.0745939	0.0034568
Pank4	chr4-154880705-154881104	1.81416	0.0558667	0.0348265
Pank4	chr4-155137878-155138215	2.43997	0.0597711	0.00734434
Pex10	chr4-155184185-155184384	4.38461	0.0671432	5.8096e-06
Gm10563	chr4-155282803-155283105	5.68331	0.0578157	6.60564e-09
Slc35e2	chr4-155323130-155323383	3.71101	0.0616986	0.000103217
Tmem52	chr4-155895289-155895495	4.718	0.0673235	1.19087e-06
Atad3a	chr4-155469546-155469911	1.74034	0.0656478	0.0408997
Atad3a	chr4-155490902-155491596	1.81631	0.0554398	0.0346614
Slc35e2	chr4-155783606-155784538	2.05708	0.0540797	0.0198392
Cdk11b	chr4-156077022-156077221	4.52839	0.0555897	2.97177e-06
Agrn	chr4-155704688-155705435	2.46722	0.0557938	0.00680835
Atad3a	chr4-155739866-155740178	2.8119	0.0714016	0.00246248
Agrn	chr4-155757043-155757296	2.29422	0.0534969	0.010889
Perm1	chr4-155757043-155757296	4.63314	0.0979882	1.80082e-06
Atad3a	chr4-155992115-155993382	1.76455	0.0553281	0.0388195
Atad3a	chr4-156217064-156217418	1.76572	0.0582092	0.0387211
Perm1	chr4-155831047-155831701	1.74078	0.0596231	0.0408611
Agrn	chr4-156031393-156032451	2.00754	0.0515308	0.0223458
Agrn	chr4-156215588-156216005	2.02104	0.0639846	0.0216377
Perm1	chr4-156217064-156217418	1.76853	0.0540272	0.0384863
Perm1	chr4-156235445-156236168	2.20815	0.057482	0.013617
1700109H08Rik	chr5-3927726-3928608	4.1719	0.0584885	1.51036e-05
Lrrd1	chr5-4323425-4323661	5.71822	0.0659817	5.38231e-09
Mterf1a	chr5-4066754-4066953	4.33986	0.0532532	7.12878e-06
Adam22	chr5-8356333-8356729	3.11147	0.0628689	0.000930796
Abcb1a	chr5-8863623-8863941	7.74814	0.0605265	4.66238e-15
Gm3510	chr5-15966829-15967183	3.62091	0.0688878	0.000146786
Cacna2d1	chr5-15966829-15967183	1.69142	0.102406	0.0453785
Cacna2d1	chr5-15971924-15972123	2.1261	0.0657375	0.0167474
Cacna2d1	chr5-15972365-15972710	1.91744	0.0904014	0.027591
Cacna2d1	chr5-16163353-16163620	1.72196	0.0599314	0.0425386
Cacna2d1	chr5-16199806-16200068	1.67193	0.0589189	0.047269
Cd36	chr5-17982417-17983164	2.36119	0.0962074	0.00910817
Magi2	chr5-19228089-19228397	1.73822	0.0879669	0.0410864
Magi2	chr5-19429350-19429630	1.79514	0.0738455	0.0363157
Magi2	chr5-19462530-19462729	2.32231	0.0587608	0.0101082
Phtf2	chr5-20720269-20720824	2.09926	0.0952672	0.0178972
Phtf2	chr5-20765560-20765806	1.69611	0.0556368	0.0449327
Phtf2	chr5-20821136-20822059	2.02276	0.0807435	0.0215487
Phtf2	chr5-21153677-21153951	1.80846	0.0576087	0.0352677
Ccdc146	chr5-21329417-21330212	3.93097	0.0847719	4.23025e-05
Napepld	chr5-21391661-21391860	4.58068	0.0653875	2.31736e-06
Lrrc17	chr5-21586757-21587118	6.02593	0.0647568	8.40722e-10
Reln	chr5-22345064-22345263	10.7631	0.10997	2.57188e-27
Fam126a	chr5-23616255-23617187	2.25984	0.0552136	0.0119155
Fam126a	chr5-24181685-24182552	1.8394	0.0538266	0.032928
Fam126a	chr5-24261103-24261380	2.14786	0.0554031	0.0158623
Fam126a	chr5-24299908-24300508	2.36255	0.0691953	0.00907491
Fam126a	chr5-24329619-24329960	2.83269	0.0582953	0.00230792
Fam126a	chr5-24335952-24336214	2.72227	0.0572568	0.00324179
Fam126a	chr5-24342237-24342503	2.82818	0.0629655	0.0023407
Gbx1	chr5-24047802-24048303	4.13828	0.0590275	1.74961e-05
Kcnh2	chr5-24053151-24054069	2.67476	0.113932	0.00373918
Abcb8	chr5-24053151-24054069	2.20107	0.063244	0.0138655
Asb10	chr5-24053151-24054069	2.04815	0.0904721	0.0202725
Fastk	chr5-24125948-24126444	1.86101	0.0638234	0.0313717
Kcnh2	chr5-24126746-24127303	1.66322	0.109941	0.048134
Abcb8	chr5-24266266-24266984	1.71449	0.0604874	0.0432197
Fastk	chr5-24273460-24273953	1.82158	0.0531441	0.034259
Smarcd3	chr5-24299908-24300508	1.88438	0.0534273	0.0297565
Smarcd3	chr5-24326678-24327345	2.24584	0.0581636	0.012357
Fastk	chr5-24329619-24329960	1.82227	0.0500453	0.0342067
Kcnh2	chr5-24383325-24383846	1.8405	0.0766079	0.0328475
Kcnh2	chr5-24444747-24445420	1.68781	0.0670066	0.0457242
Asb10	chr5-24374717-24374916	2.05871	0.0586544	0.019761
Asb10	chr5-24383325-24383846	2.10395	0.0847825	0.0176914
Abcb8	chr5-24540252-24541248	1.94182	0.0620709	0.0260795
Asic3	chr5-24425063-24425293	3.18112	0.0507454	0.000733543
Asic3	chr5-24540252-24541248	3.88059	0.0540892	5.21022e-05
Fastk	chr5-24902814-24903153	1.65962	0.0544527	0.0484954
Gbx1	chr5-24973215-24973597	4.22898	0.0508286	1.17378e-05
Smarcd3	chr5-24540252-24541248	2.57299	0.0570638	0.00504122
Asb10	chr5-24973215-24973597	1.67386	0.0722471	0.0470795
Smarcd3	chr5-24781118-24781317	3.7354	0.0554182	9.37075e-05
Smarcd3	chr5-24985500-24985906	2.52704	0.0531125	0.00575148
Gm26648	chr5-25181093-25181392	11.8245	0.0724511	1.45841e-32
Wdr86	chr5-24739139-24739518	9.52434	0.0544713	8.3047e-22
1700096K18Rik	chr5-25054071-25054318	6.98354	0.0773741	1.43916e-12
1700096K18Rik	chr5-25215075-25215274	2.94215	0.0500996	0.00162973
Actr3b	chr5-25276309-25276694	1.838	0.072784	0.0330313
Xrcc2	chr5-25839069-25839670	6.49563	0.0654904	4.1343e-11
Rnf32	chr5-29195430-29195629	9.34481	0.101529	4.60262e-21
Hadhb	chr5-30154867-30155395	1.94904	0.0634415	0.0256453
Hadha	chr5-30170154-30170814	2.3075	0.087402	0.0105134
Hadha	chr5-30604472-30605257	1.94752	0.0702498	0.025736
Hadha	chr5-30628420-30629032	1.77249	0.0726904	0.0381564
Hadha	chr5-30637897-30638358	1.80623	0.0686706	0.0354413
Hadhb	chr5-30461822-30462249	2.53714	0.0823008	0.00558814
Hadhb	chr5-30465852-30466137	2.74611	0.077625	0.0030153
Hadhb	chr5-30545881-30546080	2.61505	0.0550928	0.00446072
Hadhb	chr5-30574388-30574686	1.65251	0.0589486	0.049215
Hadhb	chr5-30577288-30577583	2.88914	0.0884743	0.00193147
Hadhb	chr5-30587773-30588280	2.5647	0.0786696	0.00516325
Hadhb	chr5-30594145-30594395	2.7773	0.0765242	0.00274063
Hadhb	chr5-30604472-30605257	2.26287	0.0846333	0.0118217
Hadhb	chr5-30606405-30606744	2.07231	0.0652642	0.0191182
Hadhb	chr5-30610400-30610616	2.14003	0.0518907	0.0161763
Hadhb	chr5-30628420-30629032	1.65629	0.0764098	0.0488314
Kcnk3	chr5-30170154-30170814	2.61666	0.122041	0.00443969
Cenpa	chr5-30170154-30170814	2.34779	0.0638063	0.00944252
Kcnk3	chr5-30171929-30172406	1.83821	0.100523	0.033016
Cenpa	chr5-30171929-30172406	2.32934	0.0642537	0.00992059
Kcnk3	chr5-30201576-30201889	1.78404	0.0767481	0.0372084
Dpysl5	chr5-30214788-30215174	6.18509	0.0576138	3.1033e-10
Kcnk3	chr5-30270838-30271086	1.89504	0.0588713	0.0290434
Kcnk3	chr5-30465852-30466137	2.79118	0.0935248	0.00262584
Cenpa	chr5-30516422-30516701	3.15769	0.069964	0.000795125
Cenpa	chr5-30545881-30546080	4.11785	0.0638933	1.91214e-05
Kcnk3	chr5-30550385-30550602	1.68562	0.0604037	0.0459349
Kcnk3	chr5-30577288-30577583	1.75934	0.0820829	0.03926
Kcnk3	chr5-30587097-30587489	2.34932	0.0948704	0.00940398
Kcnk3	chr5-30825218-30825440	3.30543	0.0809341	0.000474146
Kcnk3	chr5-30931360-30931619	3.99596	0.109112	3.22162e-05
Kcnk3	chr5-31048003-31049030	1.74582	0.0666676	0.0404208
Kcnk3	chr5-31073233-31073461	2.57624	0.0583285	0.00499413
Cenpa	chr5-30606405-30606744	2.36245	0.0565225	0.00907718
Trim54	chr5-30665894-30666572	1.89194	0.0890046	0.0292493
Trim54	chr5-30931360-30931619	1.93664	0.0640615	0.0263949
Trim54	chr5-31015930-31016321	1.80713	0.0727225	0.0353708
Trim54	chr5-31564964-31565411	1.89461	0.0912682	0.0290719
Eif2b4	chr5-31254529-31254728	4.02335	0.0522646	2.86875e-05
Zfp513	chr5-31636836-31637045	4.80313	0.0577861	7.8103e-07
Rbks	chr5-31220037-31220892	3.32444	0.0514028	0.000442988
Nrbp1	chr5-31563542-31563849	4.23228	0.0553142	1.15666e-05
Fndc4	chr5-31727534-31727733	6.89119	0.0571845	2.76633e-12
Fosl2	chr5-31755271-31755541	4.00276	0.0569122	3.13045e-05
Plb1	chr5-31792892-31793199	5.51675	0.0601738	1.72662e-08
[truncated: 5,266 more rows]
